# Supplementary material for: The SOX2 response program in glioblastoma multiforme: an integrated ChIP-seq, expression microarray, and microRNA analysis
Source: BMC Genomics. 2011 Jan 6;12:11. doi: 10.1186/1471-2164-12-11 (PMC3022822; doi:10.1186/1471-2164-12-11)
Supplement: Additional file 1 — SOX2 binding regions in GBM cells identified by ChIP-seq. [file 1471-2164-12-11-S1.XLS]

## Sheet: SoxIP_sissrp0.01.annot3
Table S2. SOX2 binding regions in GBM cells identified by ChIP-seq											Additional File 1. SOX2 binding regions in GBM cells identified by ChIP-seq.
#seq_id	chromosome	start	end	NumTags	Fold	p-value	strand	annotation	found in Boyer's CHIP-CHIP data (ES cells)	found in Chen et al's mouse ES cells	Gene Name	EntrezGene	Description	Ref_seq #	chromosome	transcript strand	Distance to TSS start	TSS start (+) or end (-)	TSS end (+) or start (-)	SOX2_KO/MOCK 2 fold changes	MOCK/SOX2 KO ratio
3997	chr7	22552491	22552571	8	4.48	0.00052	+	IL6	#N/A	#N/A	IL6	3569	Interleukin 6 (interferon, beta 2)	NM_000600	7	+	-180773	22733344	22738140	IL6	0.0975817
3998	chr7	22555491	22555531	7	3.92	0.0014	+	IL6	#N/A	#N/A	IL6	3569	Interleukin 6 (interferon, beta 2)	NM_000600	7	+	-177813	22733344	22738140	IL6	0.0975817
3999	chr7	22676491	22676611	5	2.8	0.0039	+	IL6	#N/A	#N/A	IL6	3569	Interleukin 6 (interferon, beta 2)	NM_000600	7	+	-56733	22733344	22738140	IL6	0.0975817
472	chr10	18654071	18654131	5	2.8	0.0039	+	CACNB2	#N/A	#N/A	CACNB2	783	Calcium channel, voltage-dependent, beta 2 subunit	NM_000724	10	+	64428	18589703	18870043	CACNB2	0.117667
4345	chr8	32391471	32391531	6	3.36	0.0014	+	NRG1	#N/A	#N/A	NRG1	3084	Neuregulin 1	NM_013962	8	+	774722	31616809	32720309	NRG1	0.205333
1439	chr15	96504771	96504811	11	3.08	0.0014	+	ARRDC4	#N/A	#N/A	ARRDC4	91947	Arrestin domain containing 4	NM_183376	15	+	199860	96304951	96318063	ARRDC4	0.228352
1438	chr15	95774411	95774511	5	2.8	0.0039	+	ARRDC4	#N/A	#N/A	ARRDC4	91947	Arrestin domain containing 4	NM_183376	15	+	-530440	96304951	96318063	ARRDC4	0.228352
2351	chr2	206870591	206870651	6	3.36	0.0014	+	GPR1	#N/A	GPR1	GPR1	2825	G protein-coupled receptor 1	NM_005279	2	-	-84202	206748284	206786389	GPR1	0.237221
3488	chr5	58488831	58488931	6	3.36	0.0014	+	PDE4D	#N/A	#N/A	PDE4D	5144	Phosphodiesterase 4D, cAMP-specific (phosphodiesterase E3 dunce homolog, Drosophila)	NM_006203	5	-	429200	58302467	58918031	PDE4D	0.270175
3489	chr5	58632391	58632551	5	2.8	0.0039	+	PDE4D	#N/A	#N/A	PDE4D	5144	Phosphodiesterase 4D, cAMP-specific (phosphodiesterase E3 dunce homolog, Drosophila)	NM_006203	5	-	285640	58302467	58918031	PDE4D	0.270175
607	chr11	727271	727351	5	2.8	0.0039	+	EPS8L2	#N/A	#N/A	EPS8L2	64787	EPS8-like 2	NM_022772	11	+	31229	696122	717725	EPS8L2	0.273049
3581	chr5	114291051	114291151	6	3.36	0.0014	+	TRIM36	#N/A	#N/A	TRIM36	55521	Tripartite motif-containing 36	NM_018700	5	-	253090	114488365	114544141	TRIM36	0.273919
3441	chr5	17545131	17545271	6	3.36	0.0014	+	BASP1	BASP1	#N/A	BASP1	10409	Brain abundant, membrane attached signal protein 1	NM_006317	5	+	274522	17270749	17329934	BASP1	0.283788
3442	chr5	17702031	17702091	6	3.36	0.0014	+	BASP1	BASP1	#N/A	BASP1	10409	Brain abundant, membrane attached signal protein 1	NM_006317	5	+	431342	17270749	17329934	BASP1	0.283788
3443	chr5	17753451	17753571	5	2.8	0.0039	+	BASP1	BASP1	#N/A	BASP1	10409	Brain abundant, membrane attached signal protein 1	NM_006317	5	+	482822	17270749	17329934	BASP1	0.283788
3444	chr5	17798951	17799051	5	2.8	0.0039	+	BASP1	BASP1	#N/A	BASP1	10409	Brain abundant, membrane attached signal protein 1	NM_006317	5	+	528302	17270749	17329934	BASP1	0.283788
894	chr12	27948951	27949051	7	3.92	0.0014	+	PTHLH	PTHLH	#N/A	PTHLH	5744	Parathyroid hormone-like hormone	NM_198966	12	-	65209	28002284	28014160	PTHLH	0.335627
3949	chr7	4122271	4122351	7	3.92	0.0014	+	SDK1	#N/A	#N/A	SDK1	221935	Sidekick homolog 1, cell adhesion molecule (chicken)	NM_152744	7	+	814746	3307605	4271759	SDK1	0.347621
3946	chr7	3506351	3506431	5	2.8	0.0039	+	SDK1	#N/A	#N/A	SDK1	221935	Sidekick homolog 1, cell adhesion molecule (chicken)	NM_152744	7	+	198826	3307605	4271759	SDK1	0.347621
3947	chr7	3885371	3885431	5	2.8	0.0039	+	SDK1	#N/A	#N/A	SDK1	221935	Sidekick homolog 1, cell adhesion molecule (chicken)	NM_152744	7	+	577826	3307605	4271759	SDK1	0.347621
3948	chr7	3919851	3919971	5	2.8	0.0039	+	SDK1	#N/A	#N/A	SDK1	221935	Sidekick homolog 1, cell adhesion molecule (chicken)	NM_152744	7	+	612366	3307605	4271759	SDK1	0.347621
3898	chr6	138288591	138288651	6	3.36	0.0014	+	TNFAIP3	#N/A	#N/A	TNFAIP3	7128	Tumor necrosis factor, alpha-induced protein 3	NM_006290	6	+	58378	138230273	138246137	TNFAIP3	0.358846
153	chr1	72393971	72394051	8	4.48	0.00052	+	NEGR1	#N/A	#N/A	NEGR1	257194	Neuronal growth regulator 1	NM_173808	1	-	126893	71641213	72520864	NEGR1	0.368594
154	chr1	72686411	72686471	6	3.36	0.0014	+	NEGR1	#N/A	#N/A	NEGR1	257194	Neuronal growth regulator 1	NM_173808	1	-	-165547	71641213	72520864	NEGR1	0.368594
155	chr1	72794931	72794971	5	2.8	0.0039	+	NEGR1	#N/A	#N/A	NEGR1	257194	Neuronal growth regulator 1	NM_173808	1	-	-274067	71641213	72520864	NEGR1	0.368594
152	chr1	70795991	70796071	6	3.36	0.0014	+	CTH	CTH	CTH	CTH	1491	Cystathionase (cystathionine gamma-lyase)	NM_001902	1	+	146529	70649542	70677839	CTH	0.374208
151	chr1	70788311	70788571	5	2.8	0.0039	+	CTH	CTH	CTH	CTH	1491	Cystathionase (cystathionine gamma-lyase)	NM_001902	1	+	139029	70649542	70677839	CTH	0.374208
364	chr1	209855971	209856091	5	2.8	0.0039	+	SLC30A1	SLC30A1	#N/A	SLC30A1	7779	Solute carrier family 30 (zinc transporter), member 1	NM_021194	1	-	-37250	209815005	209818721	SLC30A1	0.381018
1838	chr18	39579631	39579711	5	2.8	0.0039	+	SYT4	#N/A	#N/A	SYT4	6860	Synaptotagmin IV	NM_020783	18	-	-468290	39101854	39111341	SYT4	0.381945
1837	chr18	39279511	39279631	5	2.8	0.0039	+	SYT4	#N/A	#N/A	SYT4	6860	Synaptotagmin IV	NM_020783	18	-	-168170	39101854	39111341	SYT4	0.381945
887	chr12	24989491	24989611	6	3.36	0.0014	+	BCAT1	BCAT1	BCAT1	BCAT1	586	Branched chain aminotransferase 1, cytosolic	NM_005504	12	-	4007	24855547	24993498	BCAT1	0.38397
886	chr12	24948991	24949091	6	3.36	0.0014	+	BCAT1	BCAT1	BCAT1	BCAT1	586	Branched chain aminotransferase 1, cytosolic	NM_005504	12	-	44507	24855547	24993498	BCAT1	0.38397
3677	chr5	159268951	159268991	7	3.92	0.0014	+	ADRA1B	#N/A	#N/A	ADRA1B	147	Adrenergic, alpha-1B-, receptor	NM_000679	5	+	-7326	159276317	159332596	ADRA1B	0.398296
3676	chr5	159144651	159144731	6	3.36	0.0014	+	ADRA1B	#N/A	#N/A	ADRA1B	147	Adrenergic, alpha-1B-, receptor	NM_000679	5	+	-131586	159276317	159332596	ADRA1B	0.398296
3675	chr5	159139631	159139691	5	2.8	0.0039	+	ADRA1B	#N/A	#N/A	ADRA1B	147	Adrenergic, alpha-1B-, receptor	NM_000679	5	+	-136626	159276317	159332596	ADRA1B	0.398296
145	chr1	67875011	67875091	6	3.36	0.0014	+	GADD45A	#N/A	GADD45A	GADD45A	1647	Growth arrest and DNA-damage-inducible, alpha	NM_001924	1	+	-48379	67923470	67926606	GADD45A	0.402357
4157	chr7	97304531	97304611	5	2.8	0.0039	+	ASNS	#N/A	#N/A	ASNS	440	Asparagine synthetase	NM_133436	7	-	34849	97319377	97339380	ASNS	0.405669
1087	chr13	24772731	24772831	6	3.36	0.0014	+	NUPL1	#N/A	#N/A	NUPL1	9818	Nucleoporin like 1	NM_001008565	13	+	-834	24773665	24808472	NUPL1	0.424824
2979	chr3	101287771	101287891	7	3.92	0.0014	+	DOC1	#N/A	#N/A	DOC1		filamin A interacting protein 1-like	NM_001042459	3	-	28267	101049462	101316038	DOC1	0.429102
1098	chr13	29043571	29043651	5	2.8	0.0039	+	SLC7A1	#N/A	#N/A	SLC7A1	6541	Solute carrier family 7 (cationic amino acid transporter, y+ system), member 1	NM_003045	13	-	24149	28981551	29067720	SLC7A1	0.445131
1097	chr13	29034791	29034891	5	2.8	0.0039	+	SLC7A1	#N/A	#N/A	SLC7A1	6541	Solute carrier family 7 (cationic amino acid transporter, y+ system), member 1	NM_003045	13	-	32929	28981551	29067720	SLC7A1	0.445131
3393	chr5	827031	827151	6	3.36	0.0014	+	ZDHHC11	#N/A	#N/A	ZDHHC11	79844	Zinc finger, DHHC-type containing 11	NM_024786	5	-	77069	848721	904100	ZDHHC11	0.446297
3237	chr4	74834871	74834911	5	2.8	0.0039	+	IL8	#N/A	#N/A	IL8	3576	Interleukin 8	NM_000584	4	+	9773	74825138	74828294	IL8	0.450213
2722	chr22	27654051	27654091	6	3.36	0.0014	+	XBP1	#N/A	#N/A	XBP1	7494	X-box binding protein 1	NM_005080	22	-	-127492	27520548	27526559	XBP1	0.452259
2749	chr22	36207771	36207891	6	3.36	0.0014	+	MFNG	#N/A	#N/A	MFNG	4242	MFNG O-fucosylpeptide 3-beta-N-acetylglucosaminyltransferase	NM_002405	22	-	4559	36195048	36212330	MFNG	0.455248
2364	chr2	215531351	215531411	6	3.36	0.0014	+	ABCA12	#N/A	#N/A	ABCA12	26154	ATP-binding cassette, sub-family A (ABC1), member 12	NM_015657	2	-	73703	215504511	215605054	ABCA12	0.456333
1586	chr16	83411571	83411611	5	2.8	0.0039	+	CRISPLD2	#N/A	#N/A	CRISPLD2	83716	Cysteine-rich secretory protein LCCL domain containing 2	NM_031476	16	+	499	83411112	83500612	CRISPLD2	0.456613
2172	chr2	99986991	99987111	9	5.04	0.00021	+	AFF3	#N/A	AFF3	AFF3	3899	AF4/FMR2 family, member 3	NM_001025108	2	-	101485	99530149	100088476	AFF3	0.456894
1712	chr17	54237931	54238011	5	2.8	0.0039	+	PPM1E	#N/A	#N/A	PPM1E	22843	Protein phosphatase 1E (PP2C domain containing)	NM_014906	17	+	49781	54188230	54417313	PPM1E	0.457004
387	chr1	223816231	223816351	5	2.8	0.0039	+	ENAH	#N/A	#N/A	ENAH	55740	Enabled homolog (Drosophila)	NM_001008493	1	-	91236	223741156	223907467	ENAH	0.475061
2646	chr21	35339231	35339311	6	3.36	0.0014	+	RUNX1	#N/A	#N/A	RUNX1	861	Runt-related transcription factor 1 (acute myeloid leukemia 1; aml1 oncogene)	NM_001754	21	-	4233	35081968	35343464	RUNX1	0.476432
3737	chr6	3564531	3564771	6	3.36	0.0014	+	C6orf145	#N/A	#N/A	C6orf145	221749	Chromosome 6 open reading frame 145	NM_183373	6	-	132403	3667852	3696934	C6orf145	0.47933
1347	chr15	50799211	50799291	10	5.6	0.00021	+	ONECUT1	ONECUT1	#N/A	ONECUT1	3175	One cut homeobox 1	NM_004498	15	-	70289	50836644	50869500	ONECUT1	0.481208
242	chr1	151823471	151823531	5	2.8	0.0039	+	S100A2	#N/A	#N/A	S100A2	6273	S100 calcium binding protein A2	NM_005978	1	-	-18542	151800210	151804929	S100A2	0.48193
1473	chr16	10879551	10879611	6	3.36	0.0014	+	CIITA	#N/A	#N/A	CIITA	4261	Class II, major histocompatibility complex, transactivator	NM_000246	16	+	1054	10878557	10926339	CIITA	0.481996
701	chr11	62414051	62414111	5	2.8	0.0039	+	SLC3A2	SLC3A2	#N/A	SLC3A2	6520	Solute carrier family 3 (activators of dibasic and neutral amino acid transport), member 2	NM_001013251	11	+	9249	62404862	62412927	SLC3A2	0.482265
1351	chr15	54004131	54004171	6	3.36	0.0014	+	NEDD4	#N/A	NEDD4	NEDD4	4734	Neural precursor cell expressed, developmentally down-regulated 4	NM_006154	15	-	68995	53906422	54073126	NEDD4	0.48373
3863	chr6	86444971	86445111	5	2.8	0.0039	+	SYNCRIP	#N/A	SYNCRIP	SYNCRIP	10492	Synaptotagmin binding, cytoplasmic RNA interacting protein	NM_006372	6	-	-35226	86380657	86409745	SYNCRIP	0.484246
601	chr10	133720331	133720431	7	3.92	0.0014	+	BNIP3	#N/A	#N/A	BNIP3	664	BCL2/adenovirus E1B 19kDa interacting protein 3	NM_004052	10	-	-74907	133631193	133645424	BNIP3	0.485402
1691	chr17	44823231	44823331	6	3.36	0.0014	+	PHB	#N/A	#N/A	PHB	5245	Prohibitin	NM_002634	17	-	24009	44836418	44847240	PHB	0.485427
1144	chr13	72595291	72595391	5	2.8	0.0039	+	KLF5	KLF5	#N/A	KLF5	688	Kruppel-like factor 5 (intestinal)	NM_001730	13	+	64249	72531142	72549675	KLF5	0.485446
3132	chr3	195477151	195477211	5	2.8	0.0039	+	LRRC15	#N/A	#N/A	LRRC15	131578	Leucine rich repeat containing 15	NM_130830	3	-	94609	195557273	195571760	LRRC15	0.486577
3348	chr4	155563251	155563351	5	2.8	0.0039	+	DCHS2	#N/A	#N/A	DCHS2	54798	Dachsous 2 (Drosophila)	NM_199348	4	-	69066	155463255	155632317	DCHS2	0.487871
1738	chr17	64226391	64226491	5	2.8	0.0039	+	FAM20A	#N/A	#N/A	FAM20A	54757	Family with sequence similarity 20, member A	NM_017565	17	-	-117702	64044859	64108689	FAM20A	0.490236
2299	chr2	173125411	173125491	5	2.8	0.0039	+	PDK1	#N/A	PDK1	PDK1	5163	Pyruvate dehydrogenase kinase, isozyme 1	NM_002610	2	+	-3533	173129024	173172105	PDK1	0.491105
4236	chr7	137597231	137597331	6	3.36	0.0014	+	AKR1D1	#N/A	#N/A	AKR1D1	6718	Aldo-keto reductase family 1, member D1 (delta 4-3-ketosteroid-5-beta-reductase)	NM_005989	7	+	185596	137411735	137453589	AKR1D1	0.493593
2983	chr3	106297311	106297351	6	3.36	0.0014	+	ALCAM	ALCAM	#N/A	ALCAM	214	Activated leukocyte cell adhesion molecule	NM_001627	3	+	-271051	106568402	106778432	ALCAM	2.02279
2984	chr3	106506131	106506191	5	2.8	0.0039	+	ALCAM	ALCAM	#N/A	ALCAM	214	Activated leukocyte cell adhesion molecule	NM_001627	3	+	-62211	106568402	106778432	ALCAM	2.02279
1752	chr17	70250971	70251051	7	3.92	0.0014	+	RAB37	#N/A	#N/A	RAB37	326624	RAB37, member RAS oncogene family	NM_001006638	17	+	6096	70244955	70254393	RAB37	2.02585
597	chr10	131595191	131595411	5	2.8	0.0039	+	EBF3	EBF3	EBF3	EBF3	253738	Early B-cell factor 3	NM_001005463	10	-	56889	131523536	131652080	EBF3	2.03103
4585	chr9	72638291	72638411	7	3.92	0.0014	+	TRPM3	#N/A	#N/A	TRPM3	80036	Transient receptor potential cation channel, subfamily M, member 3	NM_001007470	9	-	35502	72588603	72673793	TRPM3	2.04371
4586	chr9	72664851	72664931	6	3.36	0.0014	+	TRPM3	#N/A	#N/A	TRPM3	80036	Transient receptor potential cation channel, subfamily M, member 3	NM_001007470	9	-	8942	72588603	72673793	TRPM3	2.04371
584	chr10	125650371	125650471	6	3.36	0.0014	+	CPXM2	#N/A	#N/A	CPXM2	119587	Carboxypeptidase X (M14 family), member 2	NM_198148	10	-	-8882	125495141	125641489	CPXM2	2.04783
583	chr10	125578211	125578291	6	3.36	0.0014	+	CPXM2	#N/A	#N/A	CPXM2	119587	Carboxypeptidase X (M14 family), member 2	NM_198148	10	-	63278	125495141	125641489	CPXM2	2.04783
2355	chr2	209559551	209559651	6	3.36	0.0014	+	MAP2	#N/A	#N/A	MAP2	4133	Microtubule-associated protein 2	NM_001039538	2	+	-437364	209997015	210307078	MAP2	2.04828
2356	chr2	209620631	209620731	5	2.8	0.0039	+	MAP2	#N/A	#N/A	MAP2	4133	Microtubule-associated protein 2	NM_001039538	2	+	-376284	209997015	210307078	MAP2	2.04828
2217	chr2	126904371	126904551	6	3.36	0.0014	+	GYPC	#N/A	#N/A	GYPC	2995	Glycophorin C (Gerbich blood group)	NM_002101	2	+	-225602	127130153	127170714	GYPC	2.05346
2218	chr2	127276891	127276991	6	3.36	0.0014	+	GYPC	#N/A	#N/A	GYPC	2995	Glycophorin C (Gerbich blood group)	NM_002101	2	+	146838	127130153	127170714	GYPC	2.05346
2547	chr20	49326251	49326411	15	5.04	0.00021	+	NFATC2	#N/A	#N/A	NFATC2	4773	Nuclear factor of activated T-cells, cytoplasmic, calcineurin-dependent 2	NM_173091	20	-	266413	49441172	49592664	NFATC2	2.06197
2548	chr20	49587591	49587631	5	2.8	0.0039	+	NFATC2	#N/A	#N/A	NFATC2	4773	Nuclear factor of activated T-cells, cytoplasmic, calcineurin-dependent 2	NM_173091	20	-	5073	49441172	49592664	NFATC2	2.06197
2546	chr20	49326091	49326131	5	2.8	0.0039	+	NFATC2	#N/A	#N/A	NFATC2	4773	Nuclear factor of activated T-cells, cytoplasmic, calcineurin-dependent 2	NM_173091	20	-	266573	49441172	49592664	NFATC2	2.06197
4824	chrX	107819791	107819851	5	2.8	0.0039	+	COL4A5	#N/A	#N/A	COL4A5	1287	Collagen, type IV, alpha 5 (Alport syndrome)	NM_000495	23	+	250042	107569809	107827430	COL4A5	2.06927
3983	chr7	15548551	15548611	5	2.8	0.0039	+	FLJ16237	#N/A	#N/A	FLJ16237			NM_001004320	7	-	19613	15206467	15568164	FLJ16237	2.07208
215	chr1	113060971	113061091	5	2.8	0.0039	+	PPM1J	#N/A	#N/A	PPM1J	333926	Protein phosphatase 1J (PP2C domain containing)	NM_005167	1	-	-1499	113054138	113059472	PPM1J	2.07913
2763	chr22	40302291	40302351	6	3.36	0.0014	+	CSDC2	#N/A	#N/A	CSDC2	27254	Cold shock domain containing C2, RNA binding	NM_014460	22	+	15337	40287014	40302609	CSDC2	2.08667
662	chr11	34856051	34856131	6	3.36	0.0014	+	APIP	#N/A	#N/A	APIP	51074	APAF1 interacting protein	NM_015957	11	-	38432	34860420	34894483	APIP	2.11945
4468	chr8	119406271	119406371	8	4.48	0.00052	+	SAMD12	#N/A	#N/A	SAMD12	401474	Sterile alpha motif domain containing 12	NM_207506	8	-	297029	119459407	119703300	SAMD12	2.12704
1017	chr12	92487411	92487591	5	2.8	0.0039	+	SOCS2	#N/A	#N/A	SOCS2	8835	Suppressor of cytokine signaling 2	NM_003877	12	+	-137	92487728	92494108	SOCS2	2.14034
3336	chr4	149894831	149894891	5	2.8	0.0039	+	NR3C2	#N/A	#N/A	NR3C2	4306	Nuclear receptor subfamily 3, group C, member 2	NM_000901	4	-	-311859	149219369	149582972	NR3C2	2.14288
3335	chr4	149593871	149593931	5	2.8	0.0039	+	NR3C2	#N/A	#N/A	NR3C2	4306	Nuclear receptor subfamily 3, group C, member 2	NM_000901	4	-	-10899	149219369	149582972	NR3C2	2.14288
3083	chr3	167475291	167475331	18	10.08	7e-06	+	BCHE	#N/A	#N/A	BCHE	590	Butyrylcholinesterase	NM_000055	3	-	-437348	166973386	167037943	BCHE	2.16562
3848	chr6	75920831	75920911	7	3.92	0.0014	+	COL12A1	COL12A1	#N/A	COL12A1	1303	Collagen, type XII, alpha 1	NM_080645	6	-	51511	75850762	75972342	COL12A1	2.16757
3891	chr6	125968571	125968651	5	2.8	0.0039	+	HEY2	#N/A	#N/A	HEY2	23493	Hairy/enhancer-of-split related with YRPW motif 2	NM_012259	6	+	-143773	126112424	126124106	HEY2	2.17728
2832	chr3	8525231	8525351	5	2.8	0.0039	+	LMCD1	#N/A	#N/A	LMCD1	29995	LIM and cysteine-rich domains 1	NM_014583	3	+	6841	8518510	8584804	LMCD1	2.17995
3313	chr4	134387811	134387891	6	3.36	0.0014	+	PCDH10	#N/A	#N/A	PCDH10	57575	Protocadherin 10	NM_032961	4	+	97972	134289919	134332180	PCDH10	2.20678
4661	chr9	120169311	120169431	7	3.92	0.0014	+	TLR4	#N/A	#N/A	TLR4	7099	Toll-like receptor 4	NM_138554	9	+	663001	119506430	119519584	TLR4	2.25503
4419	chr8	92155191	92155251	5	2.8	0.0039	+	OTUD6B	#N/A	#N/A	OTUD6B	51633	OTU domain containing 6B	NM_016023	8	+	3498	92151753	92168494	OTUD6B	2.27007
4112	chr7	72475911	72476071	6	3.36	0.0014	+	FZD9	#N/A	#N/A	FZD9	8326	Frizzled homolog 9 (Drosophila)	NM_003508	7	+	-9973	72486044	72488384	FZD9	2.28639
3416	chr5	9171971	9172091	6	3.36	0.0014	+	SEMA5A	#N/A	#N/A	SEMA5A	9037	Sema domain, seven thrombospondin repeats (type 1 and type 1-like), transmembrane domain (TM) and short cytoplasmic domain, (semaphorin) 5A	NM_003966	5	-	427186	9091858	9599157	SEMA5A	2.30918
3417	chr5	9494271	9494331	5	2.8	0.0039	+	SEMA5A	#N/A	#N/A	SEMA5A	9037	Sema domain, seven thrombospondin repeats (type 1 and type 1-like), transmembrane domain (TM) and short cytoplasmic domain, (semaphorin) 5A	NM_003966	5	-	104886	9091858	9599157	SEMA5A	2.30918
3415	chr5	9069191	9069311	5	2.8	0.0039	+	SEMA5A	#N/A	#N/A	SEMA5A	9037	Sema domain, seven thrombospondin repeats (type 1 and type 1-like), transmembrane domain (TM) and short cytoplasmic domain, (semaphorin) 5A	NM_003966	5	-	529966	9091858	9599157	SEMA5A	2.30918
1651	chr17	23286291	23286411	6	3.36	0.0014	+	LOC201229	#N/A	#N/A	LOC201229	201229	Hypothetical protein LOC201229	NM_001076680	17	-	-41756	23229467	23244535	LOC201229	2.32272
1446	chr15	99674551	99674631	17	9.52	1.1e-05	+	PCSK6	#N/A	#N/A	PCSK6	5046	Proprotein convertase subtilisin/kexin type 6	NM_138320	15	-	173158	99670747	99847709	PCSK6	2.37931
1447	chr15	99675471	99675511	16	8.96	2e-05	+	PCSK6	#N/A	#N/A	PCSK6	5046	Proprotein convertase subtilisin/kexin type 6	NM_138320	15	-	172238	99670747	99847709	PCSK6	2.37931
1448	chr15	99676391	99676511	12	6.72	9.6e-05	+	PCSK6	#N/A	#N/A	PCSK6	5046	Proprotein convertase subtilisin/kexin type 6	NM_138320	15	-	171318	99670747	99847709	PCSK6	2.37931
1449	chr15	99881351	99881451	7	3.92	0.0014	+	PCSK6	#N/A	#N/A	PCSK6	5046	Proprotein convertase subtilisin/kexin type 6	NM_138322	15	-	-33642	99741475	99847709	PCSK6	2.37931
1445	chr15	99673971	99674011	7	3.92	0.0014	+	PCSK6	#N/A	#N/A	PCSK6	5046	Proprotein convertase subtilisin/kexin type 6	NM_138320	15	-	173738	99670747	99847709	PCSK6	2.37931
4634	chr9	100849251	100849371	5	2.8	0.0039	+	COL15A1	#N/A	#N/A	COL15A1	1306	Collagen, type XV, alpha 1	NM_001855	9	+	103413	100745958	100872888	COL15A1	2.38976
617	chr11	3803731	3803891	6	3.36	0.0014	+	FRAG1	#N/A	#N/A	FRAG1	27315	FGF receptor activating protein 1	NM_014489	11	+	17532	3786359	3804158	FRAG1	2.42114
1870	chr18	58920251	58920431	5	2.8	0.0039	+	BCL2	#N/A	#N/A	BCL2	596	B-cell CLL/lymphoma 2	NM_000633	18	-	217341	58941558	59137592	BCL2	2.45617
3385	chr4	186822991	186823091	6	3.36	0.0014	+	SORBS2	#N/A	#N/A	SORBS2	8470	Sorbin and SH3 domain containing 2	NM_003603	4	-	147394	186743592	186970385	SORBS2	2.57082
175	chr1	88048791	88048871	5	2.8	0.0039	+	LMO4	#N/A	#N/A	LMO4	8543	LIM domain only 4	NM_006769	1	+	482133	87566738	87583837	LMO4	2.58772
176	chr1	88150951	88151071	5	2.8	0.0039	+	LMO4	#N/A	#N/A	LMO4	8543	LIM domain only 4	NM_006769	1	+	584333	87566738	87583837	LMO4	2.58772
4195	chr7	120638271	120638391	8	4.48	0.00052	+	FLJ21986	#N/A	#N/A	FLJ21986	79974	Hypothetical protein FLJ21986	NM_024913	7	+	222360	120416031	120724732	FLJ21986	2.58796
992	chr12	72186571	72186651	6	3.36	0.0014	+	TRHDE	#N/A	#N/A	TRHDE	29953	Thyrotropin-releasing hormone degrading enzyme	NM_013381	12	+	1233922	70952729	71345687	TRHDE	2.63813
991	chr12	72073631	72073731	5	2.8	0.0039	+	TRHDE	#N/A	#N/A	TRHDE	29953	Thyrotropin-releasing hormone degrading enzyme	NM_013381	12	+	1121002	70952729	71345687	TRHDE	2.63813
1103	chr13	31933311	31933391	5	2.8	0.0039	+	CG018	#N/A	#N/A	CG018	90634	Hypothetical gene CG018	NM_052818	13	-	-44472	31873813	31888839	CG018	2.7207
3224	chr4	55245451	55245491	11	6.16	9.7e-05	+	KIT	#N/A	#N/A	KIT	3815	V-kit Hardy-Zuckerman 4 feline sarcoma viral oncogene homolog	NM_000222	4	+	26574	55218917	55301611	KIT	2.75065
3225	chr4	55277191	55277311	6	3.36	0.0014	+	KIT	#N/A	#N/A	KIT	3815	V-kit Hardy-Zuckerman 4 feline sarcoma viral oncogene homolog	NM_000222	4	+	58394	55218917	55301611	KIT	2.75065
731	chr11	69674251	69674311	5	2.8	0.0039	+	TMEM16A	#N/A	#N/A	TMEM16A	55107	Transmembrane protein 16A	NM_018043	11	+	72018	69602293	69713280	TMEM16A	2.98883
730	chr11	69490031	69490171	47	2.39	0.0039	+	TMEM16A	#N/A	#N/A	TMEM16A	55107	Transmembrane protein 16A	NM_018043	11	+	-112122	69602293	69713280	TMEM16A	2.98883
3173	chr4	11940051	11940091	5	2.8	0.0039	+	HS3ST1	#N/A	#N/A	HS3ST1	9957	Heparan sulfate (glucosamine) 3-O-sulfotransferase 1	NM_005114	4	-	-900417	11009086	11039634	HS3ST1	2.99664
3172	chr4	11025691	11025791	5	2.8	0.0039	+	HS3ST1	#N/A	#N/A	HS3ST1	9957	Heparan sulfate (glucosamine) 3-O-sulfotransferase 1	NM_005114	4	-	13943	11009086	11039634	HS3ST1	2.99664
3171	chr4	11023931	11024091	5	2.8	0.0039	+	HS3ST1	#N/A	#N/A	HS3ST1	9957	Heparan sulfate (glucosamine) 3-O-sulfotransferase 1	NM_005114	4	-	15703	11009086	11039634	HS3ST1	2.99664
1139	chr13	65474791	65474851	6	3.36	0.0014	+	PCDH9	#N/A	#N/A	PCDH9	5101	Protocadherin 9	NM_020403	13	-	1227672	65774967	66702463	PCDH9	3.09299
1140	chr13	67656531	67656591	5	2.8	0.0039	+	PCDH9	#N/A	#N/A	PCDH9	5101	Protocadherin 9	NM_020403	13	-	-954068	65774967	66702463	PCDH9	3.09299
1186	chr13	109591811	109591871	5	2.8	0.0039	+	COL4A1	#N/A	COL4A1	COL4A1	1282	Collagen, type IV, alpha 1	NM_001845	13	-	165647	109599311	109757458	COL4A1	3.14132
4791	chrX	74268231	74268291	6	3.36	0.0014	+	ABCB7	ABCB7	#N/A	ABCB7	22	ATP-binding cassette, sub-family B (MDR/TAP), member 7	NM_004299	23	-	24625	74189831	74292856	#N/A	#N/A
661	chr11	34177411	34177471	6	3.36	0.0014	+	ABTB2	ABTB2	#N/A	ABTB2	25841	Ankyrin repeat and BTB (POZ) domain containing 2	NM_145804	11	-	157966	34129110	34335377	#N/A	#N/A
660	chr11	34150691	34150751	5	2.8	0.0039	+	ABTB2	ABTB2	#N/A	ABTB2	25841	Ankyrin repeat and BTB (POZ) domain containing 2	NM_145804	11	-	184686	34129110	34335377	#N/A	#N/A
1199	chr14	22609931	22609991	9	5.04	0.00021	+	ACIN1	ACIN1	#N/A	ACIN1	22985	Apoptotic chromatin condensation inducer 1	NM_014977	14	-	24731	22597615	22634662	#N/A	#N/A
559	chr10	104235151	104235191	15	2.8	0.0039	+	ACTR1A	ACTR1A	#N/A	ACTR1A	10121	ARP1 actin-related protein 1 homolog A, centractin alpha (yeast)	NM_005736	10	-	17300	104228976	104252451	#N/A	#N/A
4333	chr8	24211631	24211791	8	4.48	0.00052	+	ADAM28	ADAM28	#N/A	ADAM28	10863	ADAM metallopeptidase domain 28	NM_021777	8	+	4267	24207524	24249554	#N/A	#N/A
3408	chr5	5775111	5775171	10	5.6	0.00021	+	ADAMTS16	ADAMTS16	#N/A	ADAMTS16	170690	ADAM metallopeptidase with thrombospondin type 1 motif, 16	NM_139056	5	+	581729	5193442	5373410	#N/A	#N/A
3407	chr5	5721331	5721371	6	3.36	0.0014	+	ADAMTS16	ADAMTS16	#N/A	ADAMTS16	170690	ADAM metallopeptidase with thrombospondin type 1 motif, 16	NM_139056	5	+	527929	5193442	5373410	#N/A	#N/A
3405	chr5	4664371	4664451	5	2.8	0.0039	+	ADAMTS16	ADAMTS16	#N/A	ADAMTS16	170690	ADAM metallopeptidase with thrombospondin type 1 motif, 16	NM_139056	5	+	-528991	5193442	5373410	#N/A	#N/A
3406	chr5	5261711	5261751	5	2.8	0.0039	+	ADAMTS16	ADAMTS16	#N/A	ADAMTS16	170690	ADAM metallopeptidase with thrombospondin type 1 motif, 16	NM_139056	5	+	68309	5193442	5373410	#N/A	#N/A
3604	chr5	128847251	128847371	7	3.92	0.0014	+	ADAMTS19	ADAMTS19	#N/A	ADAMTS19	171019	ADAM metallopeptidase with thrombospondin type 1 motif, 19	NM_133638	5	+	23370	128824001	129102274	#N/A	#N/A
4545	chr9	18539831	18539931	5	2.8	0.0039	+	ADAMTSL1	ADAMTSL1	#N/A	ADAMTSL1	92949	ADAMTS-like 1	NM_139264	9	+	75765	18464166	18671477	#N/A	#N/A
4336	chr8	26864051	26864191	5	2.8	0.0039	+	ADRA1A	ADRA1A	#N/A	ADRA1A	148	Adrenergic, alpha-1A-, receptor	NM_000680	8	-	-85213	26683138	26778838	#N/A	#N/A
2713	chr22	24198551	24198651	5	2.8	0.0039	+	ADRBK2	ADRBK2	#N/A	ADRBK2	157	Adrenergic, beta, receptor kinase 2	NM_005160	22	+	-92294	24290945	24449913	#N/A	#N/A
9	chr1	4313611	4313711	8	4.48	0.00052	+	AJAP1	AJAP1	#N/A	AJAP1	55966	Adherens junction associated protein 1	NM_001042478	1	+	-301253	4614964	4737713	#N/A	#N/A
10	chr1	4386151	4386231	5	2.8	0.0039	+	AJAP1	AJAP1	#N/A	AJAP1	55966	Adherens junction associated protein 1	NM_001042478	1	+	-228733	4614964	4737713	#N/A	#N/A
11	chr1	4711711	4711791	5	2.8	0.0039	+	AJAP1	AJAP1	#N/A	AJAP1	55966	Adherens junction associated protein 1	NM_001042478	1	+	96827	4614964	4737713	#N/A	#N/A
4517	chr9	615251	615291	6	3.36	0.0014	+	ANKRD15	ANKRD15	#N/A	ANKRD15	23189	Ankyrin repeat domain 15	NM_015158	9	+	120589	494702	736102	#N/A	#N/A
4516	chr9	527371	527451	5	2.8	0.0039	+	ANKRD15	ANKRD15	#N/A	ANKRD15	23189	Ankyrin repeat domain 15	NM_015158	9	+	32749	494702	736102	#N/A	#N/A
4518	chr9	674811	674891	5	2.8	0.0039	+	ANKRD15	ANKRD15	#N/A	ANKRD15	23189	Ankyrin repeat domain 15	NM_015158	9	+	180189	494702	736102	#N/A	#N/A
1987	chr19	54986231	54986291	6	3.36	0.0014	+	AP2A1	AP2A1	#N/A	AP2A1	160	Adaptor-related protein complex 2, alpha 1 subunit	NM_014203	19	+	24300	54961991	55002178	#N/A	#N/A
3513	chr5	77406611	77406691	8	4.48	0.00052	+	AP3B1	AP3B1	AP3B1	AP3B1	8546	Adaptor-related protein complex 3, beta 1 subunit	NM_003664	5	-	219672	77333906	77626283	#N/A	#N/A
2630	chr21	26402031	26402271	5	2.8	0.0039	+	APP	APP	#N/A	APP	351	Amyloid beta (A4) precursor protein (peptidase nexin-II, Alzheimer disease)	NM_000484	21	-	62971	26174732	26465002	#N/A	#N/A
2629	chr21	26391031	26391151	5	2.8	0.0039	+	APP	APP	#N/A	APP	351	Amyloid beta (A4) precursor protein (peptidase nexin-II, Alzheimer disease)	NM_000484	21	-	73971	26174732	26465002	#N/A	#N/A
935	chr12	48627951	48628051	5	2.8	0.0039	+	AQP2	AQP2	#N/A	AQP2	359	Aquaporin 2 (collecting duct)	NM_000486	12	+	-2744	48630795	48638928	#N/A	#N/A
4395	chr8	68351351	68351551	5	2.8	0.0039	+	ARFGEF1	ARFGEF1	#N/A	ARFGEF1	10565	ADP-ribosylation factor guanine nucleotide-exchange factor 1(brefeldin A-inhibited)	NM_006421	8	-	67114	68272450	68418465	#N/A	#N/A
3909	chr6	156883711	156883771	6	3.36	0.0014	+	ARID1B	ARID1B	#N/A	ARID1B	57492	AT rich interactive domain 1B (SWI1-like)	NM_017519	6	+	-257006	157140777	157572092	#N/A	#N/A
510	chr10	63274791	63274911	5	2.8	0.0039	+	ARID5B	ARID5B	ARID5B	ARID5B	84159	AT rich interactive domain 5B (MRF1-like)	NM_032199	10	+	-56537	63331448	63526708	#N/A	#N/A
511	chr10	63282511	63282591	5	2.8	0.0039	+	ARID5B	ARID5B	ARID5B	ARID5B	84159	AT rich interactive domain 5B (MRF1-like)	NM_032199	10	+	-48857	63331448	63526708	#N/A	#N/A
512	chr10	63518391	63518491	5	2.8	0.0039	+	ARID5B	ARID5B	ARID5B	ARID5B	84159	AT rich interactive domain 5B (MRF1-like)	NM_032199	10	+	187043	63331448	63526708	#N/A	#N/A
2975	chr3	98724591	98724691	5	2.8	0.0039	+	ARL6	ARL6	#N/A	ARL6	84100	ADP-ribosylation factor-like 6	NM_032146	3	+	-241593	98966284	99000058	#N/A	#N/A
3531	chr5	91321491	91321591	8	4.48	0.00052	+	ARRDC3	ARRDC3	#N/A	ARRDC3	57561	Arrestin domain containing 3	NM_020801	5	-	-606615	90700297	90714876	#N/A	#N/A
3529	chr5	90680831	90680951	6	3.36	0.0014	+	ARRDC3	ARRDC3	#N/A	ARRDC3	57561	Arrestin domain containing 3	NM_020801	5	-	34045	90700297	90714876	#N/A	#N/A
3530	chr5	91136351	91136451	5	2.8	0.0039	+	ARRDC3	ARRDC3	#N/A	ARRDC3	57561	Arrestin domain containing 3	NM_020801	5	-	-421475	90700297	90714876	#N/A	#N/A
4656	chr9	116367271	116367351	5	2.8	0.0039	+	ATP6V1G1	ATP6V1G1	#N/A	ATP6V1G1	9550	ATPase, H+ transporting, lysosomal 13kDa, V1 subunit G1	NM_004888	9	+	-22463	116389814	116400971	#N/A	#N/A
4616	chr9	93093831	93093951	5	2.8	0.0039	+	AUH	AUH	#N/A	AUH	549	AU RNA binding protein/enoyl-Coenzyme A hydratase	NM_001698	9	-	70164	93015928	93163995	#N/A	#N/A
480	chr10	29275271	29275391	5	2.8	0.0039	+	BAMBI	BAMBI	#N/A	BAMBI	25805	BMP and activin membrane-bound inhibitor homolog (Xenopus laevis)	NM_012342	10	+	268962	29006429	29011873	#N/A	#N/A
180	chr1	91052631	91052751	9	5.04	0.00021	+	BARHL2	BARHL2	#N/A	BARHL2	343472	BarH-like homeobox 2	NM_020063	1	-	-97250	90950167	90955381	#N/A	#N/A
179	chr1	90851391	90851471	6	3.36	0.0014	+	BARHL2	BARHL2	#N/A	BARHL2	343472	BarH-like homeobox 2	NM_020063	1	-	103990	90950167	90955381	#N/A	#N/A
2438	chr20	6609831	6609911	7	3.92	0.0014	+	BMP2	BMP2	#N/A	BMP2	650	Bone morphogenetic protein 2	NM_001200	20	+	-86833	6696744	6708909	#N/A	#N/A
2437	chr20	6606471	6606571	5	2.8	0.0039	+	BMP2	BMP2	#N/A	BMP2	650	Bone morphogenetic protein 2	NM_001200	20	+	-90173	6696744	6708909	#N/A	#N/A
2439	chr20	6825231	6825291	5	2.8	0.0039	+	BMP2	BMP2	#N/A	BMP2	650	Bone morphogenetic protein 2	NM_001200	20	+	128547	6696744	6708909	#N/A	#N/A
2574	chr20	55276071	55276131	8	4.48	0.00052	+	BMP7	BMP7	#N/A	BMP7	655	Bone morphogenetic protein 7 (osteogenic protein 1)	NM_001719	20	-	-1364	55178961	55274707	#N/A	#N/A
2573	chr20	55131631	55131691	5	2.8	0.0039	+	BMP7	BMP7	#N/A	BMP7	655	Bone morphogenetic protein 7 (osteogenic protein 1)	NM_001719	20	-	143076	55178961	55274707	#N/A	#N/A
2572	chr20	54981591	54981671	5	2.8	0.0039	+	BMP7	BMP7	#N/A	BMP7	655	Bone morphogenetic protein 7 (osteogenic protein 1)	NM_001719	20	-	293116	55178961	55274707	#N/A	#N/A
1016	chr12	91062571	91062611	5	2.8	0.0039	+	BTG1	BTG1	#N/A	BTG1	694	B-cell translocation gene 1, anti-proliferative	NM_001731	12	-	1179	91061033	91063750	#N/A	#N/A
762	chr11	77212971	77213191	5	2.8	0.0039	+	C11orf67	C11orf67	#N/A	C11orf67	28971	Chromosome 11 open reading frame 67	NM_024684	11	+	3336	77209855	77261044	#N/A	#N/A
1881	chr18	63401171	63401271	9	5.04	0.00021	+	C18orf4	C18orf4	#N/A	C18orf4			NM_032160	18	-	-66225	63324798	63334946	#N/A	#N/A
1883	chr18	63785331	63785551	6	3.36	0.0014	+	C18orf4	C18orf4	#N/A	C18orf4			NM_032160	18	-	-450385	63324798	63334946	#N/A	#N/A
1882	chr18	63433311	63433411	5	2.8	0.0039	+	C18orf4	C18orf4	#N/A	C18orf4			NM_032160	18	-	-98365	63324798	63334946	#N/A	#N/A
8	chr1	4050251	4050331	6	3.36	0.0014	+	C1orf174	C1orf174	#N/A	C1orf174	339448	Chromosome 1 open reading frame 174	NM_207356	1	-	-243543	3795562	3806708	#N/A	#N/A
2452	chr20	15096491	15096551	6	3.36	0.0014	+	C20orf133	C20orf133	#N/A	C20orf133			NM_001033086	20	+	1172283	13924268	15981838	#N/A	#N/A
2453	chr20	15338251	15338311	5	2.8	0.0039	+	C20orf133	C20orf133	#N/A	C20orf133			NM_001033087	20	+	212808	15125503	15981838	#N/A	#N/A
2454	chr20	15976891	15976931	9	2.52	0.0039	+	C20orf133	C20orf133	#N/A	C20orf133			NM_001033087	20	+	851428	15125503	15981838	#N/A	#N/A
3854	chr6	80328851	80328971	5	2.8	0.0039	+	C6orf152	C6orf152	#N/A	C6orf152			NM_181714	6	-	-24986	80251427	80303865	#N/A	#N/A
4266	chr7	147955391	147955491	5	2.8	0.0039	+	C7orf33	C7orf33	#N/A	C7orf33	202865	Chromosome 7 open reading frame 33	NM_145304	7	+	36902	147918589	147943883	#N/A	#N/A
4519	chr9	4649051	4649111	5	2.8	0.0039	+	C9orf68	C9orf68	#N/A	C9orf68	55064	Chromosome 9 open reading frame 68	NM_001039395	9	-	7456	4543385	4656507	#N/A	#N/A
4538	chr9	16028931	16029031	6	3.36	0.0014	+	C9orf93	C9orf93	#N/A	C9orf93	203238	Chromosome 9 open reading frame 93	NM_173550	9	+	485935	15543096	15961894	#N/A	#N/A
4539	chr9	16161891	16161951	6	3.36	0.0014	+	C9orf93	C9orf93	#N/A	C9orf93	203238	Chromosome 9 open reading frame 93	NM_173550	9	+	618855	15543096	15961894	#N/A	#N/A
4537	chr9	15864991	15865111	5	2.8	0.0039	+	C9orf93	C9orf93	#N/A	C9orf93	203238	Chromosome 9 open reading frame 93	NM_173550	9	+	322015	15543096	15961894	#N/A	#N/A
1716	chr17	55590171	55590211	7	3.92	0.0014	+	CA4	CA4	#N/A	CA4	762	Carbonic anhydrase IV	NM_000717	17	+	8081	55582130	55591685	#N/A	#N/A
1933	chr19	13258651	13258691	12	3.36	0.0014	+	CACNA1A	CACNA1A	#N/A	CACNA1A	773	Calcium channel, voltage-dependent, P/Q type, alpha 1A subunit	NM_023035	19	-	219665	13179114	13478316	#N/A	#N/A
4135	chr7	82242071	82242171	8	4.48	0.00052	+	CACNA2D1	CACNA2D1	CACNA2D1	CACNA2D1	781	Calcium channel, voltage-dependent, alpha 2/delta subunit 1	NM_000722	7	-	-331105	81417353	81910966	#N/A	#N/A
4133	chr7	82015091	82015191	7	3.92	0.0014	+	CACNA2D1	CACNA2D1	CACNA2D1	CACNA2D1	781	Calcium channel, voltage-dependent, alpha 2/delta subunit 1	NM_000722	7	-	-104125	81417353	81910966	#N/A	#N/A
4134	chr7	82046591	82046631	5	2.8	0.0039	+	CACNA2D1	CACNA2D1	CACNA2D1	CACNA2D1	781	Calcium channel, voltage-dependent, alpha 2/delta subunit 1	NM_000722	7	-	-135625	81417353	81910966	#N/A	#N/A
4132	chr7	81502311	81502431	5	2.8	0.0039	+	CACNA2D1	CACNA2D1	CACNA2D1	CACNA2D1	781	Calcium channel, voltage-dependent, alpha 2/delta subunit 1	NM_000722	7	-	408655	81417353	81910966	#N/A	#N/A
4131	chr7	81359471	81359551	5	2.8	0.0039	+	CACNA2D1	CACNA2D1	CACNA2D1	CACNA2D1	781	Calcium channel, voltage-dependent, alpha 2/delta subunit 1	NM_000722	7	-	551495	81417353	81910966	#N/A	#N/A
4130	chr7	81330411	81330491	5	2.8	0.0039	+	CACNA2D1	CACNA2D1	CACNA2D1	CACNA2D1	781	Calcium channel, voltage-dependent, alpha 2/delta subunit 1	NM_000722	7	-	580555	81417353	81910966	#N/A	#N/A
2343	chr2	201791211	201791311	7	3.92	0.0014	+	CASP10	CASP10	#N/A	CASP10	843	Caspase 10, apoptosis-related cysteine peptidase	NM_032977	2	+	35446	201755865	201794627	#N/A	#N/A
727	chr11	69062491	69062611	5	2.8	0.0039	+	CCND1	CCND1	#N/A	CCND1	595	Cyclin D1	NM_053056	11	+	-102442	69165053	69178421	#N/A	#N/A
675	chr11	44575791	44575851	6	3.36	0.0014	+	CD82	CD82	#N/A	CD82	3732	CD82 molecule	NM_001024844	11	+	32135	44543716	44597888	#N/A	#N/A
1820	chr18	23861371	23861471	6	3.36	0.0014	+	CDH2	CDH2	#N/A	CDH2	1000	Cadherin 2, type 1, N-cadherin (neuronal)	NM_001792	18	-	149817	23784933	24011188	#N/A	#N/A
1819	chr18	23556271	23556331	6	3.36	0.0014	+	CDH2	CDH2	#N/A	CDH2	1000	Cadherin 2, type 1, N-cadherin (neuronal)	NM_001792	18	-	454917	23784933	24011188	#N/A	#N/A
3462	chr5	30230551	30230651	5	2.8	0.0039	+	CDH6	CDH6	CDH6	CDH6	1004	Cadherin 6, type 2, K-cadherin (fetal kidney)	NM_004932	5	+	-998901	31229552	31360993	#N/A	#N/A
3458	chr5	26951431	26951511	7	3.92	0.0014	+	CDH9	CDH9	#N/A	CDH9	1007	Cadherin 9, type 2 (T1-cadherin)	NM_016279	5	-	123014	26916465	27074445	#N/A	#N/A
3457	chr5	26202811	26202991	6	3.36	0.0014	+	CDH9	CDH9	#N/A	CDH9	1007	Cadherin 9, type 2 (T1-cadherin)	NM_016279	5	-	871634	26916465	27074445	#N/A	#N/A
3766	chr6	20831831	20831951	5	2.8	0.0039	+	CDKAL1	CDKAL1	#N/A	CDKAL1	54901	CDK5 regulatory subunit associated protein 1-like 1	NM_017774	6	+	189285	20642666	21339742	#N/A	#N/A
3767	chr6	21383711	21383791	5	2.8	0.0039	+	CDKAL1	CDKAL1	#N/A	CDKAL1	54901	CDK5 regulatory subunit associated protein 1-like 1	NM_017774	6	+	741125	20642666	21339742	#N/A	#N/A
3740	chr6	4885131	4885211	5	2.8	0.0039	+	CDYL	CDYL	CDYL	CDYL	9425	Chromodomain protein, Y-like	NM_170751	6	+	163530	4721681	4900775	#N/A	#N/A
3401	chr5	3153371	3153471	6	3.36	0.0014	+	CEI	CEI	#N/A	CEI			NM_178569	5	+	348210	2805261	2808511	#N/A	#N/A
3527	chr5	89736971	89737091	6	3.36	0.0014	+	CETN3	CETN3	#N/A	CETN3	1070	Centrin, EF-hand protein, 3 (CDC31 homolog, yeast)	NM_004365	5	-	4387	89725286	89741358	#N/A	#N/A
713	chr11	65382831	65382911	5	2.8	0.0039	+	CFL1	CFL1	#N/A	CFL1	1072	Cofilin 1 (non-muscle)	NM_005507	11	-	-452	65378862	65382379	#N/A	#N/A
2721	chr22	27284251	27284311	5	2.8	0.0039	+	CHEK2	CHEK2	#N/A	CHEK2	11200	CHK2 checkpoint homolog (S. pombe)	NM_001005735	22	-	183570	27413730	27467821	#N/A	#N/A
1270	chr14	88994151	88994211	5	2.8	0.0039	+	CHES1	CHES1	#N/A	CHES1			NM_005197	14	-	-41025	88692277	88953126	#N/A	#N/A
4020	chr7	29508811	29508871	7	3.92	0.0014	+	CHN2	CHN2	#N/A	CHN2	1124	Chimerin (chimaerin) 2	NM_001039936	7	+	22861	29486010	29520467	#N/A	#N/A
3806	chr6	46036751	46036891	6	3.36	0.0014	+	CLIC5	CLIC5	#N/A	CLIC5	53405	Chloride intracellular channel 5	NM_016929	6	-	54801	45974171	46091552	#N/A	#N/A
640	chr11	14407111	14407151	5	2.8	0.0039	+	COPB1	COPB1	#N/A	COPB1	1315	Coatomer protein complex, subunit beta 1	NM_016451	11	-	70862	14435628	14477973	#N/A	#N/A
856	chr12	6709731	6709811	7	3.92	0.0014	+	COPS7A	COPS7A	#N/A	COPS7A	50813	COP9 constitutive photomorphogenic homolog subunit 7A (Arabidopsis)	NM_016319	12	+	6330	6703481	6711288	#N/A	#N/A
2079	chr2	36624651	36624711	6	3.36	0.0014	+	CRIM1	CRIM1	#N/A	CRIM1	51232	Cysteine rich transmembrane BMP regulator 1 (chordin-like)	NM_016441	2	+	187811	36436900	36631780	#N/A	#N/A
780	chr11	93329231	93329311	5	2.8	0.0039	+	CRSP6	CRSP6	#N/A	CRSP6			NM_004268	11	+	172216	93157095	93186101	#N/A	#N/A
4454	chr8	112796031	112796111	7	3.92	0.0014	+	CSMD3	CSMD3	#N/A	CSMD3	114788	CUB and Sushi multiple domains 3	NM_198124	8	-	1662526	113304332	114458557	#N/A	#N/A
4458	chr8	114678891	114678951	6	3.36	0.0014	+	CSMD3	CSMD3	#N/A	CSMD3	114788	CUB and Sushi multiple domains 3	NM_052900	8	-	-160474	113304332	114518417	#N/A	#N/A
4457	chr8	114097491	114097691	6	3.36	0.0014	+	CSMD3	CSMD3	#N/A	CSMD3	114788	CUB and Sushi multiple domains 3	NM_198124	8	-	361066	113304332	114458557	#N/A	#N/A
4455	chr8	112918471	112918551	6	3.36	0.0014	+	CSMD3	CSMD3	#N/A	CSMD3	114788	CUB and Sushi multiple domains 3	NM_198124	8	-	1540086	113304332	114458557	#N/A	#N/A
4456	chr8	113489731	113489811	5	2.8	0.0039	+	CSMD3	CSMD3	#N/A	CSMD3	114788	CUB and Sushi multiple domains 3	NM_198124	8	-	968826	113304332	114458557	#N/A	#N/A
2864	chr3	16620851	16620891	7	3.92	0.0014	+	DAZL	DAZL	#N/A	DAZL	1618	Deleted in azoospermia-like	NM_001351	3	-	1158	16603306	16622009	#N/A	#N/A
4396	chr8	69185351	69185471	5	2.8	0.0039	+	DEPDC2	DEPDC2	#N/A	DEPDC2	80243	DEP domain containing 2	NM_024870	8	+	158315	69027156	69306450	#N/A	#N/A
1134	chr13	58317051	58317291	7	3.92	0.0014	+	DIAPH3	DIAPH3	#N/A	DIAPH3	81624	Diaphanous homolog 3 (Drosophila)	NM_001042517	13	-	1319068	59137725	59636119	#N/A	#N/A
1137	chr13	59183471	59183551	6	3.36	0.0014	+	DIAPH3	DIAPH3	#N/A	DIAPH3	81624	Diaphanous homolog 3 (Drosophila)	NM_001042517	13	-	452648	59137725	59636119	#N/A	#N/A
1135	chr13	58534471	58534531	6	3.36	0.0014	+	DIAPH3	DIAPH3	#N/A	DIAPH3	81624	Diaphanous homolog 3 (Drosophila)	NM_001042517	13	-	1101648	59137725	59636119	#N/A	#N/A
1136	chr13	58865471	58865571	5	2.8	0.0039	+	DIAPH3	DIAPH3	#N/A	DIAPH3	81624	Diaphanous homolog 3 (Drosophila)	NM_001042517	13	-	770648	59137725	59636119	#N/A	#N/A
2752	chr22	37239291	37239351	8	4.48	0.00052	+	DMC1	DMC1	#N/A	DMC1	11144	DMC1 dosage suppressor of mck1 homolog, meiosis-specific homologous recombination (yeast)	NM_007068	22	-	56843	37244899	37296134	#N/A	#N/A
1827	chr18	30698591	30698651	6	3.36	0.0014	+	DTNA	DTNA	DTNA	DTNA	1837	Dystrobrevin, alpha	NM_032981	18	+	46322	30652329	30701366	#N/A	#N/A
3765	chr6	20336011	20336071	6	3.36	0.0014	+	E2F3	E2F3	#N/A	E2F3	1871	E2F transcription factor 3	NM_001949	6	+	-174305	20510376	20601919	#N/A	#N/A
1212	chr14	33534551	33534691	7	3.92	0.0014	+	EGLN3	EGLN3	#N/A	EGLN3	112399	Egl nine homolog 3 (C. elegans)	NM_022073	14	-	-44515	33463173	33490036	#N/A	#N/A
4330	chr8	22600711	22600811	6	3.36	0.0014	+	EGR3	EGR3	#N/A	EGR3	1960	Early growth response 3	NM_004430	8	-	6048	22601118	22606759	#N/A	#N/A
4507	chr8	141677491	141677591	5	2.8	0.0039	+	EIF2C2	EIF2C2	EIF2C2	EIF2C2	27161	Eukaryotic translation initiation factor 2C, 2	NM_012154	8	-	37335	141610445	141714826	#N/A	#N/A
4556	chr9	23837411	23837511	6	3.36	0.0014	+	ELAVL2	ELAVL2	ELAVL2	ELAVL2	1993	ELAV (embryonic lethal, abnormal vision, Drosophila)-like 2 (Hu antigen B)	NM_004432	9	-	-21349	23680104	23816062	#N/A	#N/A
4557	chr9	24370691	24370831	5	2.8	0.0039	+	ELAVL2	ELAVL2	ELAVL2	ELAVL2	1993	ELAV (embryonic lethal, abnormal vision, Drosophila)-like 2 (Hu antigen B)	NM_004432	9	-	-554629	23680104	23816062	#N/A	#N/A
4555	chr9	23432811	23433051	5	2.8	0.0039	+	ELAVL2	ELAVL2	ELAVL2	ELAVL2	1993	ELAV (embryonic lethal, abnormal vision, Drosophila)-like 2 (Hu antigen B)	NM_004432	9	-	383251	23680104	23816062	#N/A	#N/A
4554	chr9	23313551	23313611	5	2.8	0.0039	+	ELAVL2	ELAVL2	ELAVL2	ELAVL2	1993	ELAV (embryonic lethal, abnormal vision, Drosophila)-like 2 (Hu antigen B)	NM_004432	9	-	502511	23680104	23816062	#N/A	#N/A
2873	chr3	27642451	27642491	5	2.8	0.0039	+	EOMES	EOMES	#N/A	EOMES	8320	Eomesodermin homolog (Xenopus laevis)	NM_005442	3	-	96337	27732890	27738788	#N/A	#N/A
2373	chr2	221924211	221924311	8	4.48	0.00052	+	EPHA4	EPHA4	EPHA4	EPHA4	2043	EPH receptor A4	NM_004438	2	-	221042	221990992	222145253	#N/A	#N/A
2374	chr2	222154291	222154331	5	2.8	0.0039	+	EPHA4	EPHA4	EPHA4	EPHA4	2043	EPH receptor A4	NM_004438	2	-	-9038	221990992	222145253	#N/A	#N/A
2372	chr2	221720651	221720771	5	2.8	0.0039	+	EPHA4	EPHA4	EPHA4	EPHA4	2043	EPH receptor A4	NM_004438	2	-	424602	221990992	222145253	#N/A	#N/A
4813	chrX	103424671	103424731	6	3.36	0.0014	+	ESX1	ESX1	#N/A	ESX1	80712	ESX homeobox 1	NM_153448	23	-	-38428	103381375	103386243	#N/A	#N/A
3115	chr3	187288031	187288131	6	3.36	0.0014	+	ETV5	ETV5	ETV5	ETV5	2119	Ets variant gene 5 (ets-related molecule)	NM_004454	3	-	21539	187246804	187309570	#N/A	#N/A
3116	chr3	187300751	187300811	5	2.8	0.0039	+	ETV5	ETV5	ETV5	ETV5	2119	Ets variant gene 5 (ets-related molecule)	NM_004454	3	-	8819	187246804	187309570	#N/A	#N/A
325	chr1	188553691	188553771	8	4.48	0.00052	+	FAM5C	FAM5C	#N/A	FAM5C	339479	Family with sequence similarity 5, member C	NM_199051	1	-	159690	188333419	188713381	#N/A	#N/A
4625	chr9	97049051	97049091	6	3.36	0.0014	+	FANCC	FANCC	#N/A	FANCC	2176	Fanconi anemia, complementation group C	NM_000136	9	-	70760	96901158	97119811	#N/A	#N/A
4338	chr8	28378411	28378531	5	2.8	0.0039	+	FBXO16	FBXO16	#N/A	FBXO16	157574	F-box protein 16	NM_172366	8	-	25291	28341848	28403702	#N/A	#N/A
3699	chr5	171282391	171282431	5	2.8	0.0039	+	FBXW11	FBXW11	#N/A	FBXW11	23291	F-box and WD repeat domain containing 11	NM_012300	5	-	84090	171221160	171366481	#N/A	#N/A
3648	chr5	141874371	141874431	6	3.36	0.0014	+	FGF1	FGF1	#N/A	FGF1	2246	Fibroblast growth factor 1 (acidic)	NM_000800	5	-	171440	141953306	142045811	#N/A	#N/A
728	chr11	69253711	69253851	5	2.8	0.0039	+	FGF19	FGF19	#N/A	FGF19	9965	Fibroblast growth factor 19	NM_005117	11	-	-25425	69222186	69228286	#N/A	#N/A
4318	chr8	16498491	16498551	5	2.8	0.0039	+	FGF20	FGF20	#N/A	FGF20	26281	Fibroblast growth factor 20	NM_019851	8	-	405553	16894704	16904044	#N/A	#N/A
579	chr10	122986051	122986111	5	2.8	0.0039	+	FGFR2	FGFR2	FGFR2	FGFR2	2263	Fibroblast growth factor receptor 2 (bacteria-expressed kinase, keratinocyte growth factor receptor, craniofacial dysostosis 1, Crouzon syndrome, Pfeiffer syndrome, Jackson-Weiss syndrome)	NM_022970	10	-	361910	123227845	123347961	#N/A	#N/A
817	chr11	128172391	128172511	10	5.6	0.00021	+	FLI1	FLI1	FLI1	FLI1	2313	Friend leukemia virus integration 1	NM_002017	11	+	103313	128069198	128187519	#N/A	#N/A
818	chr11	128179431	128179471	8	4.48	0.00052	+	FLI1	FLI1	FLI1	FLI1	2313	Friend leukemia virus integration 1	NM_002017	11	+	110273	128069198	128187519	#N/A	#N/A
1189	chr13	110047851	110047951	5	2.8	0.0039	+	FLJ10769	FLJ10769	#N/A	FLJ10769	55739	Hypothetical protein FLJ10769	NM_018210	13	+	-18057	110066008	110090340	#N/A	#N/A
2160	chr2	88574291	88574431	6	3.36	0.0014	+	FLJ25369	FLJ25369	#N/A	FLJ25369			NM_152670	2	+	-30852	88605283	88610216	#N/A	#N/A
2475	chr20	22166311	22166351	7	3.92	0.0014	+	FOXA2	FOXA2	FOXA2	FOXA2	3170	Forkhead box A2	NM_021784	20	-	346789	22509822	22513100	#N/A	#N/A
2476	chr20	22706071	22706151	6	3.36	0.0014	+	FOXA2	FOXA2	FOXA2	FOXA2	3170	Forkhead box A2	NM_153675	20	-	-191970	22509822	22514101	#N/A	#N/A
1359	chr15	58082111	58082191	6	3.36	0.0014	+	FOXB1	FOXB1	#N/A	FOXB1	27023	Forkhead box B1	NM_012182	15	+	-1521	58083712	58085433	#N/A	#N/A
1358	chr15	57979931	57980011	5	2.8	0.0039	+	FOXB1	FOXB1	#N/A	FOXB1	27023	Forkhead box B1	NM_012182	15	+	-103701	58083712	58085433	#N/A	#N/A
1360	chr15	58105271	58105331	5	2.8	0.0039	+	FOXB1	FOXB1	#N/A	FOXB1	27023	Forkhead box B1	NM_012182	15	+	21619	58083712	58085433	#N/A	#N/A
1361	chr15	58190191	58190291	5	2.8	0.0039	+	FOXB1	FOXB1	#N/A	FOXB1	27023	Forkhead box B1	NM_012182	15	+	106579	58083712	58085433	#N/A	#N/A
1362	chr15	58214631	58214711	5	2.8	0.0039	+	FOXB1	FOXB1	#N/A	FOXB1	27023	Forkhead box B1	NM_012182	15	+	130999	58083712	58085433	#N/A	#N/A
857	chr12	8069051	8069271	5	2.8	0.0039	+	FOXJ2	FOXJ2	#N/A	FOXJ2	55810	Forkhead box J2	NM_018416	12	+	-7354	8076625	8099383	#N/A	#N/A
1113	chr13	39950271	39950351	5	2.8	0.0039	+	FOXO1A	FOXO1A	#N/A	FOXO1A			NM_002015	13	-	188462	40027818	40138733	#N/A	#N/A
2937	chr3	71127651	71127771	6	3.36	0.0014	+	FOXP1	FOXP1	#N/A	FOXP1	27086	Forkhead box P1	NM_032682	3	-	588178	71087426	71715829	#N/A	#N/A
4147	chr7	90937091	90937151	5	2.8	0.0039	+	FZD1	FZD1	#N/A	FZD1	8321	Frizzled homolog 1 (Drosophila)	NM_003505	7	+	205433	90731718	90736066	#N/A	#N/A
1681	chr17	39992971	39993091	5	2.8	0.0039	+	FZD2	FZD2	FZD2	FZD2	2535	Frizzled homolog 2 (Drosophila)	NM_001466	17	+	2641	39990450	39992432	#N/A	#N/A
2345	chr2	202555191	202555251	5	2.8	0.0039	+	FZD7	FZD7	#N/A	FZD7	8324	Frizzled homolog 7 (Drosophila)	NM_003507	2	+	-52303	202607554	202611404	#N/A	#N/A
2293	chr2	171392511	171392611	6	3.36	0.0014	+	GAD1	GAD1	#N/A	GAD1	2571	Glutamate decarboxylase 1 (brain, 67kDa)	NM_013445	2	+	11166	171381445	171407513	#N/A	#N/A
4613	chr9	91625751	91625831	7	3.92	0.0014	+	GADD45G	GADD45G	GADD45G	GADD45G	10912	Growth arrest and DNA-damage-inducible, gamma	NM_006705	9	+	216084	91409747	91411286	#N/A	#N/A
4612	chr9	91355031	91355131	6	3.36	0.0014	+	GADD45G	GADD45G	GADD45G	GADD45G	10912	Growth arrest and DNA-damage-inducible, gamma	NM_006705	9	+	-54616	91409747	91411286	#N/A	#N/A
4051	chr7	42076311	42076391	6	3.36	0.0014	+	GLI3	GLI3	#N/A	GLI3	2737	GLI-Kruppel family member GLI3 (Greig cephalopolysyndactyly syndrome)	NM_000168	7	-	153108	41970202	42229419	#N/A	#N/A
4048	chr7	42021891	42022031	6	3.36	0.0014	+	GLI3	GLI3	#N/A	GLI3	2737	GLI-Kruppel family member GLI3 (Greig cephalopolysyndactyly syndrome)	NM_000168	7	-	207528	41970202	42229419	#N/A	#N/A
4049	chr7	42033731	42033791	5	2.8	0.0039	+	GLI3	GLI3	#N/A	GLI3	2737	GLI-Kruppel family member GLI3 (Greig cephalopolysyndactyly syndrome)	NM_000168	7	-	195688	41970202	42229419	#N/A	#N/A
4050	chr7	42054771	42054811	14	2.61	0.0039	+	GLI3	GLI3	#N/A	GLI3	2737	GLI-Kruppel family member GLI3 (Greig cephalopolysyndactyly syndrome)	NM_000168	7	-	174648	41970202	42229419	#N/A	#N/A
1730	chr17	60413471	60413551	6	3.36	0.0014	+	GNA13	GNA13	#N/A	GNA13	10672	Guanine nucleotide binding protein (G protein), alpha 13	NM_006572	17	-	69744	60437295	60483215	#N/A	#N/A
4121	chr7	79509871	79509951	8	4.48	0.00052	+	GNAI1	GNAI1	#N/A	GNAI1	2770	Guanine nucleotide binding protein (G protein), alpha inhibiting activity polypeptide 1	NM_002069	7	+	-92124	79602075	79686656	#N/A	#N/A
4122	chr7	79597111	79597211	5	2.8	0.0039	+	GNAI1	GNAI1	#N/A	GNAI1	2770	Guanine nucleotide binding protein (G protein), alpha inhibiting activity polypeptide 1	NM_002069	7	+	-4864	79602075	79686656	#N/A	#N/A
1168	chr13	93249571	93249611	5	2.8	0.0039	+	GPC6	GPC6	#N/A	GPC6	10082	Glypican 6	NM_005708	13	+	572516	92677095	93853947	#N/A	#N/A
4435	chr8	102588871	102588991	6	3.36	0.0014	+	GRHL2	GRHL2	GRHL2	GRHL2	79977	Grainyhead-like 2 (Drosophila)	NM_024915	8	+	14830	102574161	102750994	#N/A	#N/A
4436	chr8	102645471	102645571	6	3.36	0.0014	+	GRHL2	GRHL2	GRHL2	GRHL2	79977	Grainyhead-like 2 (Drosophila)	NM_024915	8	+	71410	102574161	102750994	#N/A	#N/A
3723	chr5	176799991	176800111	5	2.8	0.0039	+	GRK6	GRK6	#N/A	GRK6	2870	G protein-coupled receptor kinase 6	NM_001004105	5	+	13818	176786293	176800939	#N/A	#N/A
3783	chr6	34059711	34059771	10	5.6	0.00021	+	GRM4	GRM4	#N/A	GRM4	2914	Glutamate receptor, metabotropic 4	NM_000841	6	-	149709	34097606	34209420	#N/A	#N/A
1978	chr19	47427971	47428031	5	2.8	0.0039	+	GSK3A	GSK3A	GSK3A	GSK3A	2931	Glycogen synthase kinase 3 alpha	NM_019884	19	-	10604	47426177	47438575	#N/A	#N/A
4476	chr8	123110731	123110771	15	8.4	2e-05	+	HAS2	HAS2	#N/A	HAS2	3037	Hyaluronan synthase 2	NM_005328	8	-	-387921	122694720	122722810	#N/A	#N/A
4475	chr8	122374171	122374231	5	2.8	0.0039	+	HAS2	HAS2	#N/A	HAS2	3037	Hyaluronan synthase 2	NM_005328	8	-	348639	122694720	122722810	#N/A	#N/A
3990	chr7	18394731	18394831	6	3.36	0.0014	+	HDAC9	HDAC9	HDAC9	HDAC9	9734	Histone deacetylase 9	NM_014707	7	+	-107062	18501893	18674989	#N/A	#N/A
3991	chr7	18608571	18608651	6	3.36	0.0014	+	HDAC9	HDAC9	HDAC9	HDAC9	9734	Histone deacetylase 9	NM_014707	7	+	106758	18501893	18674989	#N/A	#N/A
362	chr1	208531691	208531771	5	2.8	0.0039	+	HHAT	HHAT	#N/A	HHAT	55733	Hedgehog acyltransferase	NM_018194	1	+	-37148	208568919	208916260	#N/A	#N/A
363	chr1	208785191	208785291	5	2.8	0.0039	+	HHAT	HHAT	#N/A	HHAT	55733	Hedgehog acyltransferase	NM_018194	1	+	216372	208568919	208916260	#N/A	#N/A
317	chr1	184082951	184083031	6	3.36	0.0014	+	HMCN1	HMCN1	#N/A	HMCN1	83872	Hemicentin 1	NM_031935	1	+	112726	183970305	184426701	#N/A	#N/A
318	chr1	184103131	184103251	6	3.36	0.0014	+	HMCN1	HMCN1	#N/A	HMCN1	83872	Hemicentin 1	NM_031935	1	+	132946	183970305	184426701	#N/A	#N/A
556	chr10	100722491	100722571	5	2.8	0.0039	+	HPSE2	HPSE2	#N/A	HPSE2	60495	Heparanase 2	NM_021828	10	-	263117	100208866	100985608	#N/A	#N/A
555	chr10	100559871	100559931	5	2.8	0.0039	+	HPSE2	HPSE2	#N/A	HPSE2	60495	Heparanase 2	NM_021828	10	-	425737	100208866	100985608	#N/A	#N/A
554	chr10	100319211	100319291	5	2.8	0.0039	+	HPSE2	HPSE2	#N/A	HPSE2	60495	Heparanase 2	NM_021828	10	-	666397	100208866	100985608	#N/A	#N/A
4780	chrX	53819131	53819191	7	3.92	0.0014	+	HUWE1	HUWE1	#N/A	HUWE1	10075	HECT, UBA and WWE domain containing 1	NM_031407	23	-	-121356	53576476	53697775	#N/A	#N/A
1034	chr12	107346571	107346691	6	3.36	0.0014	+	HYPE	HYPE	#N/A	HYPE	11153	Huntingtin interacting protein E	NM_007076	12	+	-86489	107433180	107437509	#N/A	#N/A
3076	chr3	161240231	161240331	5	2.8	0.0039	+	IL12A	IL12A	#N/A	IL12A	3592	Interleukin 12A (natural killer cell stimulatory factor 1, cytotoxic lymphocyte maturation factor 1, p35)	NM_000882	3	+	51009	161189322	161196498	#N/A	#N/A
509	chr10	59608551	59608611	9	5.04	0.00021	+	IPMK	IPMK	#N/A	IPMK	253430	Inositol polyphosphate multikinase	NM_152230	10	-	89148	59625623	59697699	#N/A	#N/A
507	chr10	59579991	59580071	6	3.36	0.0014	+	IPMK	IPMK	#N/A	IPMK	253430	Inositol polyphosphate multikinase	NM_152230	10	-	117708	59625623	59697699	#N/A	#N/A
506	chr10	58784211	58784271	6	3.36	0.0014	+	IPMK	IPMK	#N/A	IPMK	253430	Inositol polyphosphate multikinase	NM_152230	10	-	913488	59625623	59697699	#N/A	#N/A
508	chr10	59585191	59585311	5	2.8	0.0039	+	IPMK	IPMK	#N/A	IPMK	253430	Inositol polyphosphate multikinase	NM_152230	10	-	112508	59625623	59697699	#N/A	#N/A
3400	chr5	2788831	2788911	5	2.8	0.0039	+	IRX2	IRX2	IRX2	IRX2	153572	Iroquois homeobox 2	NM_033267	5	-	15937	2799879	2804768	#N/A	#N/A
3399	chr5	2572851	2572911	5	2.8	0.0039	+	IRX2	IRX2	IRX2	IRX2	153572	Iroquois homeobox 2	NM_033267	5	-	231917	2799879	2804768	#N/A	#N/A
3398	chr5	2526371	2526471	5	2.8	0.0039	+	IRX2	IRX2	IRX2	IRX2	153572	Iroquois homeobox 2	NM_033267	5	-	278397	2799879	2804768	#N/A	#N/A
3397	chr5	2448331	2448411	5	2.8	0.0039	+	IRX2	IRX2	IRX2	IRX2	153572	Iroquois homeobox 2	NM_033267	5	-	356437	2799879	2804768	#N/A	#N/A
2158	chr2	86495471	86495591	5	2.8	0.0039	+	JMJD1A	JMJD1A	#N/A	JMJD1A	55818	Jumonji domain containing 1A	NM_018433	2	+	-26362	86521953	86573348	#N/A	#N/A
1233	chr14	62039631	62039691	6	3.36	0.0014	+	KCNH5	KCNH5	#N/A	KCNH5	27133	Potassium voltage-gated channel, subfamily H (eag-related), member 5	NM_139318	14	-	542076	62243699	62581707	#N/A	#N/A
2865	chr3	18856271	18856451	5	2.8	0.0039	+	KCNH8	KCNH8	#N/A	KCNH8	131096	Potassium voltage-gated channel, subfamily H (eag-related), member 8	NM_144633	3	+	-308569	19165020	19552138	#N/A	#N/A
2655	chr21	37970851	37970931	5	2.8	0.0039	+	KCNJ6	KCNJ6	KCNJ6	KCNJ6	3763	Potassium inwardly-rectifying channel, subfamily J, member 6	NM_002240	21	-	239714	37918656	38210565	#N/A	#N/A
3105	chr3	179745811	179745931	9	5.04	0.00021	+	KCNMB2	KCNMB2	#N/A	KCNMB2	10242	Potassium large conductance calcium-activated channel, subfamily M, beta member 2	NM_181361	3	+	9014	179736917	180044909	#N/A	#N/A
3104	chr3	179682551	179682751	6	3.36	0.0014	+	KCNMB2	KCNMB2	#N/A	KCNMB2	10242	Potassium large conductance calcium-activated channel, subfamily M, beta member 2	NM_181361	3	+	-54166	179736917	180044909	#N/A	#N/A
987	chr12	69091191	69091251	5	2.8	0.0039	+	KCNMB4	KCNMB4	#N/A	KCNMB4	27345	Potassium large conductance calcium-activated channel, subfamily M, beta member 4	NM_014505	12	+	44923	69046328	69111243	#N/A	#N/A
81	chr1	35735591	35735671	5	2.8	0.0039	+	KIAA0319L	KIAA0319L	#N/A	KIAA0319L	79932	KIAA0319-like	NM_182686	1	-	59999	35676729	35795590	#N/A	#N/A
4252	chr7	143226511	143226611	5	2.8	0.0039	+	KIAA0738	KIAA0738	#N/A	KIAA0738			NM_014719	7	-	3593	143180981	143230104	#N/A	#N/A
4114	chr7	76591291	76591351	7	3.92	0.0014	+	KIAA1505	KIAA1505	#N/A	KIAA1505	57639	KIAA1505 protein	NM_020879	7	+	1482	76589869	76762454	#N/A	#N/A
1049	chr12	117964051	117964151	5	2.8	0.0039	+	KIAA1853	KIAA1853	KIAA1853	KIAA1853	84530	KIAA1853	NM_194286	12	+	60373	117903778	118085239	#N/A	#N/A
2731	chr22	32188071	32188191	8	4.48	0.00052	+	LARGE	LARGE	#N/A	LARGE	9215	Like-glycosyltransferase	NM_004737	22	-	458338	31999062	32646409	#N/A	#N/A
2734	chr22	33211151	33211251	7	3.92	0.0014	+	LARGE	LARGE	#N/A	LARGE	9215	Like-glycosyltransferase	NM_004737	22	-	-564742	31999062	32646409	#N/A	#N/A
2733	chr22	32955491	32955551	7	3.92	0.0014	+	LARGE	LARGE	#N/A	LARGE	9215	Like-glycosyltransferase	NM_004737	22	-	-309082	31999062	32646409	#N/A	#N/A
2732	chr22	32316531	32316591	7	3.92	0.0014	+	LARGE	LARGE	#N/A	LARGE	9215	Like-glycosyltransferase	NM_004737	22	-	329878	31999062	32646409	#N/A	#N/A
2730	chr22	32141211	32141331	5	2.8	0.0039	+	LARGE	LARGE	#N/A	LARGE	9215	Like-glycosyltransferase	NM_004737	22	-	505198	31999062	32646409	#N/A	#N/A
3295	chr4	113827491	113827571	6	3.36	0.0014	+	LARP7	LARP7	LARP7	LARP7	51574	La ribonucleoprotein domain family, member 7	NM_015454	4	+	49511	113778060	113798189	#N/A	#N/A
4681	chr9	125876011	125876051	6	3.36	0.0014	+	LHX2	LHX2	#N/A	LHX2	9355	LIM homeobox 2	NM_004789	9	+	62342	125813709	125835262	#N/A	#N/A
1042	chr12	112409191	112409271	5	2.8	0.0039	+	LHX5	LHX5	LHX5	LHX5	64211	LIM homeobox 5	NM_022363	12	-	-14932	112385076	112394259	#N/A	#N/A
874	chr12	17298951	17298991	8	4.48	0.00052	+	LMO3	LMO3	#N/A	LMO3	55885	LIM domain only 3 (rhombotin-like 2)	NM_001001395	12	-	-646661	16592573	16652290	#N/A	#N/A
873	chr12	17203171	17203271	7	3.92	0.0014	+	LMO3	LMO3	#N/A	LMO3	55885	LIM domain only 3 (rhombotin-like 2)	NM_001001395	12	-	-550881	16592573	16652290	#N/A	#N/A
4111	chr7	71915831	71915891	6	3.36	0.0014	+	LOC441251	LOC441251	#N/A	LOC441251	441251	Williams Beuren syndrome chromosome region 19 pseudogene	NM_001034844	7	-	61760	71971256	71977591	#N/A	#N/A
1848	chr18	45253211	45253351	6	3.36	0.0014	+	LOC497661	LOC497661	#N/A	LOC497661			NM_001035005	18	-	14387	45262027	45267598	#N/A	#N/A
4332	chr8	23221551	23221611	5	2.8	0.0039	+	LOXL2	LOXL2	#N/A	LOXL2	4017	Lysyl oxidase-like 2	NM_002318	8	-	96115	23210354	23317666	#N/A	#N/A
2292	chr2	169744991	169745071	5	2.8	0.0039	+	LRP2	LRP2	#N/A	LRP2	4036	Low density lipoprotein-related protein 2	NM_004525	2	-	182267	169693106	169927258	#N/A	#N/A
2291	chr2	169719251	169719311	5	2.8	0.0039	+	LRP2	LRP2	#N/A	LRP2	4036	Low density lipoprotein-related protein 2	NM_004525	2	-	208007	169693106	169927258	#N/A	#N/A
2825	chr3	3865311	3865391	5	2.8	0.0039	+	LRRN1	LRRN1	#N/A	LRRN1	57633	Leucine rich repeat neuronal 1	NM_020873	3	+	48842	3816549	3864299	#N/A	#N/A
2857	chr3	14292931	14292991	7	3.92	0.0014	+	LSM3	LSM3	#N/A	LSM3	27258	LSM3 homolog, U6 small nuclear RNA associated (S. cerevisiae)	NM_014463	3	+	97651	14195340	14214839	#N/A	#N/A
4119	chr7	78072851	78072931	8	4.48	0.00052	+	MAGI2	MAGI2	#N/A	MAGI2	9863	Membrane associated guanylate kinase, WW and PDZ domain containing 2	NM_012301	7	-	847974	77484309	78920825	#N/A	#N/A
4118	chr7	77621711	77621791	6	3.36	0.0014	+	MAGI2	MAGI2	#N/A	MAGI2	9863	Membrane associated guanylate kinase, WW and PDZ domain containing 2	NM_012301	7	-	1299114	77484309	78920825	#N/A	#N/A
4120	chr7	78587191	78587251	5	2.8	0.0039	+	MAGI2	MAGI2	#N/A	MAGI2	9863	Membrane associated guanylate kinase, WW and PDZ domain containing 2	NM_012301	7	-	333634	77484309	78920825	#N/A	#N/A
710	chr11	65125271	65125331	6	3.36	0.0014	+	MAP3K11	MAP3K11	#N/A	MAP3K11	4296	Mitogen-activated protein kinase kinase kinase 11	NM_002419	11	-	13024	65121802	65138295	#N/A	#N/A
3684	chr5	163271291	163271371	6	3.36	0.0014	+	MAT2B	MAT2B	#N/A	MAT2B	27430	Methionine adenosyltransferase II, beta	NM_013283	5	+	406209	162865162	162878902	#N/A	#N/A
3686	chr5	163705311	163705411	6	3.36	0.0014	+	MAT2B	MAT2B	#N/A	MAT2B	27430	Methionine adenosyltransferase II, beta	NM_013283	5	+	840249	162865162	162878902	#N/A	#N/A
3685	chr5	163513411	163513491	5	2.8	0.0039	+	MAT2B	MAT2B	#N/A	MAT2B	27430	Methionine adenosyltransferase II, beta	NM_013283	5	+	648329	162865162	162878902	#N/A	#N/A
3662	chr5	150193751	150193811	5	2.8	0.0039	+	MST150	MST150	#N/A	MST150	85027	MSTP150	NM_032947	5	+	55752	150138059	150156489	#N/A	#N/A
1002	chr12	79666891	79666931	5	2.8	0.0039	+	MYF5	MYF5	#N/A	MYF5	4617	Myogenic factor 5	NM_005593	12	+	32000	79634931	79637577	#N/A	#N/A
1860	chr18	54161831	54161931	8	4.48	0.00052	+	NEDD4L	NEDD4L	NEDD4L	NEDD4L	23327	Neural precursor cell expressed, developmentally down-regulated 4-like	NM_015277	18	+	299154	53862777	54216368	#N/A	#N/A
1858	chr18	53929851	53929931	5	2.8	0.0039	+	NEDD4L	NEDD4L	NEDD4L	NEDD4L	23327	Neural precursor cell expressed, developmentally down-regulated 4-like	NM_015277	18	+	67154	53862777	54216368	#N/A	#N/A
1859	chr18	54095691	54095791	5	2.8	0.0039	+	NEDD4L	NEDD4L	NEDD4L	NEDD4L	23327	Neural precursor cell expressed, developmentally down-regulated 4-like	NM_015277	18	+	233014	53862777	54216368	#N/A	#N/A
648	chr11	21260891	21260951	6	3.36	0.0014	+	NELL1	NELL1	#N/A	NELL1	4745	NEL-like 1 (chicken)	NM_006157	11	+	613240	20647711	21553575	#N/A	#N/A
4010	chr7	25744531	25744651	6	3.36	0.0014	+	NFE2L3	NFE2L3	#N/A	NFE2L3	9603	Nuclear factor (erythroid-derived 2)-like 3	NM_004289	7	+	-413733	26158384	26192431	#N/A	#N/A
4011	chr7	25760971	25761051	5	2.8	0.0039	+	NFE2L3	NFE2L3	#N/A	NFE2L3	9603	Nuclear factor (erythroid-derived 2)-like 3	NM_004289	7	+	-397333	26158384	26192431	#N/A	#N/A
4012	chr7	25818591	25818671	5	2.8	0.0039	+	NFE2L3	NFE2L3	#N/A	NFE2L3	9603	Nuclear factor (erythroid-derived 2)-like 3	NM_004289	7	+	-339713	26158384	26192431	#N/A	#N/A
4013	chr7	26037691	26037731	5	2.8	0.0039	+	NFE2L3	NFE2L3	#N/A	NFE2L3	9603	Nuclear factor (erythroid-derived 2)-like 3	NM_004289	7	+	-120653	26158384	26192431	#N/A	#N/A
1825	chr18	29615271	29615471	7	3.92	0.0014	+	NOL4	NOL4	#N/A	NOL4	8715	Nucleolar protein 4	NM_003787	18	-	442241	29686404	30057512	#N/A	#N/A
1826	chr18	29859411	29859571	6	3.36	0.0014	+	NOL4	NOL4	#N/A	NOL4	8715	Nucleolar protein 4	NM_003787	18	-	198101	29686404	30057512	#N/A	#N/A
1211	chr14	33161271	33161371	6	3.36	0.0014	+	NPAS3	NPAS3	NPAS3	NPAS3	64067	Neuronal PAS domain protein 3	NM_173159	14	+	683098	32478273	33340064	#N/A	#N/A
3879	chr6	108623131	108623211	7	3.92	0.0014	+	NR2E1	NR2E1	#N/A	NR2E1	7101	Nuclear receptor subfamily 2, group E, member 1	NM_003269	6	+	29257	108593954	108616703	#N/A	#N/A
2273	chr2	156474051	156474231	7	3.92	0.0014	+	NR4A2	NR4A2	#N/A	NR4A2	4929	Nuclear receptor subfamily 4, group A, member 2	NM_173173	2	-	423394	156889196	156897445	#N/A	#N/A
2272	chr2	156296211	156296291	5	2.8	0.0039	+	NR4A2	NR4A2	#N/A	NR4A2	4929	Nuclear receptor subfamily 4, group A, member 2	NM_173173	2	-	601234	156889196	156897445	#N/A	#N/A
2271	chr2	156222371	156222431	5	2.8	0.0039	+	NR4A2	NR4A2	#N/A	NR4A2	4929	Nuclear receptor subfamily 4, group A, member 2	NM_173173	2	-	675074	156889196	156897445	#N/A	#N/A
4685	chr9	126440711	126440951	6	3.36	0.0014	+	NR6A1	NR6A1	#N/A	NR6A1	2649	Nuclear receptor subfamily 6, group A, member 1	NM_001489	9	-	132685	126324523	126573396	#N/A	#N/A
4684	chr9	126325791	126325851	5	2.8	0.0039	+	NR6A1	NR6A1	#N/A	NR6A1	2649	Nuclear receptor subfamily 6, group A, member 1	NM_001489	9	-	247605	126324523	126573396	#N/A	#N/A
2970	chr3	95642911	95643151	5	2.8	0.0039	+	NSUN3	NSUN3	#N/A	NSUN3	63899	NOL1/NOP2/Sun domain family, member 3	NM_022072	3	+	378607	95264544	95328319	#N/A	#N/A
2971	chr3	95715731	95715791	5	2.8	0.0039	+	NSUN3	NSUN3	#N/A	NSUN3	63899	NOL1/NOP2/Sun domain family, member 3	NM_022072	3	+	451247	95264544	95328319	#N/A	#N/A
3750	chr6	9828511	9828591	7	3.92	0.0014	+	OFCC1	OFCC1	#N/A	OFCC1	266553	Orofacial cleft 1 candidate 1	NM_153003	6	-	340396	10004930	10168907	#N/A	#N/A
3749	chr6	9716271	9716371	5	2.8	0.0039	+	OFCC1	OFCC1	#N/A	OFCC1	266553	Orofacial cleft 1 candidate 1	NM_153003	6	-	452636	10004930	10168907	#N/A	#N/A
3748	chr6	9612651	9612711	5	2.8	0.0039	+	OFCC1	OFCC1	#N/A	OFCC1	266553	Orofacial cleft 1 candidate 1	NM_153003	6	-	556256	10004930	10168907	#N/A	#N/A
4789	chrX	70712351	70712411	6	3.36	0.0014	+	OGT	OGT	#N/A	OGT	8473	O-linked N-acetylglucosamine (GlcNAc) transferase (UDP-N-acetylglucosamine:polypeptide-N-acetylglucosaminyl transferase)	NM_181672	23	+	42754	70669657	70712464	#N/A	#N/A
1926	chr19	9856531	9856611	6	3.36	0.0014	+	OLFM2	OLFM2	#N/A	OLFM2	93145	Olfactomedin 2	NM_058164	19	-	51538	9825394	9908069	#N/A	#N/A
1613	chr17	3228851	3228971	6	3.36	0.0014	+	OR1E1	OR1E1	#N/A	OR1E1	8387	Olfactory receptor, family 1, subfamily E, member 1	NM_003553	17	-	19602	3247510	3248453	#N/A	#N/A
557	chr10	102499631	102499711	7	3.92	0.0014	+	PAX2	PAX2	#N/A	PAX2	5076	Paired box 2	NM_003988	10	+	4390	102495321	102579686	#N/A	#N/A
2375	chr2	222752611	222752671	5	2.8	0.0039	+	PAX3	PAX3	#N/A	PAX3	5077	Paired box 3	NM_181459	2	-	119332	222772850	222871943	#N/A	#N/A
773	chr11	82576171	82576291	7	3.92	0.0014	+	PCF11	PCF11	#N/A	PCF11	51585	PCF11, cleavage and polyadenylation factor subunit, homolog (S. cerevisiae)	NM_015885	11	+	30431	82545860	82574480	#N/A	#N/A
4595	chr9	77654571	77654691	6	3.36	0.0014	+	PCSK5	PCSK5	#N/A	PCSK5	5125	Proprotein convertase subtilisin/kexin type 5	NM_006200	9	+	-40749	77695440	77998154	#N/A	#N/A
912	chr12	39997631	39997731	5	2.8	0.0039	+	PDZRN4	PDZRN4	#N/A	PDZRN4	29951	PDZ domain containing RING finger 4	NM_013377	12	+	-120109	40117840	40254650	#N/A	#N/A
913	chr12	40409971	40410071	9	2.52	0.0039	+	PDZRN4	PDZRN4	#N/A	PDZRN4	29951	PDZ domain containing RING finger 4	NM_013377	12	+	292231	40117840	40254650	#N/A	#N/A
1919	chr19	3571871	3571951	6	3.36	0.0014	+	PIP5K1C	PIP5K1C	#N/A	PIP5K1C	23396	Phosphatidylinositol-4-phosphate 5-kinase, type I, gamma	NM_012398	19	-	79573	3581181	3651444	#N/A	#N/A
3293	chr4	112038191	112038291	6	3.36	0.0014	+	PITX2	PITX2	#N/A	PITX2	5308	Paired-like homeodomain 2	NM_153426	4	-	-260235	111758030	111777956	#N/A	#N/A
3291	chr4	111751811	111751871	6	3.36	0.0014	+	PITX2	PITX2	#N/A	PITX2	5308	Paired-like homeodomain 2	NM_000325	4	-	11891	111758030	111763702	#N/A	#N/A
3292	chr4	111940811	111940911	5	2.8	0.0039	+	PITX2	PITX2	#N/A	PITX2	5308	Paired-like homeodomain 2	NM_153426	4	-	-162855	111758030	111777956	#N/A	#N/A
745	chr11	73050951	73051091	6	3.36	0.0014	+	PLEKHB1	PLEKHB1	#N/A	PLEKHB1	58473	Pleckstrin homology domain containing, family B (evectins) member 1	NM_021200	11	+	16221	73034870	73051509	#N/A	#N/A
1864	chr18	55649311	55649431	5	2.8	0.0039	+	PMAIP1	PMAIP1	#N/A	PMAIP1	5366	Phorbol-12-myristate-13-acetate-induced protein 1	NM_021127	18	+	-68785	55718216	55722516	#N/A	#N/A
1865	chr18	55935551	55935631	5	2.8	0.0039	+	PMAIP1	PMAIP1	#N/A	PMAIP1	5366	Phorbol-12-myristate-13-acetate-induced protein 1	NM_021127	18	+	217415	55718216	55722516	#N/A	#N/A
2768	chr22	41327711	41327791	5	2.8	0.0039	+	POLDIP3	POLDIP3	POLDIP3	POLDIP3	84271	Polymerase (DNA-directed), delta interacting protein 3	NM_032311	22	-	13194	41309671	41340905	#N/A	#N/A
1490	chr16	22245231	22245371	5	2.8	0.0039	+	POLR3E	POLR3E	#N/A	POLR3E	55718	Polymerase (RNA) III (DNA directed) polypeptide E (80kD)	NM_018119	16	+	29130	22216241	22252841	#N/A	#N/A
283	chr1	165496451	165496531	5	2.8	0.0039	+	POU2F1	POU2F1	#N/A	POU2F1	5451	POU class 2 homeobox 1	NM_002697	1	+	39765	165456766	165651940	#N/A	#N/A
284	chr1	165586171	165586251	5	2.8	0.0039	+	POU2F1	POU2F1	#N/A	POU2F1	5451	POU class 2 homeobox 1	NM_002697	1	+	129485	165456766	165651940	#N/A	#N/A
4800	chrX	82665271	82665391	6	3.36	0.0014	+	POU3F4	POU3F4	#N/A	POU3F4	5456	POU class 3 homeobox 4	NM_000307	23	+	15451	82649940	82651430	#N/A	#N/A
3482	chr5	54761571	54761671	5	2.8	0.0039	+	PPAP2A	PPAP2A	PPAP2A	PPAP2A	8611	Phosphatidic acid phosphatase type 2A	NM_003711	5	-	105058	54756441	54866629	#N/A	#N/A
1327	chr15	38908891	38908971	9	5.04	0.00021	+	PPP1R14D	PPP1R14D	#N/A	PPP1R14D	54866	Protein phosphatase 1, regulatory (inhibitor) subunit 14D	NM_017726	15	-	-693	38894942	38908198	#N/A	#N/A
258	chr1	155037611	155037731	5	2.8	0.0039	+	PRCC	PRCC	#N/A	PRCC	5546	Papillary renal cell carcinoma (translocation-associated)	NM_005973	1	+	33834	155003897	155037227	#N/A	#N/A
622	chr11	6291671	6291811	5	2.8	0.0039	+	PRKCDBP	PRKCDBP	#N/A	PRKCDBP	112464	Protein kinase C, delta binding protein	NM_145040	11	-	6644	6296753	6298315	#N/A	#N/A
372	chr1	212197951	212198031	8	4.48	0.00052	+	PROX1	PROX1	#N/A	PROX1	5629	Prospero homeobox 1	NM_002763	1	+	-30451	212228482	212276382	#N/A	#N/A
370	chr1	211888251	211888331	7	3.92	0.0014	+	PROX1	PROX1	#N/A	PROX1	5629	Prospero homeobox 1	NM_002763	1	+	-340151	212228482	212276382	#N/A	#N/A
371	chr1	211892311	211892431	5	2.8	0.0039	+	PROX1	PROX1	#N/A	PROX1	5629	Prospero homeobox 1	NM_002763	1	+	-336051	212228482	212276382	#N/A	#N/A
4168	chr7	102775671	102775731	5	2.8	0.0039	+	PSMC2	PSMC2	#N/A	PSMC2	5701	Proteasome (prosome, macropain) 26S subunit, ATPase, 2	NM_002803	7	+	407	102775324	102795890	#N/A	#N/A
4644	chr9	111220431	111220511	5	2.8	0.0039	+	PTPN3	PTPN3	#N/A	PTPN3	5774	Protein tyrosine phosphatase, non-receptor type 3	NM_002829	9	-	45123	111180338	111265554	#N/A	#N/A
803	chr11	119182531	119182631	5	2.8	0.0039	+	PVRL1	PVRL1	#N/A	PVRL1	5818	Poliovirus receptor-related 1 (herpesvirus entry mediator C)	NM_203286	11	-	-77887	119050309	119104644	#N/A	#N/A
3525	chr5	86557731	86557791	10	5.6	0.00021	+	RASA1	RASA1	#N/A	RASA1	5921	RAS p21 protein activator (GTPase activating protein) 1	NM_002890	5	+	-42115	86599906	86723487	#N/A	#N/A
3524	chr5	86496911	86496971	7	3.92	0.0014	+	RASA1	RASA1	#N/A	RASA1	5921	RAS p21 protein activator (GTPase activating protein) 1	NM_002890	5	+	-102935	86599906	86723487	#N/A	#N/A
3520	chr5	80354391	80354491	6	3.36	0.0014	+	RASGRF2	RASGRF2	#N/A	RASGRF2	5924	Ras protein-specific guanine nucleotide-releasing factor 2	NM_006909	5	+	62178	80292313	80557708	#N/A	#N/A
3519	chr5	80295351	80295431	5	2.8	0.0039	+	RASGRF2	RASGRF2	#N/A	RASGRF2	5924	Ras protein-specific guanine nucleotide-releasing factor 2	NM_006909	5	+	3118	80292313	80557708	#N/A	#N/A
1862	chr18	55095771	55095871	5	2.8	0.0039	+	RAX	RAX	RAX	RAX	30062	Retina and anterior neural fold homeobox	NM_013435	18	-	-4167	55086732	55091604	#N/A	#N/A
4343	chr8	30425191	30425291	5	2.8	0.0039	+	RBPMS	RBPMS	#N/A	RBPMS	11030	RNA binding protein with multiple splicing	NM_001008712	8	+	63806	30361485	30524568	#N/A	#N/A
4339	chr8	28734351	28734411	5	2.8	0.0039	+	RC74	RC74	#N/A	RC74			NM_018250	8	-	69046	28681098	28803397	#N/A	#N/A
1934	chr19	13933671	13933751	5	2.8	0.0039	+	RFX1	RFX1	#N/A	RFX1	5989	Regulatory factor X, 1 (influences HLA class II expression)	NM_002918	19	-	44425	13933352	13978096	#N/A	#N/A
1031	chr12	105505951	105506051	6	3.36	0.0014	+	RFX4	RFX4	RFX4	RFX4	5992	Regulatory factor X, 4 (influences HLA class II expression)	NM_213594	12	+	4889	105501162	105680709	#N/A	#N/A
3735	chr6	3054051	3054091	6	3.36	0.0014	+	RIPK1	RIPK1	#N/A	RIPK1	8737	Receptor (TNFRSF)-interacting serine-threonine kinase 1	NM_003804	6	+	32035	3022056	3060417	#N/A	#N/A
1851	chr18	47010031	47010071	6	3.36	0.0014	+	RKHD2	RKHD2	#N/A	RKHD2			NM_016626	18	-	-32652	46954919	46977379	#N/A	#N/A
2018	chr2	7175231	7175271	7	3.92	0.0014	+	RNF144	RNF144	#N/A	RNF144			NM_014746	2	+	200298	6974973	7101757	#N/A	#N/A
2019	chr2	7435711	7435891	5	2.8	0.0039	+	RNF144	RNF144	#N/A	RNF144			NM_014746	2	+	460918	6974973	7101757	#N/A	#N/A
2429	chr20	3951091	3951131	6	3.36	0.0014	+	RNF24	RNF24	#N/A	RNF24	11237	Ring finger protein 24	NM_007219	20	-	-7056	3861729	3944035	#N/A	#N/A
138	chr1	63981771	63981811	11	3.08	0.0014	+	ROR1	ROR1	ROR1	ROR1	4919	Receptor tyrosine kinase-like orphan receptor 1	NM_005012	1	+	-30490	64012301	64417294	#N/A	#N/A
4593	chr9	76069131	76069171	5	2.8	0.0039	+	RORB	RORB	#N/A	RORB	6096	RAR-related orphan receptor B	NM_006914	9	+	-232900	76302071	76491934	#N/A	#N/A
4594	chr9	76074671	76074731	5	2.8	0.0039	+	RORB	RORB	#N/A	RORB	6096	RAR-related orphan receptor B	NM_006914	9	+	-227340	76302071	76491934	#N/A	#N/A
1387	chr15	67680531	67680631	5	2.8	0.0039	+	RPLP1	RPLP1	#N/A	RPLP1	6176	Ribosomal protein, large, P1	NM_001003	15	+	148419	67532212	67534937	#N/A	#N/A
2266	chr2	154206811	154206931	7	3.92	0.0014	+	RPRM	RPRM	#N/A	RPRM	56475	Reprimo, TP53 dependent G2 arrest mediator candidate	NM_019845	2	-	-163244	154042097	154043567	#N/A	#N/A
1221	chr14	48208831	48208871	5	2.8	0.0039	+	RPS29	RPS29	#N/A	RPS29	6235	Ribosomal protein S29	NM_001030001	14	-	914012	49113802	49122843	#N/A	#N/A
4394	chr8	67502671	67502871	5	2.8	0.0039	+	RRS1	RRS1	#N/A	RRS1	23212	RRS1 ribosome biogenesis regulator homolog (S. cerevisiae)	NM_015169	8	+	-945	67503816	67505519	#N/A	#N/A
1522	chr16	50038591	50038671	5	2.8	0.0039	+	SALL1	SALL1	#N/A	SALL1	6299	Sal-like 1 (Drosophila)	NM_002968	16	-	-295939	49727829	49742652	#N/A	#N/A
1521	chr16	49781651	49781731	5	2.8	0.0039	+	SALL1	SALL1	#N/A	SALL1	6299	Sal-like 1 (Drosophila)	NM_002968	16	-	-38999	49727829	49742652	#N/A	#N/A
4136	chr7	83317111	83317151	8	4.48	0.00052	+	SEMA3A	SEMA3A	#N/A	SEMA3A	10371	Sema domain, immunoglobulin domain (Ig), short basic domain, secreted, (semaphorin) 3A	NM_006080	7	-	345041	83425600	83662152	#N/A	#N/A
3584	chr5	116197951	116198131	5	2.8	0.0039	+	SEMA6A	SEMA6A	#N/A	SEMA6A	57556	Sema domain, transmembrane domain (TM), and cytoplasmic domain, (semaphorin) 6A	NM_020796	5	-	-259554	115807150	115938397	#N/A	#N/A
4358	chr8	41370451	41370571	6	3.36	0.0014	+	SFRP1	SFRP1	#N/A	SFRP1	6422	Secreted frizzled-related protein 1	NM_003012	8	-	-84315	41238635	41286136	#N/A	#N/A
3715	chr5	174946811	174946891	9	5.04	0.00021	+	SFXN1	SFXN1	SFXN1	SFXN1	94081	Sideroflexin 1	NM_022754	5	+	108703	174838188	174888217	#N/A	#N/A
1413	chr15	82094671	82094751	8	4.48	0.00052	+	SH3GL3	SH3GL3	#N/A	SH3GL3	6457	SH3-domain GRB2-like 3	NM_003027	15	+	187465	81907286	82078494	#N/A	#N/A
1340	chr15	46952591	46952651	5	2.8	0.0039	+	SHC4	SHC4	SHC4	SHC4	399694	SHC (Src homology 2 domain containing) family, member 4	NM_203349	15	-	90341	46903226	47042932	#N/A	#N/A
1339	chr15	46921811	46921891	5	2.8	0.0039	+	SHC4	SHC4	SHC4	SHC4	399694	SHC (Src homology 2 domain containing) family, member 4	NM_203349	15	-	121121	46903226	47042932	#N/A	#N/A
1181	chr13	102656091	102656191	5	2.8	0.0039	+	SLC10A2	SLC10A2	#N/A	SLC10A2	6555	Solute carrier family 10 (sodium/bile acid cotransporter family), member 2	NM_000452	13	-	-138895	102494350	102517196	#N/A	#N/A
3006	chr3	123142371	123142451	5	2.8	0.0039	+	SLC15A2	SLC15A2	#N/A	SLC15A2	6565	Solute carrier family 15 (H+/peptide transporter), member 2	NM_021082	3	+	46475	123095976	123143146	#N/A	#N/A
543	chr10	91275631	91275831	5	2.8	0.0039	+	SLC16A12	SLC16A12	#N/A	SLC16A12	387700	Solute carrier family 16, member 12 (monocarboxylic acid transporter 12)	NM_213606	10	-	9661	91180752	91285292	#N/A	#N/A
2466	chr20	19228631	19228751	7	3.92	0.0014	+	SLC24A3	SLC24A3	#N/A	SLC24A3	57419	Solute carrier family 24 (sodium/potassium/calcium exchanger), member 3	NM_020689	20	+	87462	19141289	19651539	#N/A	#N/A
2465	chr20	18950831	18950931	6	3.36	0.0014	+	SLC24A3	SLC24A3	#N/A	SLC24A3	57419	Solute carrier family 24 (sodium/potassium/calcium exchanger), member 3	NM_020689	20	+	-190358	19141289	19651539	#N/A	#N/A
2467	chr20	19669291	19669351	6	3.36	0.0014	+	SLC24A3	SLC24A3	#N/A	SLC24A3	57419	Solute carrier family 24 (sodium/potassium/calcium exchanger), member 3	NM_020689	20	+	528062	19141289	19651539	#N/A	#N/A
3319	chr4	139474731	139474831	6	3.36	0.0014	+	SLC7A11	SLC7A11	#N/A	SLC7A11	23657	Solute carrier family 7, (cationic amino acid transporter, y+ system) member 11	NM_014331	4	-	-91779	139304699	139382952	#N/A	#N/A
3318	chr4	139456211	139456271	6	3.36	0.0014	+	SLC7A11	SLC7A11	#N/A	SLC7A11	23657	Solute carrier family 7, (cationic amino acid transporter, y+ system) member 11	NM_014331	4	-	-73259	139304699	139382952	#N/A	#N/A
3317	chr4	139254951	139255011	6	3.36	0.0014	+	SLC7A11	SLC7A11	#N/A	SLC7A11	23657	Solute carrier family 7, (cationic amino acid transporter, y+ system) member 11	NM_014331	4	-	128001	139304699	139382952	#N/A	#N/A
1594	chr16	86433291	86433391	5	2.8	0.0039	+	SLC7A5	SLC7A5	#N/A	SLC7A5	8140	Solute carrier family 7 (cationic amino acid transporter, y+ system), member 5	NM_003486	16	-	27309	86421130	86460600	#N/A	#N/A
3268	chr4	95211811	95211851	6	3.36	0.0014	+	SMARCAD1	SMARCAD1	SMARCAD1	SMARCAD1	56916	SWI/SNF-related, matrix-associated actin-dependent regulator of chromatin, subfamily a, containing DEAD/H box 1	NM_020159	4	+	-136369	95348220	95431463	#N/A	#N/A
1230	chr14	61422991	61423051	6	3.36	0.0014	+	SNAPC1	SNAPC1	#N/A	SNAPC1	6617	Small nuclear RNA activating complex, polypeptide 1, 43kDa	NM_003082	14	+	124132	61298919	61332897	#N/A	#N/A
1300	chr15	22738511	22738551	5	2.8	0.0039	+	SNRPN	SNRPN	#N/A	SNRPN	6638	Small nuclear ribonucleoprotein polypeptide N	NM_022805	15	+	85761	22652790	22774821	#N/A	#N/A
884	chr12	23761471	23761591	5	2.8	0.0039	+	SOX5	SOX5	#N/A	SOX5	6660	SRY (sex determining region Y)-box 5	NM_006940	12	-	232432	23576498	23993903	#N/A	#N/A
885	chr12	24006611	24006691	5	2.8	0.0039	+	SOX5	SOX5	#N/A	SOX5	6660	SRY (sex determining region Y)-box 5	NM_152989	12	-	600035	23576498	24606646	#N/A	#N/A
3995	chr7	21372671	21372731	8	4.48	0.00052	+	SP4	SP4	#N/A	SP4	6671	Sp4 transcription factor	NM_003112	7	+	-61482	21434213	21520673	#N/A	#N/A
1696	chr17	46374531	46374651	6	3.36	0.0014	+	SPAG9	SPAG9	SPAG9	SPAG9	9043	Sperm associated antigen 9	NM_172345	17	-	104738	46396281	46479269	#N/A	#N/A
1024	chr12	100373431	100373531	6	3.36	0.0014	+	SPIC	SPIC	SPIC	SPIC	121599	Spi-C transcription factor (Spi-1/PU.1 related)	NM_152323	12	+	-21256	100394787	100404904	#N/A	#N/A
1316	chr15	36305231	36305291	7	3.92	0.0014	+	SPRED1	SPRED1	SPRED1	SPRED1	161742	Sprouty-related, EVH1 domain containing 1	NM_152594	15	+	-26516	36331807	36433532	#N/A	#N/A
2183	chr2	106850411	106850491	5	2.8	0.0039	+	ST6GAL2	ST6GAL2	#N/A	ST6GAL2	84620	ST6 beta-galactosamide alpha-2,6-sialyltranferase 2	NM_032528	2	-	19570	106789539	106869981	#N/A	#N/A
744	chr11	72172051	72172131	6	3.36	0.0014	+	STARD10	STARD10	#N/A	STARD10	10809	StAR-related lipid transfer (START) domain containing 10	NM_006645	11	-	10346	72143422	72182397	#N/A	#N/A
2845	chr3	12092731	12092811	7	3.92	0.0014	+	SYN2	SYN2	SYN2	SYN2	6854	Synapsin II	NM_003178	3	+	71947	12020864	12202225	#N/A	#N/A
2844	chr3	12074311	12074391	5	2.8	0.0039	+	SYN2	SYN2	SYN2	SYN2	6854	Synapsin II	NM_003178	3	+	53527	12020864	12202225	#N/A	#N/A
2846	chr3	12186751	12186791	5	2.8	0.0039	+	SYN2	SYN2	SYN2	SYN2	6854	Synapsin II	NM_003178	3	+	165927	12020864	12202225	#N/A	#N/A
2922	chr3	63358671	63358791	8	4.48	0.00052	+	SYNPR	SYNPR	#N/A	SYNPR	132204	Synaptoporin	NM_144642	3	+	-45272	63404063	63577635	#N/A	#N/A
3103	chr3	178941171	178941231	6	3.36	0.0014	+	TBL1XR1	TBL1XR1	TBL1XR1	TBL1XR1	79718	Transducin (beta)-like 1X-linked receptor 1	NM_024665	3	-	-543438	178221867	178397733	#N/A	#N/A
2152	chr2	85298631	85298731	7	3.92	0.0014	+	TCF7L1	TCF7L1	TCF7L1	TCF7L1	83439	Transcription factor 7-like 1 (T-cell specific, HMG-box)	NM_031283	2	+	84487	85214244	85391014	#N/A	#N/A
249	chr1	153434151	153434251	6	3.36	0.0014	+	THBS3	THBS3	THBS3	THBS3	7059	Thrombospondin 3	NM_007112	1	-	10162	153432004	153444313	#N/A	#N/A
4603	chr9	83639691	83639751	6	3.36	0.0014	+	TLE1	TLE1	TLE1	TLE1	7088	Transducin-like enhancer of split 1 (E(sp1) homolog, Drosophila)	NM_005077	9	-	-146276	83388419	83493415	#N/A	#N/A
1389	chr15	68266591	68266671	7	3.92	0.0014	+	TLE3	TLE3	TLE3	TLE3	7090	Transducin-like enhancer of split 3 (E(sp1) homolog, Drosophila)	NM_005078	15	-	-90380	68129472	68176211	#N/A	#N/A
1388	chr15	68237651	68237711	7	3.92	0.0014	+	TLE3	TLE3	TLE3	TLE3	7090	Transducin-like enhancer of split 3 (E(sp1) homolog, Drosophila)	NM_005078	15	-	-61440	68129472	68176211	#N/A	#N/A
3029	chr3	134341851	134341951	5	2.8	0.0039	+	TMEM108	TMEM108	#N/A	TMEM108	66000	Transmembrane protein 108	NM_023943	3	+	102009	134239942	134597744	#N/A	#N/A
3030	chr3	134482311	134482391	5	2.8	0.0039	+	TMEM108	TMEM108	#N/A	TMEM108	66000	Transmembrane protein 108	NM_023943	3	+	242449	134239942	134597744	#N/A	#N/A
1674	chr17	35809871	35809911	6	3.36	0.0014	+	TOP2A	TOP2A	#N/A	TOP2A	7153	Topoisomerase (DNA) II alpha 170kDa	NM_001067	17	-	17823	35798323	35827694	#N/A	#N/A
3301	chr4	117678851	117678911	8	4.48	0.00052	+	TRAM1L1	TRAM1L1	#N/A	TRAM1L1	133022	Translocation associated membrane protein 1-like 1	NM_152402	4	-	547328	118224165	118226179	#N/A	#N/A
4237	chr7	137791811	137791911	5	2.8	0.0039	+	TRIM24	TRIM24	#N/A	TRIM24	8805	Tripartite motif-containing 24	NM_003852	7	+	-3707	137795618	137920869	#N/A	#N/A
2500	chr20	33054011	33054111	5	2.8	0.0039	+	TRPC4AP	TRPC4AP	#N/A	TRPC4AP	26133	Transient receptor potential cation channel, subfamily C, member 4 associated protein	NM_015638	20	-	90267	33053875	33144278	#N/A	#N/A
1897	chr18	71110611	71110691	6	3.36	0.0014	+	TSHZ1	TSHZ1	#N/A	TSHZ1	10194	Teashirt zinc finger homeobox 1	NM_005786	18	+	58973	71051718	71130887	#N/A	#N/A
1028	chr12	103254831	103254971	6	3.36	0.0014	+	TXNRD1	TXNRD1	#N/A	TXNRD1	7296	Thioredoxin reductase 1	NM_003330	12	+	50115	103204856	103268187	#N/A	#N/A
139	chr1	64542091	64542151	6	3.36	0.0014	+	UBE2U	UBE2U	#N/A	UBE2U	148581	Ubiquitin-conjugating enzyme E2U (putative)	NM_152489	1	+	100074	64442077	64482614	#N/A	#N/A
4400	chr8	74910031	74910111	5	2.8	0.0039	+	UBE2W	UBE2W	#N/A	UBE2W	55284	Ubiquitin-conjugating enzyme E2W (putative)	NM_001001481	8	-	43632	74865393	74953663	#N/A	#N/A
3297	chr4	115483511	115483571	6	3.36	0.0014	+	UGT8	UGT8	#N/A	UGT8	7368	UDP glycosyltransferase 8 (UDP-galactose ceramide galactosyltransferase)	NM_003360	4	+	-279400	115762971	115817200	#N/A	#N/A
3298	chr4	115801951	115802071	5	2.8	0.0039	+	UGT8	UGT8	#N/A	UGT8	7368	UDP glycosyltransferase 8 (UDP-galactose ceramide galactosyltransferase)	NM_003360	4	+	39100	115762971	115817200	#N/A	#N/A
2618	chr21	16184511	16184571	7	3.92	0.0014	+	USP25	USP25	#N/A	USP25	29761	Ubiquitin specific peptidase 25	NM_013396	21	+	160205	16024366	16174247	#N/A	#N/A
3799	chr6	41873231	41873331	5	2.8	0.0039	+	USP49	USP49	#N/A	USP49	25862	Ubiquitin specific peptidase 49	NM_018561	6	-	97845	41873361	41971076	#N/A	#N/A
1470	chr16	8962191	8962271	5	2.8	0.0039	+	USP7	USP7	#N/A	USP7	7874	Ubiquitin specific peptidase 7 (herpes virus-associated)	NM_003470	16	-	2650	8894850	8964841	#N/A	#N/A
3574	chr5	110527271	110527331	5	2.8	0.0039	+	WDR36	WDR36	#N/A	WDR36	134430	WD repeat domain 36	NM_139281	5	+	71563	110455768	110494098	#N/A	#N/A
3085	chr3	168815251	168815431	5	2.8	0.0039	+	WDR49	WDR49	#N/A	WDR49	151790	WD repeat domain 49	NM_178824	3	-	38731	168679168	168853982	#N/A	#N/A
1923	chr19	7600111	7600151	5	2.8	0.0039	+	XAB2	XAB2	#N/A	XAB2	56949	XPA binding protein 2	NM_020196	19	-	327	7590411	7600438	#N/A	#N/A
2474	chr20	21362811	21362891	9	5.04	0.00021	+	XRN2	XRN2	#N/A	XRN2	22803	5'-3' exoribonuclease 2	NM_012255	20	+	130950	21231941	21318462	#N/A	#N/A
914	chr12	40750491	40750631	5	2.8	0.0039	+	YAF2	YAF2	#N/A	YAF2	10138	YY1 associated factor 2	NM_005748	12	-	167825	40837175	40918316	#N/A	#N/A
1593	chr16	86029331	86029431	5	2.8	0.0039	+	ZCCHC14	ZCCHC14	#N/A	ZCCHC14	23174	Zinc finger, CCHC domain containing 14	NM_015144	16	-	53629	85997352	86082960	#N/A	#N/A
3910	chr6	157744611	157744671	5	2.8	0.0039	+	ZDHHC14	ZDHHC14	#N/A	ZDHHC14	79683	Zinc finger, DHHC-type containing 14	NM_024630	6	+	22127	157722544	158014963	#N/A	#N/A
3911	chr6	157857451	157857511	5	2.8	0.0039	+	ZDHHC14	ZDHHC14	#N/A	ZDHHC14	79683	Zinc finger, DHHC-type containing 14	NM_024630	6	+	134967	157722544	158014963	#N/A	#N/A
3912	chr6	157986951	157987031	5	2.8	0.0039	+	ZDHHC14	ZDHHC14	#N/A	ZDHHC14	79683	Zinc finger, DHHC-type containing 14	NM_024630	6	+	264487	157722544	158014963	#N/A	#N/A
2248	chr2	145385331	145385431	7	3.92	0.0014	+	ZFHX1B	ZFHX1B	#N/A	ZFHX1B			NM_014795	2	-	-390946	144862053	144994385	#N/A	#N/A
2249	chr2	145472791	145472931	5	2.8	0.0039	+	ZFHX1B	ZFHX1B	#N/A	ZFHX1B			NM_014795	2	-	-478406	144862053	144994385	#N/A	#N/A
2247	chr2	144905211	144905271	5	2.8	0.0039	+	ZFHX1B	ZFHX1B	#N/A	ZFHX1B			NM_014795	2	-	89174	144862053	144994385	#N/A	#N/A
3054	chr3	148681091	148681171	5	2.8	0.0039	+	ZIC1	ZIC1	#N/A	ZIC1	7545	Zic family member 1 (odd-paired homolog, Drosophila)	NM_003412	3	+	71301	148609870	148617193	#N/A	#N/A
3055	chr3	148811191	148811291	5	2.8	0.0039	+	ZIC1	ZIC1	#N/A	ZIC1	7545	Zic family member 1 (odd-paired homolog, Drosophila)	NM_003412	3	+	201421	148609870	148617193	#N/A	#N/A
4857	chrX	136930971	136931091	5	2.8	0.0039	+	ZIC3	ZIC3	#N/A	ZIC3	7547	Zic family member 3 heterotaxy 1 (odd-paired homolog, Drosophila)	NM_003413	23	+	455080	136476011	136481922	#N/A	#N/A
3053	chr3	148557531	148557591	6	3.36	0.0014	+	ZIC4	ZIC4	#N/A	ZIC4	84107	Zic family member 4	NM_032153	3	-	49565	148586526	148607096	#N/A	#N/A
3773	chr6	27700911	27700951	5	2.8	0.0039	+	ZNF184	ZNF184	#N/A	ZNF184	7738	Zinc finger protein 184	NM_007149	6	-	-152054	27526505	27548857	#N/A	#N/A
2561	chr20	51706771	51706871	5	2.8	0.0039	+	ZNF217	ZNF217	ZNF217	ZNF217	7764	Zinc finger protein 217	NM_006526	20	-	-73729	51617018	51633042	#N/A	#N/A
4649	chr9	113235451	113235551	5	2.8	0.0039	+	ZNF483	ZNF483	#N/A	ZNF483	158399	Zinc finger protein 483	NM_001007169	9	+	-91708	113327259	113379944	#N/A	#N/A
4650	chr9	113244431	113244511	5	2.8	0.0039	+	ZNF483	ZNF483	#N/A	ZNF483	158399	Zinc finger protein 483	NM_001007169	9	+	-82748	113327259	113379944	#N/A	#N/A
1313	chr15	33097391	33097431	6	3.36	0.0014	+	ZNF770	ZNF770	#N/A	ZNF770	54989	Zinc finger protein 770	NM_014106	15	-	-29646	33057836	33067745	#N/A	#N/A
2460	chr20	17620851	17620931	5	2.8	0.0039	+	C20orf179	#N/A	#N/A	C20orf179	140836	Chromosome 20 open reading frame 179	NM_001014977	20	+	-7661	17628592	17664512	#N/A	#N/A
2461	chr20	17742451	17742571	5	2.8	0.0039	+	C20orf179	#N/A	#N/A	C20orf179	140836	Chromosome 20 open reading frame 179	NM_178477	20	+	113967	17628604	17664514	#N/A	#N/A
1582	chr16	82532111	82532211	5	2.8	0.0039	+	OSGIN1	#N/A	#N/A	OSGIN1	29948	Oxidative stress induced growth inhibitor 1	NM_013370	16	+	-7961	82540172	82557436	#N/A	#N/A
2753	chr22	37965911	37965991	5	2.8	0.0039	+	PDGFB	#N/A	#N/A	PDGFB	5155	Platelet-derived growth factor beta polypeptide (simian sarcoma viral (v-sis) oncogene homolog)	NM_033016	22	-	953	37949664	37966864	#N/A	#N/A
3328	chr4	144468171	144468231	5	2.8	0.0039	+	GAB1	#N/A	#N/A	GAB1	2549	GRB2-associated binding protein 1	NM_002039	4	+	-9268	144477499	144610727	#N/A	#N/A
1273	chr14	92000271	92000351	5	2.8	0.0039	+	SLC24A4	#N/A	#N/A	SLC24A4	123041	Solute carrier family 24 (sodium/potassium/calcium exchanger), member 4	NM_153646	14	+	140397	91859954	92032346	#N/A	#N/A
1274	chr14	92001591	92001651	5	2.8	0.0039	+	SLC24A4	#N/A	#N/A	SLC24A4	123041	Solute carrier family 24 (sodium/potassium/calcium exchanger), member 4	NM_153646	14	+	141697	91859954	92032346	#N/A	#N/A
1304	chr15	27166511	27166611	6	3.36	0.0014	+	APBA2	#N/A	#N/A	APBA2	321	Amyloid beta (A4) precursor protein-binding, family A, member 2 (X11-like)	NM_005503	15	+	165467	27001144	27197805	#N/A	#N/A
1305	chr15	27259011	27259091	5	2.8	0.0039	+	APBA2	#N/A	#N/A	APBA2	321	Amyloid beta (A4) precursor protein-binding, family A, member 2 (X11-like)	NM_005503	15	+	257947	27001144	27197805	#N/A	#N/A
1979	chr19	47598371	47598431	5	2.8	0.0039	+	LIPE	#N/A	#N/A	LIPE	3991	Lipase, hormone-sensitive	NM_005357	19	-	25046	47597506	47623417	#N/A	#N/A
1698	chr17	47255971	47256091	7	3.92	0.0014	+	CA10	#N/A	#N/A	CA10	56934	Carbonic anhydrase X	NM_020178	17	-	335114	47062682	47591085	#N/A	#N/A
1958	chr19	35905571	35905671	7	3.92	0.0014	+	ZNF536	#N/A	ZNF536	ZNF536	9745	Zinc finger protein 536	NM_014717	19	+	350504	35555167	35740804	#N/A	#N/A
1957	chr19	35648011	35648071	6	3.36	0.0014	+	ZNF536	#N/A	ZNF536	ZNF536	9745	Zinc finger protein 536	NM_014717	19	+	92904	35555167	35740804	#N/A	#N/A
1960	chr19	35990471	35990531	6	3.36	0.0014	+	ZNF536	#N/A	ZNF536	ZNF536	9745	Zinc finger protein 536	NM_014717	19	+	435364	35555167	35740804	#N/A	#N/A
1959	chr19	35963711	35963811	5	2.8	0.0039	+	ZNF536	#N/A	ZNF536	ZNF536	9745	Zinc finger protein 536	NM_014717	19	+	408644	35555167	35740804	#N/A	#N/A
644	chr11	17502591	17502671	5	2.8	0.0039	+	USH1C	#N/A	#N/A	USH1C	10083	Usher syndrome 1C (autosomal recessive, severe)	NM_153676	11	-	19947	17472035	17522538	#N/A	#N/A
3663	chr5	150564831	150564891	6	3.36	0.0014	+	CCDC69	#N/A	#N/A	CCDC69	26112	Coiled-coil domain containing 69	NM_015621	5	-	19015	150540806	150583846	#N/A	#N/A
1630	chr17	11742791	11742831	5	2.8	0.0039	+	DNAH9	#N/A	#N/A	DNAH9	1770	Dynein, axonemal, heavy chain 9	NM_004662	17	+	15888	11726943	11813787	#N/A	#N/A
1629	chr17	11571791	11571851	5	2.8	0.0039	+	DNAH9	#N/A	#N/A	DNAH9	1770	Dynein, axonemal, heavy chain 9	NM_001372	17	+	129379	11442472	11813787	#N/A	#N/A
791	chr11	112152631	112152731	5	2.8	0.0039	+	NCAM1	#N/A	NCAM1	NCAM1	4684	Neural cell adhesion molecule 1	NM_001076682	11	+	-184473	112337204	112641126	#N/A	#N/A
792	chr11	112414191	112414271	5	2.8	0.0039	+	NCAM1	#N/A	NCAM1	NCAM1	4684	Neural cell adhesion molecule 1	NM_001076682	11	+	77067	112337204	112641126	#N/A	#N/A
3068	chr3	156727831	156727871	5	2.8	0.0039	+	PLCH1	#N/A	#N/A	PLCH1	23007	Phospholipase C, eta 1	NM_014996	3	-	69029	156680364	156796860	#N/A	#N/A
832	chr11	132289611	132289691	6	3.36	0.0014	+	OPCML	#N/A	#N/A	OPCML	4978	Opioid binding protein/cell adhesion molecule-like	NM_002545	11	-	28635	131790086	132318246	#N/A	#N/A
831	chr11	131990811	131990851	17	3.17	0.0014	+	OPCML	#N/A	#N/A	OPCML	4978	Opioid binding protein/cell adhesion molecule-like	NM_002545	11	-	327435	131790086	132318246	#N/A	#N/A
836	chr11	132777771	132777931	5	2.8	0.0039	+	OPCML	#N/A	#N/A	OPCML	4978	Opioid binding protein/cell adhesion molecule-like	NM_001012393	11	-	129841	131790086	132907612	#N/A	#N/A
835	chr11	132669791	132669871	5	2.8	0.0039	+	OPCML	#N/A	#N/A	OPCML	4978	Opioid binding protein/cell adhesion molecule-like	NM_001012393	11	-	237821	131790086	132907612	#N/A	#N/A
834	chr11	132647371	132647451	5	2.8	0.0039	+	OPCML	#N/A	#N/A	OPCML	4978	Opioid binding protein/cell adhesion molecule-like	NM_001012393	11	-	260241	131790086	132907612	#N/A	#N/A
833	chr11	132388851	132388971	5	2.8	0.0039	+	OPCML	#N/A	#N/A	OPCML	4978	Opioid binding protein/cell adhesion molecule-like	NM_001012393	11	-	518761	131790086	132907612	#N/A	#N/A
1618	chr17	4635431	4635571	6	3.36	0.0014	+	VMO1	#N/A	#N/A	VMO1	284013	Vitelline membrane outer layer 1 homolog (chicken)	NM_182566	17	-	1035	4635320	4636466	#N/A	#N/A
3820	chr6	52857311	52857371	5	2.8	0.0039	+	GSTA3	#N/A	#N/A	GSTA3	2940	Glutathione S-transferase A3	NM_000847	6	-	25143	52869403	52882454	#N/A	#N/A
4747	chrX	11127471	11127551	8	4.48	0.00052	+	ARHGAP6	#N/A	#N/A	ARHGAP6	395	Rho GTPase activating protein 6	NM_013423	23	-	66544	11065583	11194015	#N/A	#N/A
4748	chrX	11622891	11622991	7	3.92	0.0014	+	ARHGAP6	#N/A	#N/A	ARHGAP6	395	Rho GTPase activating protein 6	NM_006125	23	-	-29150	11071437	11593741	#N/A	#N/A
967	chr12	61309151	61309251	6	3.36	0.0014	+	C12orf61	#N/A	#N/A	C12orf61	283416	Chromosome 12 open reading frame 61	NM_175895	12	-	-25671	61281797	61283480	#N/A	#N/A
3628	chr5	134836091	134836151	5	2.8	0.0039	+	C5orf20	#N/A	#N/A	C5orf20	140947	Chromosome 5 open reading frame 20	NM_130848	5	-	-25155	134807803	134810936	#N/A	#N/A
3627	chr5	134803111	134803211	5	2.8	0.0039	+	C5orf20	#N/A	#N/A	C5orf20	140947	Chromosome 5 open reading frame 20	NM_130848	5	-	7825	134807803	134810936	#N/A	#N/A
3033	chr3	136373951	136373991	7	3.92	0.0014	+	EPHB1	#N/A	EPHB1	EPHB1	2047	EPH receptor B1	NM_004441	3	+	377042	135996949	136461994	#N/A	#N/A
3034	chr3	136492531	136492651	6	3.36	0.0014	+	EPHB1	#N/A	EPHB1	EPHB1	2047	EPH receptor B1	NM_004441	3	+	495702	135996949	136461994	#N/A	#N/A
3160	chr4	6254231	6254291	8	4.48	0.00052	+	JAKMIP1	#N/A	#N/A	JAKMIP1	152789	Janus kinase and microtubule interacting protein 1	NM_144720	4	-	-1049	6106386	6253182	#N/A	#N/A
3159	chr4	6152531	6152631	5	2.8	0.0039	+	JAKMIP1	#N/A	#N/A	JAKMIP1	152789	Janus kinase and microtubule interacting protein 1	NM_144720	4	-	100651	6106386	6253182	#N/A	#N/A
4712	chr9	132019511	132019631	23	12.88	2e-06	+	FREQ	#N/A	#N/A	FREQ	23413	Frequenin homolog (Drosophila)	NM_014286	9	+	44954	131974677	132038723	#N/A	#N/A
3509	chr5	75672231	75672271	18	10.08	7e-06	+	SV2C	#N/A	#N/A	SV2C	22987	Synaptic vesicle glycoprotein 2C	NM_014979	5	+	257211	75415060	75657171	#N/A	#N/A
3828	chr6	58886571	58886871	31	8.96	2e-05	+	GUSBL2	#N/A	#N/A	GUSBL2	375513	Glucuronidase, beta-like 2	NM_206910	6	-	-490917	58380315	58395654	#N/A	#N/A
1869	chr18	58715131	58715171	16	8.96	2e-05	+	PHLPP	#N/A	#N/A	PHLPP	23239	PH domain and leucine rich repeat protein phosphatase	NM_194449	18	+	181458	58533713	58798644	#N/A	#N/A
3827	chr6	58885931	58886031	15	8.4	2e-05	+	GUSBL2	#N/A	#N/A	GUSBL2	375513	Glucuronidase, beta-like 2	NM_206910	6	-	-490277	58380315	58395654	#N/A	#N/A
2127	chr2	69593871	69593911	14	7.84	5.2e-05	+	AAK1	#N/A	#N/A	AAK1	22848	AP2 associated kinase 1	NM_014911	2	-	130481	69562962	69724352	#N/A	#N/A
1171	chr13	94514311	94514411	14	7.84	5.2e-05	+	ABCC4	#N/A	ABCC4	ABCC4	10257	ATP-binding cassette, sub-family C (CFTR/MRP), member 4	NM_005845	13	-	237372	94470090	94751683	#N/A	#N/A
4792	chrX	74743731	74743771	13	7.28	5.2e-05	+	ZDHHC15	#N/A	#N/A	ZDHHC15	158866	Zinc finger, DHHC-type containing 15	NM_144969	23	-	-84132	74508785	74659599	#N/A	#N/A
2444	chr20	8974411	8974451	13	7.28	5.2e-05	+	PLCB4	#N/A	#N/A	PLCB4	5332	Phospholipase C, beta 4	NM_182797	20	+	-50480	9024931	9409459	#N/A	#N/A
1029	chr12	103584371	103584451	13	7.28	5.2e-05	+	CHST11	#N/A	#N/A	CHST11	50515	Carbohydrate (chondroitin 4) sulfotransferase 11	NM_018413	12	+	209544	103374907	103676012	#N/A	#N/A
4501	chr8	138708611	138708671	13	7.28	5.2e-05	+	C8ORFK32	#N/A	#N/A	C8ORFK32			NM_015912	8	-	869635	139211449	139578246	#N/A	#N/A
4304	chr8	5130031	5130071	12	6.72	9.6e-05	+	CSMD1	#N/A	#N/A	CSMD1	64478	CUB and Sushi multiple domains 1	NM_033225	8	-	-290296	2782789	4839735	#N/A	#N/A
199	chr1	103520851	103520891	12	6.72	9.6e-05	+	COL11A1	#N/A	#N/A	COL11A1	1301	Collagen, type XI, alpha 1	NM_001854	1	-	-174212	103114611	103346639	#N/A	#N/A
2220	chr2	132729291	132729351	12	6.72	9.6e-05	+	GPR39	#N/A	#N/A	GPR39	2863	G protein-coupled receptor 39	NM_001508	2	+	-161734	132891085	133119647	#N/A	#N/A
4470	chr8	120102891	120102931	12	6.72	9.6e-05	+	COLEC10	#N/A	#N/A	COLEC10	10584	Collectin sub-family member 10 (C-type lectin)	NM_006438	8	+	-45695	120148626	120188375	#N/A	#N/A
2389	chr2	233055011	233055171	12	6.72	9.6e-05	+	ECEL1	#N/A	#N/A	ECEL1	9427	Endothelin converting enzyme-like 1	NM_004826	2	-	5763	233052780	233060774	#N/A	#N/A
2685	chr21	46101831	46101891	12	6.72	9.6e-05	+	PCBP3	#N/A	#N/A	PCBP3	54039	Poly(rC) binding protein 3	NM_020528	21	+	7589	46094302	46186794	#N/A	#N/A
4506	chr8	141524551	141524591	12	6.72	9.6e-05	+	NIBP	#N/A	#N/A	NIBP	83696	NIK and IKK{beta} binding protein	NM_031466	8	-	13308	140811769	141537859	#N/A	#N/A
1507	chr16	33796871	33796911	12	6.72	9.6e-05	+	LOC649159	#N/A	#N/A	LOC649159			NM_001040069	16	-	73132	33868553	33870003	#N/A	#N/A
1072	chr12	130849391	130849471	12	6.72	9.6e-05	+	SFRS8	#N/A	#N/A	SFRS8	6433	Splicing factor, arginine/serine-rich 8 (suppressor-of-white-apricot homolog, Drosophila)	NM_004592	12	+	87884	130761587	130850234	#N/A	#N/A
3383	chr4	185286911	185287011	12	6.72	9.6e-05	+	ENPP6	#N/A	#N/A	ENPP6	133121	Ectonucleotide pyrophosphatase/phosphodiesterase 6	NM_153343	4	-	89101	185246853	185376012	#N/A	#N/A
715	chr11	65763591	65763671	12	6.72	9.6e-05	+	PACS1	#N/A	PACS1	PACS1	55690	Phosphofurin acidic cluster sorting protein 1	NM_018026	11	+	169272	65594399	65768788	#N/A	#N/A
1249	chr14	71904031	71904111	12	6.72	9.6e-05	+	RGS6	#N/A	#N/A	RGS6	9628	Regulator of G-protein signaling 6	NM_004296	14	+	434526	71469585	72100406	#N/A	#N/A
3222	chr4	49354391	49354431	12	6.72	9.6e-05	+	FLJ21511	#N/A	#N/A	FLJ21511	80157	Hypothetical protein FLJ21511	NM_025087	4	+	671410	48683021	48758849	#N/A	#N/A
4831	chrX	112710511	112710611	11	6.16	9.7e-05	+	AMOT	#N/A	#N/A	AMOT	154796	Angiomotin	NM_133265	23	-	-739813	111904761	111970698	#N/A	#N/A
793	chr11	115243591	115243631	11	6.16	9.7e-05	+	IGSF4	#N/A	#N/A	IGSF4			NM_014333	11	-	-363267	114550226	114880324	#N/A	#N/A
2443	chr20	8973591	8973631	11	6.16	9.7e-05	+	PLCB4	#N/A	#N/A	PLCB4	5332	Phospholipase C, beta 4	NM_182797	20	+	-51300	9024931	9409459	#N/A	#N/A
2141	chr2	75010551	75010651	11	6.16	9.7e-05	+	POLE4	#N/A	#N/A	POLE4	56655	Polymerase (DNA-directed), epsilon 4 (p12 subunit)	NM_019896	2	+	-28631	75039282	75050365	#N/A	#N/A
2889	chr3	38834091	38834131	11	6.16	9.7e-05	+	SCN10A	#N/A	#N/A	SCN10A	6336	Sodium channel, voltage-gated, type X, alpha subunit	NM_006514	3	-	-23587	38713841	38810504	#N/A	#N/A
2675	chr21	43442311	43442351	11	6.16	9.7e-05	+	CRYAA	#N/A	#N/A	CRYAA	1409	Crystallin, alpha A	NM_000394	21	+	-19858	43462209	43465981	#N/A	#N/A
613	chr11	1905651	1905691	11	6.16	9.7e-05	+	TNNT3	#N/A	#N/A	TNNT3	7140	Troponin T type 3 (skeletal, fast)	NM_006757	11	+	5029	1900662	1916510	#N/A	#N/A
1036	chr12	108516971	108517031	11	6.16	9.7e-05	+	MVK	#N/A	#N/A	MVK	4598	Mevalonate kinase (mevalonic aciduria)	NM_000431	12	+	21032	108495999	108519449	#N/A	#N/A
4038	chr7	36185111	36185151	11	6.16	9.7e-05	+	KIAA1706	#N/A	#N/A	KIAA1706	80820	KIAA1706 protein	NM_030636	7	+	25791	36159360	36307675	#N/A	#N/A
4276	chr7	150928871	150928911	11	6.16	9.7e-05	+	PRKAG2	#N/A	#N/A	PRKAG2	51422	Protein kinase, AMP-activated, gamma 2 non-catalytic subunit	NM_024429	7	-	31405	150884135	150960276	#N/A	#N/A
3700	chr5	171778871	171778931	11	6.16	9.7e-05	+	SH3PXD2B	#N/A	#N/A	SH3PXD2B	285590	SH3 and PX domains 2B	NM_001017995	5	-	35260	171693109	171814131	#N/A	#N/A
2757	chr22	38966551	38966651	11	6.16	9.7e-05	+	TNRC6B	#N/A	TNRC6B	TNRC6B	23112	Trinucleotide repeat containing 6B	NM_015088	22	+	62760	38903891	39061756	#N/A	#N/A
3543	chr5	99976051	99976231	11	6.16	9.7e-05	+	UNQ1912	#N/A	#N/A	UNQ1912			NM_198507	5	+	77209	99899022	99950339	#N/A	#N/A
560	chr10	104749291	104749331	11	6.16	9.7e-05	+	CNNM2	#N/A	#N/A	CNNM2	54805	Cyclin M2	NM_017649	10	+	81228	104668103	104828227	#N/A	#N/A
1498	chr16	24844431	24844511	11	6.16	9.7e-05	+	ARHGAP17	#N/A	ARHGAP17	ARHGAP17	55114	Rho GTPase activating protein 17	NM_001006634	16	-	89744	24838214	24934175	#N/A	#N/A
2770	chr22	41490131	41490171	11	6.16	9.7e-05	+	ARFGAP3	#N/A	#N/A	ARFGAP3	26286	ADP-ribosylation factor GTPase activating protein 3	NM_014570	22	-	93112	41522475	41583243	#N/A	#N/A
1091	chr13	25914251	25914291	11	6.16	9.7e-05	+	CDK8	#N/A	#N/A	CDK8	1024	Cyclin-dependent kinase 8	NM_001260	13	+	187536	25726755	25876568	#N/A	#N/A
3742	chr6	6743271	6743311	11	6.16	9.7e-05	+	LY86	#N/A	#N/A	LY86	9450	Lymphocyte antigen 86	NM_004271	6	+	209379	6533932	6600214	#N/A	#N/A
490	chr10	38844311	38844351	43	6.02	9.7e-05	+	LOC399744	#N/A	#N/A	LOC399744	399744	Hypothetical LOC399744	NM_001013665	10	+	67074	38777277	38781085	#N/A	#N/A
326	chr1	189750791	189750891	10	5.6	0.00021	+	RGS18	#N/A	#N/A	RGS18	64407	Regulator of G-protein signaling 18	NM_130782	1	+	-643323	190394214	190421565	#N/A	#N/A
2213	chr2	124012831	124012871	10	5.6	0.00021	+	CNTNAP5	#N/A	#N/A	CNTNAP5	129684	Contactin associated protein-like 5	NM_130773	2	+	-486462	124499333	125389330	#N/A	#N/A
3969	chr7	11780131	11780191	10	5.6	0.00021	+	TMEM106B	#N/A	#N/A	TMEM106B	54664	Transmembrane protein 106B	NM_018374	7	+	-437259	12217450	12243407	#N/A	#N/A
3389	chr4	190761511	190761611	10	5.6	0.00021	+	FRG1	#N/A	#N/A	FRG1	2483	FSHD region gene 1	NM_004477	4	+	-337356	191098967	191121351	#N/A	#N/A
1740	chr17	67384131	67384191	10	5.6	0.00021	+	SOX9	#N/A	#N/A	SOX9	6662	SRY (sex determining region Y)-box 9 (campomelic dysplasia, autosomal sex-reversal)	NM_000346	17	+	-244564	67628755	67634146	#N/A	#N/A
1303	chr15	23879571	23879691	10	5.6	0.00021	+	ATP10A	#N/A	#N/A	ATP10A	57194	ATPase, class V, type 10A	NM_024490	15	-	-219609	23473512	23659962	#N/A	#N/A
3492	chr5	60709691	60709751	10	5.6	0.00021	+	DKFZP686E2158	#N/A	#N/A	DKFZP686E2158	643155	Hypothetical protein LOC643155	NM_001048249	5	-	-215643	60489292	60494048	#N/A	#N/A
1626	chr17	10905371	10905411	10	5.6	0.00021	+	FLJ45455	#N/A	#N/A	FLJ45455	388336	FLJ45455 protein	NM_207386	17	+	-180359	11085770	11402920	#N/A	#N/A
3214	chr4	44555391	44555631	10	5.6	0.00021	+	GNPDA2	#N/A	#N/A	GNPDA2	132789	Glucosamine-6-phosphate deaminase 2	NM_138335	4	-	-132023	44398925	44423368	#N/A	#N/A
1401	chr15	77252011	77252051	10	5.6	0.00021	+	RASGRF1	#N/A	#N/A	RASGRF1	5923	Ras protein-specific guanine nucleotide-releasing factor 1	NM_002891	15	-	-82117	77041340	77169894	#N/A	#N/A
2333	chr2	196159751	196159851	10	5.6	0.00021	+	SLC39A10	#N/A	#N/A	SLC39A10	57181	Solute carrier family 39 (zinc transporter), member 10	NM_020342	2	+	-70332	196230183	196310662	#N/A	#N/A
1153	chr13	78909391	78909471	10	5.6	0.00021	+	RBM26	#N/A	#N/A	RBM26	64062	RNA binding motif protein 26	NM_022118	13	-	-31468	78792099	78877923	#N/A	#N/A
3130	chr3	194780411	194780451	10	5.6	0.00021	+	OPA1	#N/A	#N/A	OPA1	4976	Optic atrophy 1 (autosomal dominant)	NM_015560	3	+	-13354	194793805	194898008	#N/A	#N/A
3535	chr5	94031871	94031951	10	5.6	0.00021	+	ANKRD32	#N/A	#N/A	ANKRD32	84250	Ankyrin repeat domain 32	NM_032290	5	+	-8378	94040329	94057326	#N/A	#N/A
1931	chr19	12274731	12274811	10	5.6	0.00021	+	ZNF44	#N/A	#N/A	ZNF44	51710	Zinc finger protein 44	NM_016264	19	-	-8095	12219007	12266636	#N/A	#N/A
1531	chr16	55879011	55879131	10	5.6	0.00021	+	TM4SF11	#N/A	#N/A	TM4SF11			NM_015993	16	-	-2940	55847509	55876071	#N/A	#N/A
352	chr1	203278611	203278651	10	5.6	0.00021	+	CNTN2	#N/A	#N/A	CNTN2	6900	Contactin 2 (axonal)	NM_005076	1	+	-311	203278962	203313758	#N/A	#N/A
4679	chr9	125158811	125159051	10	5.6	0.00021	+	CRB2	#N/A	#N/A	CRB2	286204	Crumbs homolog 2 (Drosophila)	NM_173689	9	+	783	125158268	125180852	#N/A	#N/A
3734	chr6	2845271	2845311	10	5.6	0.00021	+	SERPINB9	#N/A	#N/A	SERPINB9	5272	Serpin peptidase inhibitor, clade B (ovalbumin), member 9	NM_004155	6	-	3234	2832504	2848505	#N/A	#N/A
4230	chr7	134539911	134540051	10	5.6	0.00021	+	HSPC049	#N/A	#N/A	HSPC049			NM_014149	7	-	6899	134520524	134546810	#N/A	#N/A
2357	chr2	210734711	210734791	10	5.6	0.00021	+	FLJ23861	#N/A	#N/A	FLJ23861	151050	Hypothetical protein FLJ23861	NM_152519	2	-	9584	210593681	210744295	#N/A	#N/A
704	chr11	63521831	63521971	10	5.6	0.00021	+	OTUB1	#N/A	#N/A	OTUB1	55611	OTU domain, ubiquitin aldehyde binding 1	NM_017670	11	+	12071	63509900	63522467	#N/A	#N/A
2696	chr22	18402331	18402471	10	5.6	0.00021	+	C22orf25	#N/A	#N/A	C22orf25	128989	Chromosome 22 open reading frame 25	NM_152906	22	+	13841	18388630	18433446	#N/A	#N/A
632	chr11	10457731	10457831	10	5.6	0.00021	+	AMPD3	#N/A	#N/A	AMPD3	272	Adenosine monophosphate deaminase (isoform E)	NM_001025390	11	+	23775	10434056	10485701	#N/A	#N/A
2943	chr3	73168391	73168491	10	5.6	0.00021	+	PPP4R2	#N/A	#N/A	PPP4R2	151987	Protein phosphatase 4, regulatory subunit 2	NM_174907	3	+	39683	73128808	73197700	#N/A	#N/A
14	chr1	6051711	6051791	10	5.6	0.00021	+	KCNAB2	#N/A	#N/A	KCNAB2	8514	Potassium voltage-gated channel, shaker-related subfamily, beta member 2	NM_003636	1	+	42825	6008966	6083109	#N/A	#N/A
2679	chr21	44007531	44007571	10	5.6	0.00021	+	PDXK	#N/A	#N/A	PDXK	8566	Pyridoxal (pyridoxine, vitamin B6) kinase	NM_003681	21	+	44166	43963405	44006607	#N/A	#N/A
1556	chr16	66995031	66995131	10	5.6	0.00021	+	SMPD3	#N/A	#N/A	SMPD3	55512	Sphingomyelin phosphodiesterase 3, neutral membrane (neutral sphingomyelinase II)	NM_018667	16	-	44873	66949732	67039904	#N/A	#N/A
2987	chr3	109244631	109244731	10	5.6	0.00021	+	CD47	#N/A	CD47	CD47	961	CD47 molecule	NM_198793	3	-	47993	109244630	109292624	#N/A	#N/A
3161	chr4	7018691	7018791	10	5.6	0.00021	+	TBC1D14	#N/A	#N/A	TBC1D14	57533	TBC1 domain family, member 14	NM_020773	4	+	56319	6962472	7085738	#N/A	#N/A
1479	chr16	12748031	12748151	10	5.6	0.00021	+	FLJ11151	#N/A	#N/A	FLJ11151	55313	Hypothetical protein FLJ11151	NM_018340	16	-	57193	12664437	12805224	#N/A	#N/A
1071	chr12	130818811	130818871	10	5.6	0.00021	+	SFRS8	#N/A	#N/A	SFRS8	6433	Splicing factor, arginine/serine-rich 8 (suppressor-of-white-apricot homolog, Drosophila)	NM_004592	12	+	57284	130761587	130850234	#N/A	#N/A
4686	chr9	126681171	126681251	10	5.6	0.00021	+	GOLGA1	#N/A	#N/A	GOLGA1	2800	Golgi autoantigen, golgin subfamily a, 1	NM_002077	9	-	62006	126680449	126743177	#N/A	#N/A
3986	chr7	16572071	16572171	10	5.6	0.00021	+	ANKMY2	#N/A	#N/A	ANKMY2	57037	Ankyrin repeat and MYND domain containing 2	NM_020319	7	-	79851	16605937	16651922	#N/A	#N/A
2027	chr2	9983711	9983811	10	5.6	0.00021	+	TAF1B	#N/A	#N/A	TAF1B	9014	TATA box binding protein (TBP)-associated factor, RNA polymerase I, B, 63kDa	NM_005680	2	+	82788	9901023	9991993	#N/A	#N/A
2774	chr22	42453591	42453711	10	5.6	0.00021	+	FLJ23588	#N/A	#N/A	FLJ23588			NM_198856	22	-	85859	42255986	42539450	#N/A	#N/A
1062	chr12	123494371	123494471	10	5.6	0.00021	+	NCOR2	#N/A	#N/A	NCOR2	9612	Nuclear receptor co-repressor 2	NM_006312	12	-	91730	123374914	123586101	#N/A	#N/A
3694	chr5	169958911	169959131	10	5.6	0.00021	+	KCNIP1	#N/A	#N/A	KCNIP1	30820	Kv channel interacting protein 1	NM_001034837	5	+	95506	169863625	170096211	#N/A	#N/A
1579	chr16	81338811	81338911	10	5.6	0.00021	+	CDH13	#N/A	CDH13	CDH13	1012	Cadherin 13, H-cadherin (heart)	NM_001257	16	+	120833	81218078	82387697	#N/A	#N/A
2990	chr3	110179331	110179411	10	5.6	0.00021	+	MORC1	#N/A	MORC1	MORC1	27136	MORC family CW-type zinc finger 1	NM_014429	3	-	140326	110159778	110319657	#N/A	#N/A
4201	chr7	124510971	124511071	10	5.6	0.00021	+	LOC401398	#N/A	#N/A	LOC401398			NM_001023566	7	+	153884	124357187	124606604	#N/A	#N/A
4367	chr8	50307051	50307111	10	5.6	0.00021	+	C8orf22	#N/A	#N/A	C8orf22	492307	Chromosome 8 open reading frame 22	NM_001007176	8	+	159652	50147459	50151194	#N/A	#N/A
2007	chr2	3192211	3192291	10	5.6	0.00021	+	TSSC1	#N/A	#N/A	TSSC1	7260	Tumor suppressing subtransferable candidate 1	NM_003310	2	-	168393	3171749	3360604	#N/A	#N/A
43	chr1	21162731	21162851	10	5.6	0.00021	+	EIF4G3	#N/A	#N/A	EIF4G3	8672	Eukaryotic translation initiation factor 4 gamma, 3	NM_003760	1	-	213195	21005562	21375926	#N/A	#N/A
1190	chr13	111014551	111014591	10	5.6	0.00021	+	C13orf16	#N/A	#N/A	C13orf16	121793	Chromosome 13 open reading frame 16	NM_152324	13	+	243576	110771015	110794593	#N/A	#N/A
842	chr12	2381591	2381651	10	5.6	0.00021	+	CACNA1C	#N/A	#N/A	CACNA1C	775	Calcium channel, voltage-dependent, L type, alpha 1C subunit	NM_000719	12	+	348927	2032724	2672367	#N/A	#N/A
2818	chr3	590091	590131	10	5.6	0.00021	+	CHL1	#N/A	#N/A	CHL1	10752	Cell adhesion molecule with homology to L1CAM (close homolog of L1)	NM_006614	3	+	376482	213649	426094	#N/A	#N/A
3976	chr7	13141511	13141631	10	5.6	0.00021	+	ARL4A	#N/A	#N/A	ARL4A	10124	ADP-ribosylation factor-like 4A	NM_005738	7	+	448146	12693485	12697080	#N/A	#N/A
1543	chr16	62662411	62662511	10	5.6	0.00021	+	CDH11	#N/A	#N/A	CDH11	1009	Cadherin 11, type 2, OB-cadherin (osteoblast)	NM_001797	16	-	1051008	63538185	63713419	#N/A	#N/A
4741	chrX	4603871	4603991	9	5.04	0.00021	+	PRKX	#N/A	#N/A	PRKX	5613	Protein kinase, X-linked	NM_005044	23	-	-962223	3532412	3641648	#N/A	#N/A
3373	chr4	179460351	179460411	9	5.04	0.00021	+	AGA	#N/A	#N/A	AGA	175	Aspartylglucosaminidase	NM_000027	4	-	-859767	178588917	178600584	#N/A	#N/A
2944	chr3	75499611	75499651	9	5.04	0.00021	+	CNTN3	#N/A	#N/A	CNTN3	5067	Contactin 3 (plasmacytoma associated)	NM_020872	3	-	-846579	74394411	74653032	#N/A	#N/A
778	chr11	90309411	90309451	9	5.04	0.00021	+	CHORDC1	#N/A	#N/A	CHORDC1	26973	Cysteine and histidine-rich domain (CHORD)-containing 1	NM_012124	11	-	-713558	89574264	89595853	#N/A	#N/A
4862	chrX	141485231	141485331	9	5.04	0.00021	+	MAGEC2	#N/A	#N/A	MAGEC2	51438	Melanoma antigen family C, 2	NM_016249	23	-	-364490	141117795	141120741	#N/A	#N/A
3402	chr5	3307191	3307311	9	5.04	0.00021	+	IRX1	#N/A	#N/A	IRX1	79192	Iroquois homeobox 1	NM_024337	5	+	-341856	3649167	3654515	#N/A	#N/A
1510	chr16	34054391	34054431	9	5.04	0.00021	+	LOC649159	#N/A	#N/A	LOC649159			NM_001040069	16	-	-184388	33868553	33870003	#N/A	#N/A
2854	chr3	13110851	13110891	9	5.04	0.00021	+	IQSEC1	#N/A	#N/A	IQSEC1	9922	IQ motif and Sec7 domain 1	NM_014869	3	-	-126892	12914373	12983959	#N/A	#N/A
4860	chrX	140263651	140263751	9	5.04	0.00021	+	SPANXC	#N/A	#N/A	SPANXC	64663	SPANX family, member C	NM_022661	23	-	-99340	140163262	140164311	#N/A	#N/A
1309	chr15	27984731	27984771	9	5.04	0.00021	+	TJP1	#N/A	#N/A	TJP1	7082	Tight junction protein 1 (zona occludens 1)	NM_003257	15	-	-82734	27779650	27901997	#N/A	#N/A
1117	chr13	43207391	43207511	9	5.04	0.00021	+	PIG38	#N/A	#N/A	PIG38			NM_017993	13	-	-67737	42685703	43139654	#N/A	#N/A
1540	chr16	60687731	60687811	9	5.04	0.00021	+	CDH8	#N/A	#N/A	CDH8	1006	Cadherin 8, type 2	NM_001796	16	-	-60195	60244735	60627536	#N/A	#N/A
4015	chr7	26925891	26925971	9	5.04	0.00021	+	SKAP2	#N/A	SKAP2	SKAP2	8935	Src kinase associated phosphoprotein 2	NM_003930	7	-	-55026	26673214	26870865	#N/A	#N/A
3994	chr7	20845771	20845851	9	5.04	0.00021	+	SP8	#N/A	SP8	SP8	221833	Sp8 transcription factor	NM_198956	7	-	-52742	20788426	20793029	#N/A	#N/A
949	chr12	53660211	53660331	9	5.04	0.00021	+	NEUROD4	#N/A	#N/A	NEUROD4	58158	Neurogenic differentiation 4	NM_021191	12	+	-39557	53699888	53707484	#N/A	#N/A
1943	chr19	19740751	19740831	9	5.04	0.00021	+	ZNF14	#N/A	#N/A	ZNF14	7561	Zinc finger protein 14	NM_021030	19	-	-35831	19682281	19704920	#N/A	#N/A
2638	chr21	30539031	30539091	9	5.04	0.00021	+	CLDN8	#N/A	#N/A	CLDN8	9073	Claudin 8	NM_199328	21	-	-28843	30508200	30510188	#N/A	#N/A
3218	chr4	48499031	48499091	9	5.04	0.00021	+	OCIAD1	#N/A	#N/A	OCIAD1	54940	OCIA domain containing 1	NM_017830	4	+	-28770	48527861	48558019	#N/A	#N/A
4275	chr7	150633531	150633611	9	5.04	0.00021	+	SMARCD3	#N/A	#N/A	SMARCD3	6604	SWI/SNF related, matrix associated, actin dependent regulator of chromatin, subfamily d, member 3	NM_003078	7	-	-28368	150566992	150605163	#N/A	#N/A
270	chr1	160709051	160709111	9	5.04	0.00021	+	UHMK1	#N/A	#N/A	UHMK1	127933	U2AF homology motif (UHM) kinase 1	NM_175866	1	+	-25167	160734278	160760467	#N/A	#N/A
2631	chr21	26889371	26889531	9	5.04	0.00021	+	CYYR1	#N/A	#N/A	CYYR1	116159	Cysteine/tyrosine-rich 1	NM_052954	21	-	-21920	26760399	26867451	#N/A	#N/A
1070	chr12	130742891	130742931	9	5.04	0.00021	+	SFRS8	#N/A	#N/A	SFRS8	6433	Splicing factor, arginine/serine-rich 8 (suppressor-of-white-apricot homolog, Drosophila)	NM_004592	12	+	-18656	130761587	130850234	#N/A	#N/A
3642	chr5	139520031	139520111	9	5.04	0.00021	+	C5orf32	#N/A	#N/A	C5orf32	84418	Chromosome 5 open reading frame 32	NM_032412	5	+	-14725	139534836	139603555	#N/A	#N/A
2670	chr21	42233351	42233471	9	5.04	0.00021	+	C21orf25	#N/A	#N/A	C21orf25			NM_199050	21	-	-13505	42178290	42219846	#N/A	#N/A
1452	chr16	1059831	1059871	9	5.04	0.00021	+	SSTR5	#N/A	#N/A	SSTR5	6755	Somatostatin receptor 5	NM_001053	16	+	-8998	1068869	1069962	#N/A	#N/A
746	chr11	73154791	73154891	9	5.04	0.00021	+	RAB6A	#N/A	#N/A	RAB6A	5870	RAB6A, member RAS oncogene family	NM_002869	11	-	-4943	73064337	73149848	#N/A	#N/A
3716	chr5	175037551	175037671	9	5.04	0.00021	+	HRH2	#N/A	#N/A	HRH2	3274	Histamine receptor H2	NM_022304	5	+	-4646	175042317	175044161	#N/A	#N/A
972	chr12	63803751	63803871	9	5.04	0.00021	+	WIF1	#N/A	#N/A	WIF1	11197	WNT inhibitory factor 1	NM_007191	12	-	-2369	63730673	63801382	#N/A	#N/A
130	chr1	58818291	58818371	9	5.04	0.00021	+	TACSTD2	#N/A	#N/A	TACSTD2	4070	Tumor-associated calcium signal transducer 2	NM_002353	1	-	-2259	58813230	58816032	#N/A	#N/A
99	chr1	43537051	43537151	9	5.04	0.00021	+	TIE1	#N/A	#N/A	TIE1	7075	Tyrosine kinase with immunoglobulin-like and EGF-like domains 1	NM_005424	1	+	-2099	43539250	43561364	#N/A	#N/A
235	chr1	149613371	149613411	9	5.04	0.00021	+	SELENBP1	#N/A	#N/A	SELENBP1	8991	Selenium binding protein 1	NM_003944	1	-	-1584	149603404	149611787	#N/A	#N/A
2614	chr20	62264871	62264971	9	5.04	0.00021	+	MYT1	#N/A	MYT1	MYT1	4661	Myelin transcription factor 1	NM_004535	20	+	-1299	62266270	62344047	#N/A	#N/A
1669	chr17	32367631	32367731	9	5.04	0.00021	+	LHX1	#N/A	#N/A	LHX1	3975	LIM homeobox 1	NM_005568	17	+	-880	32368611	32374606	#N/A	#N/A
3812	chr6	50040011	50040131	9	5.04	0.00021	+	DEFB114	#N/A	#N/A	DEFB114	245928	Defensin, beta 114	NM_001037499	6	-	-235	50035964	50039776	#N/A	#N/A
4017	chr7	27184411	27184451	9	5.04	0.00021	+	HOXA10	#N/A	#N/A	HOXA10	3206	Homeobox A10	NM_153715	7	-	1956	27176735	27186367	#N/A	#N/A
3786	chr6	34967091	34967171	9	5.04	0.00021	+	ANKS1A	#N/A	#N/A	ANKS1A	23294	Ankyrin repeat and sterile alpha motif domain containing 1A	NM_015245	6	+	2153	34965018	35167165	#N/A	#N/A
4342	chr8	30074791	30074871	9	5.04	0.00021	+	LEPROTL1	#N/A	#N/A	LEPROTL1	23484	Leptin receptor overlapping transcript-like 1	NM_015344	8	+	2385	30072486	30085121	#N/A	#N/A
4858	chrX	137617571	137617611	9	5.04	0.00021	+	FGF13	#N/A	#N/A	FGF13	2258	Fibroblast growth factor 13	NM_004114	23	-	3921	137541401	137621492	#N/A	#N/A
2001	chr2	940711	940831	9	5.04	0.00021	+	SNTG2	#N/A	#N/A	SNTG2	54221	Syntrophin, gamma 2	NM_018968	2	+	4277	936554	1350388	#N/A	#N/A
3646	chr5	141474131	141474211	9	5.04	0.00021	+	NDFIP1	#N/A	#N/A	NDFIP1	80762	Nedd4 family interacting protein 1	NM_030571	5	+	5704	141468507	141513127	#N/A	#N/A
2580	chr20	56165431	56165511	9	5.04	0.00021	+	C20orf85	#N/A	#N/A	C20orf85	128602	Chromosome 20 open reading frame 85	NM_178456	20	+	6123	56159388	56169586	#N/A	#N/A
3657	chr5	148193011	148193051	9	5.04	0.00021	+	ADRB2	#N/A	#N/A	ADRB2	154	Adrenergic, beta-2-, receptor, surface	NM_000024	5	+	6703	148186348	148188380	#N/A	#N/A
1939	chr19	18399951	18400011	9	5.04	0.00021	+	SSBP4	#N/A	#N/A	SSBP4	170463	Single stranded DNA binding protein 4	NM_001009998	19	+	8876	18391135	18406458	#N/A	#N/A
1794	chr17	77402391	77402491	9	5.04	0.00021	+	P4HB	#N/A	#N/A	P4HB	5034	Procollagen-proline, 2-oxoglutarate 4-dioxygenase (proline 4-hydroxylase), beta polypeptide	NM_000918	17	-	9288	77394325	77411679	#N/A	#N/A
1983	chr19	51839831	51839931	9	5.04	0.00021	+	DACT3	#N/A	#N/A	DACT3	147906	Dapper, antagonist of beta-catenin, homolog 3 (Xenopus laevis)	NM_145056	19	-	9922	51842709	51849753	#N/A	#N/A
1271	chr14	90585671	90585751	9	5.04	0.00021	+	RPS6KA5	#N/A	#N/A	RPS6KA5	9252	Ribosomal protein S6 kinase, 90kDa, polypeptide 5	NM_182398	14	-	11074	90430073	90596745	#N/A	#N/A
3239	chr4	76671111	76671151	9	5.04	0.00021	+	THAP6	#N/A	#N/A	THAP6	152815	THAP domain containing 6	NM_144721	4	+	12474	76658677	76674257	#N/A	#N/A
2064	chr2	27275731	27275831	9	5.04	0.00021	+	SLC5A6	#N/A	#N/A	SLC5A6	8884	Solute carrier family 5 (sodium-dependent vitamin transporter), member 6	NM_021095	2	-	12843	27275962	27288574	#N/A	#N/A
4572	chr9	35910191	35910311	9	5.04	0.00021	+	LOC646962	#N/A	#N/A	LOC646962			NM_001039792	9	+	14123	35896188	35897137	#N/A	#N/A
4404	chr8	78059371	78059471	9	5.04	0.00021	+	PXMP3	#N/A	#N/A	PXMP3	5828	Peroxisomal membrane protein 3, 35kDa (Zellweger syndrome)	NM_000318	8	-	15622	78057712	78074993	#N/A	#N/A
1782	chr17	75335711	75335831	9	5.04	0.00021	+	ENPP7	#N/A	#N/A	ENPP7	339221	Ectonucleotide pyrophosphatase/phosphodiesterase 7	NM_178543	17	+	16355	75319476	75330614	#N/A	#N/A
1678	chr17	38737631	38737751	9	5.04	0.00021	+	TMEM106A	#N/A	#N/A	TMEM106A	113277	Transmembrane protein 106A	NM_145041	17	+	18332	38719419	38727114	#N/A	#N/A
1223	chr14	50118051	50118151	9	5.04	0.00021	+	SPG3A	#N/A	#N/A	SPG3A	51062	Spastic paraplegia 3A (autosomal dominant)	NM_015915	14	+	21652	50096499	50169139	#N/A	#N/A
4346	chr8	33521911	33521971	9	5.04	0.00021	+	RNF122	#N/A	#N/A	RNF122	79845	Ring finger protein 122	NM_024787	8	-	22273	33524814	33544184	#N/A	#N/A
3849	chr6	76027351	76027431	9	5.04	0.00021	+	TMEM30A	#N/A	#N/A	TMEM30A	55754	Transmembrane protein 30A	NM_018247	6	-	23848	76019368	76051199	#N/A	#N/A
4648	chr9	111875191	111875311	9	5.04	0.00021	+	AKAP2	#N/A	#N/A	AKAP2			NM_001004065	9	+	24515	111850796	111974609	#N/A	#N/A
977	chr12	67515231	67515271	9	5.04	0.00021	+	MDM2	#N/A	#N/A	MDM2	4193	Mdm2, transformed 3T3 cell double minute 2, p53 binding protein (mouse)	NM_006881	12	+	27025	67488246	67520480	#N/A	#N/A
1492	chr16	23444311	23444431	9	5.04	0.00021	+	EARS2	#N/A	#N/A	EARS2	124454	Glutamyl-tRNA synthetase 2, mitochondrial (putative)	NM_133451	16	-	31860	23440838	23476171	#N/A	#N/A
2462	chr20	17864571	17864651	9	5.04	0.00021	+	SNX5	#N/A	#N/A	SNX5	27131	Sorting nexin 5	NM_014426	20	-	32582	17870245	17897153	#N/A	#N/A
232	chr1	143754751	143754851	9	5.04	0.00021	+	PDE4DIP	#N/A	#N/A	PDE4DIP	9659	Phosphodiesterase 4D interacting protein (myomegalin)	NM_022359	1	-	32628	143663117	143787379	#N/A	#N/A
2608	chr20	61285151	61285231	9	5.04	0.00021	+	YTHDF1	#N/A	#N/A	YTHDF1	54915	YTH domain family, member 1	NM_017798	20	-	32831	61297228	61317982	#N/A	#N/A
1524	chr16	51680711	51680811	9	5.04	0.00021	+	CHD9	#N/A	CHD9	CHD9	80205	Chromodomain helicase DNA binding protein 9	NM_025134	16	+	34366	51646445	51918913	#N/A	#N/A
1679	chr17	38755931	38756091	9	5.04	0.00021	+	TMEM106A	#N/A	#N/A	TMEM106A	113277	Transmembrane protein 106A	NM_145041	17	+	36672	38719419	38727114	#N/A	#N/A
4546	chr9	18854371	18854471	9	5.04	0.00021	+	C9orf94	#N/A	#N/A	C9orf94			NM_001040272	9	+	38326	18816145	18900944	#N/A	#N/A
3146	chr4	1058891	1058971	9	5.04	0.00021	+	LOC285498	#N/A	#N/A	LOC285498			NM_194439	4	-	38458	1055268	1097349	#N/A	#N/A
4095	chr7	55442731	55442791	9	5.04	0.00021	+	LANCL2	#N/A	#N/A	LANCL2	55915	LanC lantibiotic synthetase component C-like 2 (bacterial)	NM_018697	7	+	42157	55400634	55468926	#N/A	#N/A
1075	chr12	131929551	131929651	9	5.04	0.00021	+	CHFR	#N/A	#N/A	CHFR	55743	Checkpoint with forkhead and ring finger domains	NM_018223	12	-	44705	131927010	131974256	#N/A	#N/A
2307	chr2	178939211	178939251	9	5.04	0.00021	+	OSBPL6	#N/A	OSBPL6	OSBPL6	114880	Oxysterol binding protein-like 6	NM_145739	2	+	46035	178893216	178969118	#N/A	#N/A
799	chr11	116753611	116753711	9	5.04	0.00021	+	CEP164	#N/A	#N/A	CEP164	22897	Centrosomal protein 164kDa	NM_014956	11	+	49931	116703780	116789189	#N/A	#N/A
3793	chr6	37282731	37282771	9	5.04	0.00021	+	C6orf128	#N/A	#N/A	C6orf128	221468	Chromosome 6 open reading frame 128	NM_145316	6	-	50618	37287934	37333349	#N/A	#N/A
3303	chr4	119442391	119442451	9	5.04	0.00021	+	PRSS12	#N/A	#N/A	PRSS12	8492	Protease, serine, 12 (neurotrypsin, motopsin)	NM_003619	4	-	50978	119421864	119493369	#N/A	#N/A
4154	chr7	94426531	94426571	9	5.04	0.00021	+	PPP1R9A	#N/A	PPP1R9A	PPP1R9A	55607	Protein phosphatase 1, regulatory (inhibitor) subunit 9A	NM_017650	7	+	51687	94374884	94763660	#N/A	#N/A
189	chr1	99945791	99945851	9	5.04	0.00021	+	FRRS1	#N/A	#N/A	FRRS1	391059	Ferric-chelate reductase 1	NM_001013660	1	-	58145	99946846	100003936	#N/A	#N/A
721	chr11	67899731	67899791	9	5.04	0.00021	+	LRP5	#N/A	#N/A	LRP5	4041	Low density lipoprotein receptor-related protein 5	NM_002335	11	+	63081	67836710	67973316	#N/A	#N/A
2338	chr2	198293251	198293291	9	5.04	0.00021	+	BOLL	#N/A	#N/A	BOLL	66037	Bol, boule-like (Drosophila)	NM_033030	2	-	65067	198299855	198358318	#N/A	#N/A
330	chr1	190462191	190462311	9	5.04	0.00021	+	RGS18	#N/A	#N/A	RGS18	64407	Regulator of G-protein signaling 18	NM_130782	1	+	68097	190394214	190421565	#N/A	#N/A
2511	chr20	36711271	36711371	9	5.04	0.00021	+	SMAF1	#N/A	#N/A	SMAF1			NM_001018082	20	+	68120	36643251	36650517	#N/A	#N/A
4513	chr8	144620471	144620531	9	5.04	0.00021	+	ZC3H3	#N/A	#N/A	ZC3H3	23144	Zinc finger CCCH-type containing 3	NM_015117	8	-	74274	144590974	144694745	#N/A	#N/A
491	chr10	38852731	38852771	9	5.04	0.00021	+	LOC399744	#N/A	#N/A	LOC399744	399744	Hypothetical LOC399744	NM_001013665	10	+	75494	38777277	38781085	#N/A	#N/A
2010	chr2	3795851	3795931	9	5.04	0.00021	+	ALLC	#N/A	#N/A	ALLC	55821	Allantoicase	NM_199232	2	+	75846	3720085	3728132	#N/A	#N/A
4399	chr8	74292251	74292311	9	5.04	0.00021	+	RPL7	#N/A	#N/A	RPL7	6129	Ribosomal protein L7	NM_000971	8	-	76171	74365428	74368422	#N/A	#N/A
4588	chr9	73490371	73490411	9	5.04	0.00021	+	TMEM2	#N/A	TMEM2	TMEM2	23670	Transmembrane protein 2	NM_013390	9	-	82856	73488102	73573227	#N/A	#N/A
1984	chr19	52197971	52198071	9	5.04	0.00021	+	GRLF1	#N/A	#N/A	GRLF1	2909	Glucocorticoid receptor DNA binding factor 1	NM_004491	19	+	84299	52113772	52200162	#N/A	#N/A
1670	chr17	32467751	32467851	9	5.04	0.00021	+	AATF	#N/A	#N/A	AATF	26574	Apoptosis antagonizing transcription factor	NM_012138	17	+	87564	32380287	32488282	#N/A	#N/A
4362	chr8	43155831	43155971	9	5.04	0.00021	+	FLJ23356	#N/A	#N/A	FLJ23356	84197	Hypothetical protein FLJ23356	NM_032237	8	+	88154	43067817	43097479	#N/A	#N/A
173	chr1	84136171	84136251	9	5.04	0.00021	+	TTLL7	#N/A	#N/A	TTLL7	79739	Tubulin tyrosine ligase-like family, member 7	NM_024686	1	-	101249	84107646	84237420	#N/A	#N/A
4222	chr7	132315831	132315891	9	5.04	0.00021	+	CHCHD3	#N/A	#N/A	CHCHD3	54927	Coiled-coil-helix-coiled-coil-helix domain containing 3	NM_017812	7	-	101536	132120163	132417367	#N/A	#N/A
3796	chr6	38568811	38568931	9	5.04	0.00021	+	BTBD9	#N/A	#N/A	BTBD9	114781	BTB (POZ) domain containing 9	NM_152733	6	-	103009	38250710	38671820	#N/A	#N/A
846	chr12	3578811	3578931	9	5.04	0.00021	+	PRMT8	#N/A	PRMT8	PRMT8	56341	Protein arginine methyltransferase 8	NM_019854	12	+	108246	3470685	3573396	#N/A	#N/A
3181	chr4	21041411	21041451	9	5.04	0.00021	+	KCNIP4	#N/A	#N/A	KCNIP4	80333	Kv channel interacting protein 4	NM_001035004	4	-	113965	20339336	21155376	#N/A	#N/A
3968	chr7	10819051	10819131	9	5.04	0.00021	+	NDUFA4	#N/A	#N/A	NDUFA4	4697	NADH dehydrogenase (ubiquinone) 1 alpha subcomplex, 4, 9kDa	NM_002489	7	-	127286	10939339	10946337	#N/A	#N/A
27	chr1	12348471	12348531	9	5.04	0.00021	+	VPS13D	#N/A	#N/A	VPS13D	55187	Vacuolar protein sorting 13 homolog D (S. cerevisiae)	NM_015378	1	+	135832	12212699	12494682	#N/A	#N/A
2169	chr2	98209391	98209451	9	5.04	0.00021	+	MGC26733	#N/A	#N/A	MGC26733			NM_144992	2	+	139367	98070084	98274975	#N/A	#N/A
541	chr10	89753891	89753951	9	5.04	0.00021	+	PTEN	#N/A	#N/A	PTEN	5728	Phosphatase and tensin homolog (mutated in multiple advanced cancers 1)	NM_000314	10	+	140777	89613174	89718510	#N/A	#N/A
4589	chr9	73857291	73857351	9	5.04	0.00021	+	C9orf85	#N/A	#N/A	C9orf85	138241	Chromosome 9 open reading frame 85	NM_182505	9	+	141109	73716242	73778188	#N/A	#N/A
4542	chr9	17268111	17268191	9	5.04	0.00021	+	C9orf39	#N/A	#N/A	C9orf39	54875	Chromosome 9 open reading frame 39	NM_017738	9	+	143154	17125037	17493914	#N/A	#N/A
273	chr1	163298391	163298511	9	5.04	0.00021	+	LMX1A	#N/A	#N/A	LMX1A	4009	LIM homeobox transcription factor 1, alpha	NM_001033507	1	-	150744	163437728	163449135	#N/A	#N/A
162	chr1	78440071	78440111	9	5.04	0.00021	+	GIPC2	#N/A	#N/A	GIPC2	54810	GIPC PDZ domain containing family, member 2	NM_017655	1	+	155935	78284176	78375698	#N/A	#N/A
4693	chr9	127714411	127714591	9	5.04	0.00021	+	PBX3	#N/A	PBX3	PBX3	5090	Pre-B-cell leukemia homeobox 3	NM_006195	9	+	165105	127549486	127769473	#N/A	#N/A
2866	chr3	19764251	19764331	9	5.04	0.00021	+	EFHB	#N/A	#N/A	EFHB	151651	EF-hand domain family, member B	NM_144715	3	-	186424	19895971	19950675	#N/A	#N/A
916	chr12	42729831	42729991	9	5.04	0.00021	+	TMEM117	#N/A	#N/A	TMEM117	84216	Transmembrane protein 117	NM_032256	12	+	213763	42516228	43069806	#N/A	#N/A
2981	chr3	101976551	101976631	9	5.04	0.00021	+	ABI3BP	#N/A	#N/A	ABI3BP	25890	ABI gene family, member 3 (NESH) binding protein	NM_015429	3	-	218452	101950870	102195003	#N/A	#N/A
3230	chr4	64723371	64723491	9	5.04	0.00021	+	SRD5A2L2	#N/A	#N/A	SRD5A2L2	253017	Steroid 5 alpha-reductase 2-like 2	NM_001010874	4	-	234401	64826019	64957772	#N/A	#N/A
4587	chr9	73337651	73337731	9	5.04	0.00021	+	TMEM2	#N/A	TMEM2	TMEM2	23670	Transmembrane protein 2	NM_013390	9	-	235576	73488102	73573227	#N/A	#N/A
3562	chr5	106777051	106777151	9	5.04	0.00021	+	EFNA5	#N/A	#N/A	EFNA5	1946	Ephrin-A5	NM_001962	5	-	257443	106744249	107034494	#N/A	#N/A
2562	chr20	51823011	51823071	9	5.04	0.00021	+	BCAS1	#N/A	#N/A	BCAS1	8537	Breast carcinoma amplified sequence 1	NM_003657	20	-	297478	51993923	52120489	#N/A	#N/A
908	chr12	38486291	38486351	9	5.04	0.00021	+	SLC2A13	#N/A	#N/A	SLC2A13	114134	Solute carrier family 2 (facilitated glucose transporter), member 13	NM_052885	12	-	299636	38435091	38785927	#N/A	#N/A
2921	chr3	61874911	61874971	9	5.04	0.00021	+	PTPRG	#N/A	PTPRG	PTPRG	5793	Protein tyrosine phosphatase, receptor type, G	NM_002841	3	+	352687	61522284	62254736	#N/A	#N/A
2265	chr2	153647871	153647971	9	5.04	0.00021	+	ARL6IP6	#N/A	#N/A	ARL6IP6	151188	ADP-ribosylation-like factor 6 interacting protein 6	NM_152522	2	+	364596	153283375	153325668	#N/A	#N/A
540	chr10	87703751	87703811	9	5.04	0.00021	+	GRID1	#N/A	#N/A	GRID1	2894	Glutamate receptor, ionotropic, delta 1	NM_017551	10	-	412478	87349291	88116229	#N/A	#N/A
4461	chr8	116286291	116286331	9	5.04	0.00021	+	TRPS1	#N/A	#N/A	TRPS1	7227	Trichorhinophalangeal syndrome I	NM_014112	8	-	464110	116489899	116750401	#N/A	#N/A
2349	chr2	205599051	205599131	9	5.04	0.00021	+	PARD3B	#N/A	#N/A	PARD3B	117583	Par-3 partitioning defective 3 homolog B (C. elegans)	NM_057177	2	+	480371	205118760	206188781	#N/A	#N/A
1365	chr15	58778891	58779011	9	5.04	0.00021	+	RORA	#N/A	#N/A	RORA	6095	RAR-related orphan receptor A	NM_134261	15	-	529902	58576755	59308793	#N/A	#N/A
493	chr10	41849571	41849611	9	5.04	0.00021	+	ZNF33B	#N/A	#N/A	ZNF33B	7582	Zinc finger protein 33B	NM_006955	10	-	604426	42404560	42453997	#N/A	#N/A
1240	chr14	68028311	68028351	9	5.04	0.00021	+	RAD51L1	#N/A	#N/A	RAD51L1	5890	RAD51-like 1 (S. cerevisiae)	NM_002877	14	+	672090	67356261	68034349	#N/A	#N/A
4805	chrX	86025011	86025071	9	5.04	0.00021	+	DACH2	#N/A	#N/A	DACH2	117154	Dachshund homolog 2 (Drosophila)	NM_053281	23	+	734791	85290280	85974242	#N/A	#N/A
1808	chr18	8314291	8314331	9	5.04	0.00021	+	PTPRM	#N/A	#N/A	PTPRM	5797	Protein tyrosine phosphatase, receptor type, M	NM_002845	18	+	756515	7557816	8396851	#N/A	#N/A
574	chr10	117621191	117621251	9	5.04	0.00021	+	ATRNL1	#N/A	#N/A	ATRNL1	26033	Attractin-like 1	NM_207303	10	+	778138	116843113	117698483	#N/A	#N/A
392	chr1	226046571	226046611	17	4.76	0.00051	+	C1orf142	#N/A	#N/A	C1orf142	116841	Chromosome 1 open reading frame 142	NM_053052	1	+	57292	225989319	226035548	#N/A	#N/A
4084	chr7	52240071	52240131	8	4.48	0.00052	+	DKFZp564N2472	#N/A	#N/A	DKFZp564N2472	285877	Hypothetical protein DKFZp564N2472	NM_182595	7	+	-830711	53070842	53072110	#N/A	#N/A
2951	chr3	80494431	80494471	8	4.48	0.00052	+	ROBO1	#N/A	#N/A	ROBO1	6091	Roundabout, axon guidance receptor, homolog 1 (Drosophila)	NM_002941	3	-	-772681	78729079	79721750	#N/A	#N/A
766	chr11	78626631	78626671	8	4.48	0.00052	+	NARS2	#N/A	#N/A	NARS2	79731	Asparaginyl-tRNA synthetase 2, mitochondrial (putative)	NM_024678	11	-	-663265	77824890	77963366	#N/A	#N/A
4063	chr7	46558511	46558591	8	4.48	0.00052	+	IGFBP3	#N/A	#N/A	IGFBP3	3486	Insulin-like growth factor binding protein 3	NM_000598	7	-	-631116	45918374	45927395	#N/A	#N/A
4193	chr7	119148791	119148851	8	4.48	0.00052	+	KCND2	#N/A	#N/A	KCND2	3751	Potassium voltage-gated channel, Shal-related subfamily, member 2	NM_012281	7	+	-552106	119700957	120177622	#N/A	#N/A
3206	chr4	36843851	36843931	8	4.48	0.00052	+	C4orf19	#N/A	#N/A	C4orf19	55286	Chromosome 4 open reading frame 19	NM_018302	4	+	-418318	37262249	37269828	#N/A	#N/A
4767	chrX	35441671	35441751	8	4.48	0.00052	+	CXorf22	#N/A	#N/A	CXorf22	170063	Chromosome X open reading frame 22	NM_152632	23	+	-406027	35847778	35918188	#N/A	#N/A
2134	chr2	72563511	72563631	8	4.48	0.00052	+	CYP26B1	#N/A	#N/A	CYP26B1	56603	Cytochrome P450, family 26, subfamily B, polypeptide 1	NM_019885	2	-	-335041	72209874	72228470	#N/A	#N/A
3390	chr4	190847531	190847691	8	4.48	0.00052	+	FRG1	#N/A	#N/A	FRG1	2483	FSHD region gene 1	NM_004477	4	+	-251276	191098967	191121351	#N/A	#N/A
3338	chr4	150970771	150970891	8	4.48	0.00052	+	DCAMKL2	#N/A	#N/A	DCAMKL2			NM_001040260	4	+	-248638	151219529	151398031	#N/A	#N/A
4801	chrX	83856391	83856431	8	4.48	0.00052	+	CXorf43	#N/A	#N/A	CXorf43			NM_144657	23	-	-212278	83462864	83644113	#N/A	#N/A
3315	chr4	138880591	138880691	8	4.48	0.00052	+	PCDH18	#N/A	#N/A	PCDH18	54510	Protocadherin 18	NM_019035	4	-	-207513	138660284	138673078	#N/A	#N/A
1620	chr17	5722931	5723031	8	4.48	0.00052	+	KIAA0523	#N/A	#N/A	KIAA0523			NM_015253	17	+	-191626	5914657	5968468	#N/A	#N/A
1962	chr19	37339591	37339651	8	4.48	0.00052	+	ZNF507	#N/A	#N/A	ZNF507	22847	Zinc finger protein 507	NM_014910	19	+	-188741	37528392	37570410	#N/A	#N/A
4641	chr9	108494131	108494271	8	4.48	0.00052	+	ZNF462	#N/A	ZNF462	ZNF462	58499	Zinc finger protein 462	NM_021224	9	+	-170927	108665198	108813609	#N/A	#N/A
3396	chr5	2094151	2094271	8	4.48	0.00052	+	IRX4	#N/A	#N/A	IRX4	50805	Iroquois homeobox 4	NM_016358	5	-	-158272	1930548	1935879	#N/A	#N/A
2222	chr2	132735251	132735411	8	4.48	0.00052	+	GPR39	#N/A	#N/A	GPR39	2863	G protein-coupled receptor 39	NM_001508	2	+	-155674	132891085	133119647	#N/A	#N/A
2224	chr2	132751051	132751211	8	4.48	0.00052	+	GPR39	#N/A	#N/A	GPR39	2863	G protein-coupled receptor 39	NM_001508	2	+	-139874	132891085	133119647	#N/A	#N/A
169	chr1	81908751	81908851	8	4.48	0.00052	+	LPHN2	#N/A	#N/A	LPHN2	23266	Latrophilin 2	NM_012302	1	+	-129818	82038669	82230693	#N/A	#N/A
4375	chr8	55403571	55403731	8	4.48	0.00052	+	SOX17	#N/A	#N/A	SOX17	64321	SRY (sex determining region Y)-box 17	NM_022454	8	+	-129316	55533047	55535483	#N/A	#N/A
2238	chr2	138318191	138318251	8	4.48	0.00052	+	HNMT	#N/A	#N/A	HNMT	3176	Histamine N-methyltransferase	NM_001024074	2	+	-120026	138438277	138441482	#N/A	#N/A
4426	chr8	98472591	98472651	8	4.48	0.00052	+	TSPYL5	#N/A	#N/A	TSPYL5	85453	TSPY-like 5	NM_033512	8	-	-113240	98354890	98359351	#N/A	#N/A
4355	chr8	40020891	40020951	8	4.48	0.00052	+	C8orf4	#N/A	#N/A	C8orf4	56892	Chromosome 8 open reading frame 4	NM_020130	8	+	-109194	40130145	40131977	#N/A	#N/A
1472	chr16	10280671	10280811	8	4.48	0.00052	+	GRIN2A	#N/A	#N/A	GRIN2A	2903	Glutamate receptor, ionotropic, N-methyl D-aspartate 2A	NM_000833	16	-	-96560	9762922	10184111	#N/A	#N/A
4830	chrX	110633871	110633931	8	4.48	0.00052	+	DCX	#N/A	#N/A	DCX	1641	Doublecortex; lissencephaly, X-linked (doublecortin)	NM_178152	23	-	-91810	110423663	110542061	#N/A	#N/A
4783	chrX	64535171	64535231	8	4.48	0.00052	+	ZC3H12B	#N/A	#N/A	ZC3H12B	340554	Zinc finger CCCH-type containing 12B	NM_001010888	23	+	-90199	64625430	64644490	#N/A	#N/A
1763	chr17	72560211	72560271	8	4.48	0.00052	+	SEC14L1	#N/A	#N/A	SEC14L1	6397	SEC14-like 1 (S. cerevisiae)	NM_003003	17	+	-88375	72648646	72722007	#N/A	#N/A
170	chr1	81957631	81957691	8	4.48	0.00052	+	LPHN2	#N/A	#N/A	LPHN2	23266	Latrophilin 2	NM_012302	1	+	-80978	82038669	82230693	#N/A	#N/A
3233	chr4	69921351	69921431	8	4.48	0.00052	+	UGT2A3	#N/A	#N/A	UGT2A3	79799	UDP glucuronosyltransferase 2 family, polypeptide A3	NM_024743	4	-	-69259	69828755	69852092	#N/A	#N/A
1764	chr17	72580231	72580311	8	4.48	0.00052	+	SEC14L1	#N/A	#N/A	SEC14L1	6397	SEC14-like 1 (S. cerevisiae)	NM_003003	17	+	-68335	72648646	72722007	#N/A	#N/A
1899	chr18	72464051	72464171	8	4.48	0.00052	+	FLJ44881	#N/A	#N/A	FLJ44881	400661	FLJ44881	NM_207461	18	+	-66802	72530973	72534579	#N/A	#N/A
2876	chr3	30569211	30569291	8	4.48	0.00052	+	TGFBR2	#N/A	#N/A	TGFBR2	7048	Transforming growth factor, beta receptor II (70/80kDa)	NM_001024847	3	+	-53706	30622997	30710634	#N/A	#N/A
2046	chr2	21167731	21167851	8	4.48	0.00052	+	APOB	#N/A	#N/A	APOB	338	Apolipoprotein B (including Ag(x) antigen)	NM_000384	2	-	-47282	21077806	21120449	#N/A	#N/A
4321	chr8	17359711	17359811	8	4.48	0.00052	+	MTMR7	#N/A	#N/A	MTMR7	9108	Myotubularin related protein 7	NM_004686	8	-	-44505	17199912	17315206	#N/A	#N/A
1081	chr13	22609331	22609451	8	4.48	0.00052	+	SGCG	#N/A	#N/A	SGCG	6445	Sarcoglycan, gamma (35kDa dystrophin-associated glycoprotein)	NM_000231	13	+	-43639	22653090	22797303	#N/A	#N/A
2318	chr2	187017431	187017491	8	4.48	0.00052	+	ZC3H15	#N/A	#N/A	ZC3H15	55854	Zinc finger CCCH-type containing 15	NM_018471	2	+	-41638	187059129	187082329	#N/A	#N/A
971	chr12	63252031	63252131	8	4.48	0.00052	+	RASSF3	#N/A	#N/A	RASSF3	283349	Ras association (RalGDS/AF-6) domain family 3	NM_178169	12	+	-38428	63290559	63375456	#N/A	#N/A
3818	chr6	52301451	52301551	8	4.48	0.00052	+	PAQR8	#N/A	#N/A	PAQR8	85315	Progestin and adipoQ receptor family member VIII	NM_133367	6	+	-33352	52334903	52380432	#N/A	#N/A
3004	chr3	121768591	121768691	8	4.48	0.00052	+	NDUFB4	#N/A	#N/A	NDUFB4	4710	NADH dehydrogenase (ubiquinone) 1 beta subcomplex, 4, 15kDa	NM_004547	3	+	-29126	121797817	121803862	#N/A	#N/A
1333	chr15	42339051	42339131	8	4.48	0.00052	+	CASC4	#N/A	#N/A	CASC4	113201	Cancer susceptibility candidate 4	NM_138423	15	+	-29089	42368220	42495246	#N/A	#N/A
1050	chr12	118883231	118883291	8	4.48	0.00052	+	CCDC64	#N/A	#N/A	CCDC64	92558	Coiled-coil domain containing 64	NM_207311	12	+	-28739	118912030	119016679	#N/A	#N/A
1243	chr14	68718451	68718531	8	4.48	0.00052	+	EXDL2	#N/A	#N/A	EXDL2	55218	Exonuclease 3'-5' domain-like 2	NM_018199	14	+	-27699	68746230	68778824	#N/A	#N/A
1824	chr18	27996831	27996911	8	4.48	0.00052	+	MEP1B	#N/A	#N/A	MEP1B	4225	Meprin A, beta	NM_005925	18	+	-27074	28023985	28054361	#N/A	#N/A
4597	chr9	78800791	78800891	8	4.48	0.00052	+	FOXB2	#N/A	#N/A	FOXB2	442425	Forkhead box B2	NM_001013735	9	+	-23499	78824390	78825688	#N/A	#N/A
3163	chr4	7222031	7222071	8	4.48	0.00052	+	SORCS2	#N/A	#N/A	SORCS2	57537	Sortilin-related VPS10 domain containing receptor 2	NM_020777	4	+	-23301	7245372	7795462	#N/A	#N/A
585	chr10	125819511	125819571	8	4.48	0.00052	+	GALNAC4S-6ST	#N/A	#N/A	GALNAC4S-6ST	51363	B cell RAG associated protein	NM_015892	10	-	-23281	125757175	125796230	#N/A	#N/A
1059	chr12	122183051	122183091	16	4.48	0.00052	+	PITPNM2	#N/A	#N/A	PITPNM2	57605	Phosphatidylinositol transfer protein, membrane-associated 2	NM_020845	12	-	-22124	122033979	122160927	#N/A	#N/A
2322	chr2	190690831	190690871	8	4.48	0.00052	+	MGC13057	#N/A	#N/A	MGC13057	84281	Hypothetical protein MGC13057	NM_001042521	2	+	-19859	190710730	190776452	#N/A	#N/A
88	chr1	38302711	38302791	8	4.48	0.00052	+	POU3F1	#N/A	#N/A	POU3F1	5453	POU class 3 homeobox 1	NM_002699	1	-	-17675	38282109	38285036	#N/A	#N/A
3086	chr3	169314031	169314091	8	4.48	0.00052	+	GOLPH4	#N/A	#N/A	GOLPH4			NM_014498	3	-	-17669	169209924	169296362	#N/A	#N/A
498	chr10	50011131	50011191	8	4.48	0.00052	+	C10orf72	#N/A	#N/A	C10orf72	196740	Chromosome 10 open reading frame 72	NM_144984	10	-	-17572	49980222	49993559	#N/A	#N/A
3727	chr5	178404031	178404091	8	4.48	0.00052	+	ZNF354C	#N/A	#N/A	ZNF354C	30832	Zinc finger protein 354C	NM_014594	5	+	-16121	178420212	178440294	#N/A	#N/A
207	chr1	108325071	108325291	8	4.48	0.00052	+	VAV3	#N/A	#N/A	VAV3	10451	Vav 3 guanine nucleotide exchange factor	NM_006113	1	-	-16011	107915312	108309060	#N/A	#N/A
3725	chr5	177548731	177548831	8	4.48	0.00052	+	HNRPAB	#N/A	#N/A	HNRPAB	3182	Heterogeneous nuclear ribonucleoprotein A/B	NM_004499	5	+	-15282	177564113	177570788	#N/A	#N/A
822	chr11	129429991	129430111	8	4.48	0.00052	+	APLP2	#N/A	#N/A	APLP2	334	Amyloid beta (A4) precursor-like protein 2	NM_001642	11	+	-14899	129445010	129519908	#N/A	#N/A
4268	chr7	148369451	148369551	8	4.48	0.00052	+	PDIA4	#N/A	PDIA4	PDIA4	9601	Protein disulfide isomerase family A, member 4	NM_004911	7	-	-12777	148331088	148356674	#N/A	#N/A
62	chr1	29334851	29334951	8	4.48	0.00052	+	TTMB	#N/A	#N/A	TTMB			NM_001003682	1	-	-11858	29318526	29322993	#N/A	#N/A
4524	chr9	6391951	6392051	8	4.48	0.00052	+	UHRF2	#N/A	UHRF2	UHRF2	115426	Ubiquitin-like, containing PHD and RING finger domains, 2	NM_152896	9	+	-11099	6403150	6497048	#N/A	#N/A
2803	chr22	46904451	46904511	8	4.48	0.00052	+	LOC388915	#N/A	#N/A	LOC388915			NM_001010902	22	+	-10953	46915464	46917757	#N/A	#N/A
437	chr1	242083431	242083551	8	4.48	0.00052	+	AKT3	#N/A	#N/A	AKT3	10000	V-akt murine thymoma viral oncogene homolog 3 (protein kinase B, gamma)	NM_005465	1	-	-10256	241733106	242073175	#N/A	#N/A
4521	chr9	5490251	5490351	8	4.48	0.00052	+	PDCD1LG2	#N/A	#N/A	PDCD1LG2	80380	Programmed cell death 1 ligand 2	NM_025239	9	+	-10218	5500569	5560397	#N/A	#N/A
979	chr12	67650591	67650671	8	4.48	0.00052	+	CPM	#N/A	#N/A	CPM	1368	Carboxypeptidase M	NM_001874	12	-	-7305	67531224	67643286	#N/A	#N/A
2202	chr2	120720471	120720571	8	4.48	0.00052	+	RALB	#N/A	RALB	RALB	5899	V-ral simian leukemia viral oncogene homolog B (ras related; GTP binding protein)	NM_002881	2	+	-6312	120726883	120768752	#N/A	#N/A
1116	chr13	42037631	42037731	8	4.48	0.00052	+	TNFSF11	#N/A	#N/A	TNFSF11	8600	Tumor necrosis factor (ligand) superfamily, member 11	NM_033012	13	+	-6063	42043794	42080147	#N/A	#N/A
316	chr1	183558031	183558111	8	4.48	0.00052	+	IVNS1ABP	#N/A	#N/A	IVNS1ABP	10625	Influenza virus NS1A binding protein	NM_006469	1	-	-4948	183532146	183553083	#N/A	#N/A
1207	chr14	28301651	28301771	8	4.48	0.00052	+	FOXG1B	#N/A	#N/A	FOXG1B			NM_005249	14	+	-4266	28306037	28308620	#N/A	#N/A
689	chr11	55771831	55772011	8	4.48	0.00052	+	OR5T3	#N/A	#N/A	OR5T3	390154	Olfactory receptor, family 5, subfamily T, member 3	NM_001004747	11	+	-4240	55776251	55777272	#N/A	#N/A
3110	chr3	185222351	185222411	8	4.48	0.00052	+	ABCC5	#N/A	#N/A	ABCC5	10057	ATP-binding cassette, sub-family C (CFTR/MRP), member 5	NM_001023587	3	-	-3931	185184235	185218420	#N/A	#N/A
1415	chr15	83089051	83089111	8	4.48	0.00052	+	ZNF592	#N/A	#N/A	ZNF592	9640	Zinc finger protein 592	NM_014630	15	+	-3710	83092821	83150664	#N/A	#N/A
666	chr11	35918951	35919051	8	4.48	0.00052	+	LDLRAD3	#N/A	#N/A	LDLRAD3	143458	Low density lipoprotein receptor class A domain containing 3	NM_174902	11	+	-3136	35922187	36209416	#N/A	#N/A
251	chr1	154386811	154386931	8	4.48	0.00052	+	SEMA4A	#N/A	#N/A	SEMA4A	64218	Sema domain, immunoglobulin domain (Ig), transmembrane domain (TM) and short cytoplasmic domain, (semaphorin) 4A	NM_022367	1	+	-3080	154390011	154414157	#N/A	#N/A
2998	chr3	117650071	117650131	8	4.48	0.00052	+	LSAMP	#N/A	#N/A	LSAMP	4045	Limbic system-associated membrane protein	NM_002338	3	-	-3004	117011839	117647067	#N/A	#N/A
950	chr12	53924331	53924431	8	4.48	0.00052	+	OR6C74	#N/A	#N/A	OR6C74	254783	Olfactory receptor, family 6, subfamily C, member 74	NM_001005490	12	+	-2907	53927338	53928275	#N/A	#N/A
711	chr11	65160091	65160171	8	4.48	0.00052	+	SIPA1	#N/A	#N/A	SIPA1	6494	Signal-induced proliferation-associated gene 1	NM_006747	11	+	-1999	65162170	65174964	#N/A	#N/A
483	chr10	31646271	31646511	8	4.48	0.00052	+	TCF8	#N/A	#N/A	TCF8			NM_030751	10	+	-1636	31648147	31856739	#N/A	#N/A
4812	chrX	102918071	102918291	8	4.48	0.00052	+	PLP1	#N/A	#N/A	PLP1	5354	Proteolipid protein 1 (Pelizaeus-Merzbacher disease, spastic paraplegia 2, uncomplicated)	NM_000533	23	+	-118	102918409	102934200	#N/A	#N/A
4608	chr9	88063591	88063691	8	4.48	0.00052	+	C9orf153	#N/A	#N/A	C9orf153	389766	Chromosome 9 open reading frame 153	NM_001010907	9	-	747	88032046	88064338	#N/A	#N/A
1753	chr17	70556411	70556491	8	4.48	0.00052	+	KCTD2	#N/A	#N/A	KCTD2	23510	Potassium channel tetramerisation domain containing 2	NM_015353	17	+	1618	70554873	70573573	#N/A	#N/A
955	chr12	55918971	55919031	8	4.48	0.00052	+	NDUFA4L2	#N/A	#N/A	NDUFA4L2	56901	NADH dehydrogenase (ubiquinone) 1 alpha subcomplex, 4-like 2	NM_020142	12	-	1770	55914953	55920741	#N/A	#N/A
4320	chr8	17150631	17150751	8	4.48	0.00052	+	VPS37A	#N/A	#N/A	VPS37A	137492	Vacuolar protein sorting 37 homolog A (S. cerevisiae)	NM_152415	8	+	1901	17148850	17197416	#N/A	#N/A
2392	chr2	233930171	233930251	8	4.48	0.00052	+	DGKD	#N/A	#N/A	DGKD	8527	Diacylglycerol kinase, delta 130kDa	NM_152879	2	+	2360	233927891	234045481	#N/A	#N/A
805	chr11	119715811	119715911	8	4.48	0.00052	+	ARHGEF12	#N/A	#N/A	ARHGEF12	23365	Rho guanine nucleotide exchange factor (GEF) 12	NM_015313	11	+	2756	119713155	119865854	#N/A	#N/A
1799	chr17	77913371	77913431	8	4.48	0.00052	+	FLJ35767	#N/A	#N/A	FLJ35767	400629	FLJ35767 protein	NM_207459	17	+	3019	77910412	77914907	#N/A	#N/A
2499	chr20	33004231	33004291	8	4.48	0.00052	+	GSS	#N/A	#N/A	GSS	2937	Glutathione synthetase	NM_000178	20	-	3030	32979897	33007261	#N/A	#N/A
1798	chr17	77881931	77881971	8	4.48	0.00052	+	SECTM1	#N/A	#N/A	SECTM1	6398	Secreted and transmembrane 1	NM_003004	17	-	3278	77872189	77885209	#N/A	#N/A
1648	chr17	21139171	21139211	8	4.48	0.00052	+	MAP2K3	#N/A	#N/A	MAP2K3	5606	Mitogen-activated protein kinase kinase 3	NM_002756	17	+	3838	21135373	21159141	#N/A	#N/A
2723	chr22	29389431	29389551	8	4.48	0.00052	+	DUSP18	#N/A	#N/A	DUSP18	150290	Dual specificity phosphatase 18	NM_152511	22	-	4440	29388038	29393871	#N/A	#N/A
4673	chr9	124596171	124596231	8	4.48	0.00052	+	OR5C1	#N/A	#N/A	OR5C1	392391	Olfactory receptor, family 5, subfamily C, member 1	NM_001001923	9	+	5199	124591032	124591993	#N/A	#N/A
4836	chrX	118259731	118259791	8	4.48	0.00052	+	PGRMC1	#N/A	#N/A	PGRMC1	10857	Progesterone receptor membrane component 1	NM_006667	23	+	5501	118254290	118262455	#N/A	#N/A
871	chr12	14841991	14842091	8	4.48	0.00052	+	WBP11	#N/A	#N/A	WBP11	51729	WW domain binding protein 11	NM_016312	12	-	5676	14830679	14847667	#N/A	#N/A
4056	chr7	44490371	44490431	8	4.48	0.00052	+	NUDCD3	#N/A	#N/A	NUDCD3	23386	NudC domain containing 3	NM_015332	7	-	6399	44389715	44496770	#N/A	#N/A
1457	chr16	2221531	2221611	8	4.48	0.00052	+	E4F1	#N/A	#N/A	E4F1	1877	E4F transcription factor 1	NM_004424	16	+	8044	2213567	2225742	#N/A	#N/A
1705	chr17	52525551	52525611	8	4.48	0.00052	+	AKAP1	#N/A	AKAP1	AKAP1	8165	A kinase (PRKA) anchor protein 1	NM_003488	17	+	8060	52517551	52553707	#N/A	#N/A
1972	chr19	46009911	46009971	8	4.48	0.00052	+	EGLN2	#N/A	#N/A	EGLN2	112398	Egl nine homolog 2 (C. elegans)	NM_017555	19	+	8154	46001817	46006175	#N/A	#N/A
2126	chr2	69537751	69537851	8	4.48	0.00052	+	DKFZp686K16132	#N/A	#N/A	DKFZp686K16132			NM_001012987	2	-	9002	69544466	69546753	#N/A	#N/A
1689	chr17	43244971	43245071	8	4.48	0.00052	+	OSBPL7	#N/A	#N/A	OSBPL7	114881	Oxysterol binding protein-like 7	NM_145798	17	-	9174	43239731	43254145	#N/A	#N/A
1914	chr19	2124291	2124391	8	4.48	0.00052	+	DOT1L	#N/A	#N/A	DOT1L	84444	DOT1-like, histone H3 methyltransferase (S. cerevisiae)	NM_032482	19	+	9244	2115147	2181006	#N/A	#N/A
1394	chr15	72407611	72407711	8	4.48	0.00052	+	CCDC33	#N/A	#N/A	CCDC33	80125	Coiled-coil domain containing 33	NM_182791	15	+	9759	72397952	72415533	#N/A	#N/A
448	chr1	246177051	246177191	8	4.48	0.00052	+	OR2L13	#N/A	#N/A	OR2L13	284521	Olfactory receptor, family 2, subfamily L, member 13	NM_175911	1	+	10076	246167115	246330845	#N/A	#N/A
2261	chr2	152527651	152527731	8	4.48	0.00052	+	CACNB4	#N/A	#N/A	CACNB4	785	Calcium channel, voltage-dependent, beta 4 subunit	NM_001005747	2	-	11048	152402388	152538699	#N/A	#N/A
3572	chr5	110113951	110114011	8	4.48	0.00052	+	SLC25A46	#N/A	#N/A	SLC25A46	91137	Solute carrier family 25, member 46	NM_138773	5	+	11359	110102652	110126380	#N/A	#N/A
3155	chr4	4923651	4923771	8	4.48	0.00052	+	MSX1	#N/A	#N/A	MSX1	4487	Msh homeobox 1	NM_002448	4	+	11472	4912299	4916558	#N/A	#N/A
2695	chr22	18400071	18400111	8	4.48	0.00052	+	C22orf25	#N/A	#N/A	C22orf25	128989	Chromosome 22 open reading frame 25	NM_152906	22	+	11481	18388630	18433446	#N/A	#N/A
1688	chr17	42609091	42609191	8	4.48	0.00052	+	CDC27	#N/A	#N/A	CDC27	996	Cell division cycle 27 homolog (S. cerevisiae)	NM_001256	17	-	12572	42552624	42621663	#N/A	#N/A
1910	chr18	75799971	75800091	8	4.48	0.00052	+	PQLC1	#N/A	#N/A	PQLC1	80148	PQ loop repeat containing 1	NM_025078	18	-	12633	75763475	75812604	#N/A	#N/A
4357	chr8	40861371	40861471	8	4.48	0.00052	+	ZMAT4	#N/A	#N/A	ZMAT4	79698	Zinc finger, matrin type 4	NM_024645	8	-	13128	40507269	40874499	#N/A	#N/A
2529	chr20	44104471	44104531	8	4.48	0.00052	+	SLC12A5	#N/A	#N/A	SLC12A5	57468	Solute carrier family 12, (potassium-chloride transporter) member 5	NM_020708	20	+	13287	44091244	44122195	#N/A	#N/A
1892	chr18	70096731	70096851	8	4.48	0.00052	+	CYB5A	#N/A	#N/A	CYB5A	1528	Cytochrome b5 type A (microsomal)	NM_148923	18	-	13469	70071507	70110200	#N/A	#N/A
4718	chr9	133168611	133168731	8	4.48	0.00052	+	PPAPDC3	#N/A	#N/A	PPAPDC3	84814	Phosphatidic acid phosphatase type 2 domain containing 3	NM_032728	9	+	13787	133154944	133174467	#N/A	#N/A
3650	chr5	142749411	142749531	8	4.48	0.00052	+	NR3C1	#N/A	#N/A	NR3C1	2908	Nuclear receptor subfamily 3, group C, member 1 (glucocorticoid receptor)	NM_001020825	5	-	14035	142637688	142763446	#N/A	#N/A
1526	chr16	54263611	54263691	8	4.48	0.00052	+	SLC6A2	#N/A	#N/A	SLC6A2	6530	Solute carrier family 6 (neurotransmitter transporter, noradrenalin), member 2	NM_001043	16	+	15635	54248056	54295198	#N/A	#N/A
4845	chrX	122939151	122939191	8	4.48	0.00052	+	STAG2	#N/A	#N/A	STAG2	10735	Stromal antigen 2	NM_006603	23	+	15955	122923236	123064183	#N/A	#N/A
220	chr1	117270531	117270591	8	4.48	0.00052	+	PTGFRN	#N/A	#N/A	PTGFRN	5738	Prostaglandin F2 receptor negative regulator	NM_020440	1	+	16380	117254211	117334494	#N/A	#N/A
677	chr11	45247591	45247651	8	4.48	0.00052	+	SYT13	#N/A	#N/A	SYT13	57586	Synaptotagmin XIII	NM_020826	11	-	16791	45218428	45264382	#N/A	#N/A
3985	chr7	16455151	16455231	8	4.48	0.00052	+	SOSTDC1	#N/A	#N/A	SOSTDC1	25928	Sclerostin domain containing 1	NM_015464	7	-	16847	16467632	16471998	#N/A	#N/A
2636	chr21	29350951	29351071	8	4.48	0.00052	+	CCT8	#N/A	#N/A	CCT8	10694	Chaperonin containing TCP1, subunit 8 (theta)	NM_006585	21	-	16929	29350520	29367880	#N/A	#N/A
187	chr1	98141851	98141911	8	4.48	0.00052	+	DPYD	#N/A	#N/A	DPYD	1806	Dihydropyrimidine dehydrogenase	NM_000110	1	-	17315	97315889	98159166	#N/A	#N/A
19	chr1	7961791	7961851	8	4.48	0.00052	+	PARK7	#N/A	#N/A	PARK7	11315	Parkinson disease (autosomal recessive, early onset) 7	NM_007262	1	+	17472	7944379	7967922	#N/A	#N/A
2415	chr2	242244251	242244331	8	4.48	0.00052	+	ATG4B	#N/A	#N/A	ATG4B	23192	ATG4 autophagy related 4 homolog B (S. cerevisiae)	NM_178326	2	+	18632	242225699	242261936	#N/A	#N/A
4494	chr8	134634531	134634611	8	4.48	0.00052	+	ST3GAL1	#N/A	#N/A	ST3GAL1	6482	ST3 beta-galactoside alpha-2,3-sialyltransferase 1	NM_003033	8	-	18812	134540326	134653343	#N/A	#N/A
4001	chr7	23706391	23706531	8	4.48	0.00052	+	C7orf46	#N/A	#N/A	C7orf46	340277	Chromosome 7 open reading frame 46	NM_199136	7	+	20185	23686346	23708792	#N/A	#N/A
4294	chr7	158169971	158170051	8	4.48	0.00052	+	NCAPG2	#N/A	#N/A	NCAPG2	54892	Non-SMC condensin II complex, subunit G2	NM_017760	7	-	20309	158116763	158190280	#N/A	#N/A
4244	chr7	139389011	139389091	8	4.48	0.00052	+	PARP12	#N/A	#N/A	PARP12	64761	Poly (ADP-ribose) polymerase family, member 12	NM_022750	7	-	20978	139370019	139409989	#N/A	#N/A
395	chr1	226639971	226640051	8	4.48	0.00052	+	TRIM11	#N/A	#N/A	TRIM11	81559	Tripartite motif-containing 11	NM_145214	1	-	21168	226647999	226661139	#N/A	#N/A
1615	chr17	3464951	3465051	8	4.48	0.00052	+	CARKL	#N/A	#N/A	CARKL			NM_013276	17	-	21413	3458304	3486364	#N/A	#N/A
501	chr10	50617251	50617331	8	4.48	0.00052	+	OGDHL	#N/A	#N/A	OGDHL	55753	Oxoglutarate dehydrogenase-like	NM_018245	10	-	23123	50612716	50640374	#N/A	#N/A
2425	chr20	2332611	2332731	8	4.48	0.00052	+	TGM6	#N/A	#N/A	TGM6	343641	Transglutaminase 6	NM_198994	20	+	23178	2309553	2361398	#N/A	#N/A
2496	chr20	31808891	31808991	8	4.48	0.00052	+	ZNF341	#N/A	#N/A	ZNF341	84905	Zinc finger protein 341	NM_032819	20	+	25523	31783468	31843735	#N/A	#N/A
266	chr1	158922591	158922691	8	4.48	0.00052	+	CD48	#N/A	#N/A	CD48	962	CD48 molecule	NM_001778	1	-	25617	158915161	158948208	#N/A	#N/A
405	chr1	228975391	228975491	8	4.48	0.00052	+	CAPN9	#N/A	#N/A	CAPN9	10753	Calpain 9	NM_006615	1	+	25739	228949752	229004139	#N/A	#N/A
293	chr1	170920991	170921091	8	4.48	0.00052	+	FASLG	#N/A	#N/A	FASLG	356	Fas ligand (TNF superfamily, member 6)	NM_000639	1	+	26284	170894807	170902632	#N/A	#N/A
3953	chr7	6252151	6252211	8	4.48	0.00052	+	PSCD3	#N/A	#N/A	PSCD3	9265	Pleckstrin homology, Sec7 and coiled-coil domains 3	NM_004227	7	-	26615	6167938	6278766	#N/A	#N/A
2792	chr22	45428891	45428971	8	4.48	0.00052	+	DIP	#N/A	#N/A	DIP	23151	Death-inducing-protein	NM_015124	22	+	27650	45401321	45454350	#N/A	#N/A
888	chr12	25125811	25125871	8	4.48	0.00052	+	LRMP	#N/A	#N/A	LRMP	4033	Lymphoid-restricted membrane protein	NM_006152	12	+	29364	25096507	25152534	#N/A	#N/A
3634	chr5	137512271	137512491	8	4.48	0.00052	+	BRD8	#N/A	#N/A	BRD8	10902	Bromodomain containing 8	NM_139199	5	-	29985	137503358	137542256	#N/A	#N/A
2489	chr20	29953271	29953351	8	4.48	0.00052	+	TTLL9	#N/A	#N/A	TTLL9	164395	Tubulin tyrosine ligase-like family, member 9	NM_001008409	20	+	31186	29922165	29996424	#N/A	#N/A
2341	chr2	201131731	201131931	8	4.48	0.00052	+	SGOL2	#N/A	#N/A	SGOL2	151246	Shugoshin-like 2 (S. pombe)	NM_152524	2	+	32745	201099186	201156744	#N/A	#N/A
3955	chr7	6417911	6417991	8	4.48	0.00052	+	DAGLBETA	#N/A	#N/A	DAGLBETA			NM_139179	7	-	36198	6415285	6454109	#N/A	#N/A
3140	chr3	199207651	199207711	8	4.48	0.00052	+	LMLN	#N/A	#N/A	LMLN	89782	Leishmanolysin-like (metallopeptidase M8 family)	NM_033029	3	+	36244	199171467	199254985	#N/A	#N/A
2740	chr22	34529211	34529291	8	4.48	0.00052	+	RBM9	#N/A	RBM9	RBM9	23543	RNA binding motif protein 9	NM_001031695	22	-	37188	34469992	34566399	#N/A	#N/A
2166	chr2	96628571	96628691	8	4.48	0.00052	+	FLJ10081	#N/A	#N/A	FLJ10081			NM_017991	2	-	39238	96622637	96667809	#N/A	#N/A
3270	chr4	95937611	95937711	8	4.48	0.00052	+	BMPR1B	#N/A	BMPR1B	BMPR1B	658	Bone morphogenetic protein receptor, type IB	NM_001203	4	+	39561	95898150	96295098	#N/A	#N/A
378	chr1	216565291	216565391	8	4.48	0.00052	+	CGI-115	#N/A	#N/A	CGI-115			NM_016052	1	+	40117	216525274	216571538	#N/A	#N/A
1213	chr14	34562851	34562891	8	4.48	0.00052	+	SRP54	#N/A	#N/A	SRP54	6729	Signal recognition particle 54kDa	NM_003136	14	+	40910	34521981	34568516	#N/A	#N/A
271	chr1	161600371	161600431	8	4.48	0.00052	+	NUF2	#N/A	#N/A	NUF2	83540	NUF2, NDC80 kinetochore complex component, homolog (S. cerevisiae)	NM_031423	1	+	42085	161558346	161592176	#N/A	#N/A
2904	chr3	49253571	49253651	8	4.48	0.00052	+	CCDC36	#N/A	#N/A	CCDC36	339834	Coiled-coil domain containing 36	NM_178173	3	+	42787	49210864	49270158	#N/A	#N/A
549	chr10	97145571	97145651	8	4.48	0.00052	+	SORBS1	#N/A	#N/A	SORBS1	10580	Sorbin and SH3 domain containing 1	NM_001034954	10	-	45355	97061519	97190926	#N/A	#N/A
3134	chr3	197247431	197247491	8	4.48	0.00052	+	TFRC	#N/A	#N/A	TFRC	7037	Transferrin receptor (p90, CD71)	NM_003234	3	-	45906	197260746	197293337	#N/A	#N/A
1152	chr13	78831631	78831711	8	4.48	0.00052	+	RBM26	#N/A	#N/A	RBM26	64062	RNA binding motif protein 26	NM_022118	13	-	46292	78792099	78877923	#N/A	#N/A
3257	chr4	87447071	87447171	8	4.48	0.00052	+	MAPK10	#N/A	#N/A	MAPK10	5602	Mitogen-activated protein kinase 10	NM_138982	4	-	47695	87156656	87494766	#N/A	#N/A
2924	chr3	63874891	63874951	8	4.48	0.00052	+	ATXN7	#N/A	#N/A	ATXN7	6314	Ataxin 7	NM_000333	3	+	49679	63825272	63961365	#N/A	#N/A
3166	chr4	7874811	7874891	8	4.48	0.00052	+	AFAP	#N/A	#N/A	AFAP			NM_021638	4	-	50111	7811341	7924922	#N/A	#N/A
4715	chr9	132629611	132629711	8	4.48	0.00052	+	ABL1	#N/A	#N/A	ABL1	25	V-abl Abelson murine leukemia viral oncogene homolog 1	NM_007313	9	+	50623	132579088	132752880	#N/A	#N/A
4590	chr9	74706891	74707151	8	4.48	0.00052	+	ALDH1A1	#N/A	#N/A	ALDH1A1	216	Aldehyde dehydrogenase 1 family, member A1	NM_000689	9	-	50897	74705407	74757788	#N/A	#N/A
1414	chr15	82164831	82164891	8	4.48	0.00052	+	ADAMTSL3	#N/A	#N/A	ADAMTSL3	57188	ADAMTS-like 3	NM_207517	15	+	51050	82113841	82499594	#N/A	#N/A
2783	chr22	44328771	44328831	8	4.48	0.00052	+	FBLN1	#N/A	FBLN1	FBLN1	2192	Fibulin 1	NM_006487	22	+	51449	44277382	44333254	#N/A	#N/A
285	chr1	166319271	166319411	8	4.48	0.00052	+	GPR161	#N/A	#N/A	GPR161	23432	G protein-coupled receptor 161	NM_153832	1	-	52976	166320622	166372247	#N/A	#N/A
4041	chr7	37799611	37799831	8	4.48	0.00052	+	GPR141	#N/A	#N/A	GPR141	353345	G protein-coupled receptor 141	NM_181791	7	+	53311	37746520	37747437	#N/A	#N/A
1334	chr15	43543871	43544091	8	4.48	0.00052	+	SLC30A4	#N/A	#N/A	SLC30A4	7782	Solute carrier family 30 (zinc transporter), member 4	NM_013309	15	-	58422	43561969	43602293	#N/A	#N/A
2820	chr3	1172391	1172491	8	4.48	0.00052	+	CNTN6	#N/A	#N/A	CNTN6	27255	Contactin 6	NM_014461	3	+	62863	1109628	1420276	#N/A	#N/A
1342	chr15	48568691	48568731	8	4.48	0.00052	+	USP8	#N/A	#N/A	USP8	9101	Ubiquitin specific peptidase 8	NM_005154	15	+	64861	48503870	48579256	#N/A	#N/A
1569	chr16	79744531	79744611	8	4.48	0.00052	+	PKD1L2	#N/A	#N/A	PKD1L2	114780	Polycystic kidney disease 1-like 2	NM_052892	16	-	66944	79691984	79811475	#N/A	#N/A
779	chr11	93044671	93044731	8	4.48	0.00052	+	JOSD3	#N/A	#N/A	JOSD3	79101	Josephin domain containing 3	NM_024116	11	-	69638	93108747	93114309	#N/A	#N/A
3050	chr3	147626351	147626431	8	4.48	0.00052	+	PLSCR2	#N/A	#N/A	PLSCR2	57047	Phospholipid scramblase 2	NM_020359	3	-	70060	147633771	147696411	#N/A	#N/A
611	chr11	1215851	1216151	16	4.48	0.00052	+	TOLLIP	#N/A	#N/A	TOLLIP	54472	Toll interacting protein	NM_019009	11	-	71563	1252177	1287414	#N/A	#N/A
4683	chr9	126131531	126131651	8	4.48	0.00052	+	NEK6	#N/A	#N/A	NEK6	10783	NIMA (never in mitosis gene a)-related kinase 6	NM_014397	9	+	71582	126060069	126154537	#N/A	#N/A
610	chr11	1215651	1215731	8	4.48	0.00052	+	TOLLIP	#N/A	#N/A	TOLLIP	54472	Toll interacting protein	NM_019009	11	-	71763	1252177	1287414	#N/A	#N/A
609	chr11	1214731	1214791	8	4.48	0.00052	+	TOLLIP	#N/A	#N/A	TOLLIP	54472	Toll interacting protein	NM_019009	11	-	72683	1252177	1287414	#N/A	#N/A
3204	chr4	35764351	35764431	8	4.48	0.00052	+	CENTD1	#N/A	#N/A	CENTD1	116984	Centaurin, delta 1	NM_139182	4	-	73406	35744016	35837757	#N/A	#N/A
205	chr1	108235631	108235671	8	4.48	0.00052	+	VAV3	#N/A	#N/A	VAV3	10451	Vav 3 guanine nucleotide exchange factor	NM_006113	1	-	73429	107915312	108309060	#N/A	#N/A
608	chr11	1140911	1140971	8	4.48	0.00052	+	MUC2	#N/A	#N/A	MUC2	4583	Mucin 2, oligomeric mucus/gel-forming	NM_002457	11	+	76097	1064874	1094416	#N/A	#N/A
4721	chr9	134458071	134458191	8	4.48	0.00052	+	DDX31	#N/A	#N/A	DDX31	64794	DEAD (Asp-Glu-Ala-Asp) box polypeptide 31	NM_022779	9	-	77537	134459496	134535608	#N/A	#N/A
2297	chr2	172380291	172380371	8	4.48	0.00052	+	SLC25A12	#N/A	#N/A	SLC25A12	8604	Solute carrier family 25 (mitochondrial carrier, Aralar), member 12	NM_003705	2	-	78687	172349126	172458978	#N/A	#N/A
1246	chr14	69814731	69814851	8	4.48	0.00052	+	C14orf112	#N/A	#N/A	C14orf112			NM_016468	14	-	81415	69862537	69896146	#N/A	#N/A
4411	chr8	82436811	82436891	8	4.48	0.00052	+	FABP5	#N/A	#N/A	FABP5	2171	Fatty acid binding protein 5 (psoriasis-associated)	NM_001444	8	+	81552	82355339	82359562	#N/A	#N/A
862	chr12	11777171	11777291	8	4.48	0.00052	+	ETV6	#N/A	ETV6	ETV6	2120	Ets variant gene 6 (TEL oncogene)	NM_001987	12	+	83237	11694054	11939589	#N/A	#N/A
1855	chr18	49921271	49921331	8	4.48	0.00052	+	MBD2	#N/A	#N/A	MBD2	8932	Methyl-CpG binding domain protein 2	NM_003927	18	-	83884	49934572	50005155	#N/A	#N/A
1830	chr18	32217631	32217711	8	4.48	0.00052	+	FHOD3	#N/A	#N/A	FHOD3	80206	Formin homology 2 domain containing 3	NM_025135	18	+	86012	32131699	32614015	#N/A	#N/A
699	chr11	61984611	61984691	8	4.48	0.00052	+	AHNAK	#N/A	#N/A	AHNAK	79026	AHNAK nucleoprotein	NM_024060	11	-	86296	61957591	62070907	#N/A	#N/A
2758	chr22	38991331	38991431	8	4.48	0.00052	+	TNRC6B	#N/A	TNRC6B	TNRC6B	23112	Trinucleotide repeat containing 6B	NM_015088	22	+	87540	38903891	39061756	#N/A	#N/A
4034	chr7	34000911	34000971	8	4.48	0.00052	+	BMPER	#N/A	#N/A	BMPER	168667	BMP binding endothelial regulator	NM_133468	7	+	89924	33911047	34162008	#N/A	#N/A
55	chr1	25339371	25339591	8	4.48	0.00052	+	SYF2	#N/A	#N/A	SYF2	25949	SYF2 homolog, RNA splicing factor (S. cerevisiae)	NM_015484	1	-	92228	25421355	25431599	#N/A	#N/A
178	chr1	90325831	90325911	8	4.48	0.00052	+	ZNF326	#N/A	#N/A	ZNF326	284695	Zinc finger protein 326	NM_181781	1	+	92643	90233268	90266368	#N/A	#N/A
4635	chr9	102473931	102474011	8	4.48	0.00052	+	LOC347273	#N/A	#N/A	LOC347273	347273	Similar to RIKEN cDNA 2310039E09	NM_001018116	9	+	93855	102380156	102389991	#N/A	#N/A
4291	chr7	156917231	156917271	8	4.48	0.00052	+	DNAJB6	#N/A	DNAJB6	DNAJB6	10049	DnaJ (Hsp40) homolog, subfamily B, member 6	NM_058246	7	+	94800	156822471	156902892	#N/A	#N/A
1040	chr12	111809951	111810011	8	4.48	0.00052	+	RPH3A	#N/A	#N/A	RPH3A	22895	Rabphilin 3A homolog (mouse)	NM_014954	12	+	95887	111714124	111819626	#N/A	#N/A
4184	chr7	112004351	112004471	8	4.48	0.00052	+	FLJ39575	#N/A	#N/A	FLJ39575			NM_182597	7	+	96190	111908281	111918177	#N/A	#N/A
4092	chr7	55157911	55157971	8	4.48	0.00052	+	EGFR	#N/A	#N/A	EGFR	1956	Epidermal growth factor receptor (erythroblastic leukemia viral (v-erb-b) oncogene homolog, avian)	NM_201283	7	+	103753	55054218	55192135	#N/A	#N/A
4359	chr8	42412311	42412371	8	4.48	0.00052	+	SLC20A2	#N/A	#N/A	SLC20A2	6575	Solute carrier family 20 (phosphate transporter), member 2	NM_006749	8	-	103913	42393151	42516224	#N/A	#N/A
4337	chr8	28110791	28110851	8	4.48	0.00052	+	ELP3	#N/A	#N/A	ELP3	55140	Elongation protein 3 homolog (S. cerevisiae)	NM_018091	8	+	104207	28006644	28104584	#N/A	#N/A
4823	chrX	107463471	107463571	8	4.48	0.00052	+	COL4A6	#N/A	#N/A	COL4A6	1288	Collagen, type IV, alpha 6	NM_033641	23	-	104844	107285501	107568315	#N/A	#N/A
4316	chr8	15033971	15034071	8	4.48	0.00052	+	SGCZ	#N/A	#N/A	SGCZ	137868	Sarcoglycan zeta	NM_139167	8	-	106191	13991744	15140162	#N/A	#N/A
3256	chr4	86721871	86721991	8	4.48	0.00052	+	ARHGAP24	#N/A	#N/A	ARHGAP24	83478	Rho GTPase activating protein 24	NM_001025616	4	+	106684	86615307	87142845	#N/A	#N/A
3483	chr5	54935431	54935471	8	4.48	0.00052	+	FLJ90709	#N/A	#N/A	FLJ90709	153129	Hypothetical protein FLJ90709	NM_173514	5	-	108420	54957434	55043851	#N/A	#N/A
4822	chrX	107458051	107458091	8	4.48	0.00052	+	COL4A6	#N/A	#N/A	COL4A6	1288	Collagen, type IV, alpha 6	NM_033641	23	-	110264	107285501	107568315	#N/A	#N/A
4096	chr7	56735551	56735651	8	4.48	0.00052	+	LOC401357	#N/A	#N/A	LOC401357	401357	Hypothetical LOC401357	NM_001013685	7	-	112112	56844310	56847663	#N/A	#N/A
4453	chr8	110557271	110557371	8	4.48	0.00052	+	PKHD1L1	#N/A	#N/A	PKHD1L1	93035	Polycystic kidney and hepatic disease 1 (autosomal recessive)-like 1	NM_177531	8	+	113490	110443881	110611739	#N/A	#N/A
879	chr12	19288691	19288771	8	4.48	0.00052	+	PLEKHA5	#N/A	#N/A	PLEKHA5	54477	Pleckstrin homology domain containing, family A member 5	NM_019012	12	+	114777	19173994	19420597	#N/A	#N/A
2620	chr21	16485031	16485131	8	4.48	0.00052	+	C21orf34	#N/A	#N/A	C21orf34	388815	Chromosome 21 open reading frame 34	NM_001005732	21	+	120419	16364712	16901412	#N/A	#N/A
434	chr1	238719571	238719691	8	4.48	0.00052	+	GREM2	#N/A	#N/A	GREM2	64388	Gremlin 2, cysteine knot superfamily, homolog (Xenopus laevis)	NM_022469	1	-	122513	238719497	238842084	#N/A	#N/A
1460	chr16	3742171	3742271	8	4.48	0.00052	+	CREBBP	#N/A	#N/A	CREBBP	1387	CREB binding protein (Rubinstein-Taybi syndrome)	NM_004380	16	-	128540	3716569	3870711	#N/A	#N/A
335	chr1	194713491	194713571	8	4.48	0.00052	+	KCNT2	#N/A	#N/A	KCNT2	343450	Potassium channel, subfamily T, member 2	NM_198503	1	-	130630	194461535	194844121	#N/A	#N/A
726	chr11	68948991	68949051	8	4.48	0.00052	+	MYEOV	#N/A	#N/A	MYEOV	26579	Myeloma overexpressed gene (in a subset of t(11;14) positive multiple myelomas)	NM_138768	11	+	130854	68818197	68821328	#N/A	#N/A
34	chr1	17913451	17913571	8	4.48	0.00052	+	ARHGEF10L	#N/A	#N/A	ARHGEF10L	55160	Rho guanine nucleotide exchange factor (GEF) 10-like	NM_001011722	1	+	133937	17779634	17896955	#N/A	#N/A
637	chr11	12489851	12489951	8	4.48	0.00052	+	PARVA	#N/A	#N/A	PARVA	55742	Parvin, alpha	NM_018222	11	+	134273	12355678	12508913	#N/A	#N/A
3951	chr7	5652111	5652331	8	4.48	0.00052	+	TRIAD3	#N/A	#N/A	TRIAD3			NM_207111	7	-	135706	5626203	5787817	#N/A	#N/A
1346	chr15	50471331	50471371	8	4.48	0.00052	+	MYO5A	#N/A	#N/A	MYO5A	4644	Myosin VA (heavy chain 12, myoxin)	NM_000259	15	-	137207	50386770	50608538	#N/A	#N/A
147	chr1	68333431	68333491	8	4.48	0.00052	+	GPR177	#N/A	#N/A	GPR177	79971	G protein-coupled receptor 177	NM_001002292	1	-	137409	68336739	68470840	#N/A	#N/A
2648	chr21	36596991	36597091	8	4.48	0.00052	+	DOPEY2	#N/A	#N/A	DOPEY2	9980	Dopey family member 2	NM_005128	21	+	138383	36458708	36588440	#N/A	#N/A
2061	chr2	25814411	25814551	8	4.48	0.00052	+	ASXL2	#N/A	#N/A	ASXL2	55252	Additional sex combs like 2 (Drosophila)	NM_018263	2	-	140448	25815763	25954859	#N/A	#N/A
2232	chr2	135861731	135861811	8	4.48	0.00052	+	ZRANB3	#N/A	#N/A	ZRANB3	84083	Zinc finger, RAN-binding domain containing 3	NM_032143	2	-	143544	135674045	136005275	#N/A	#N/A
830	chr11	131432491	131432611	8	4.48	0.00052	+	HNT	#N/A	#N/A	HNT	50863	Neurotrimin	NM_016522	11	+	146690	131285921	131711924	#N/A	#N/A
109	chr1	51607731	51607851	8	4.48	0.00052	+	EPS15	#N/A	#N/A	EPS15	2060	Epidermal growth factor receptor pathway substrate 15	NM_001981	1	-	149851	51592523	51757582	#N/A	#N/A
4615	chr9	92755371	92755451	8	4.48	0.00052	+	SYK	#N/A	#N/A	SYK	6850	Spleen tyrosine kinase	NM_003177	9	+	151561	92603890	92698297	#N/A	#N/A
4370	chr8	52777071	52777151	8	4.48	0.00052	+	PCMTD1	#N/A	PCMTD1	PCMTD1	115294	Protein-L-isoaspartate (D-aspartate) O-methyltransferase domain containing 1	NM_052937	8	-	159278	52892701	52936349	#N/A	#N/A
2314	chr2	180274111	180274231	8	4.48	0.00052	+	ZNF533	#N/A	#N/A	ZNF533	151126	Zinc finger protein 533	NM_152520	2	-	160200	180014964	180434311	#N/A	#N/A
3844	chr6	73554411	73554451	8	4.48	0.00052	+	KCNQ5	#N/A	#N/A	KCNQ5	56479	Potassium voltage-gated channel, KQT-like subfamily, member 5	NM_019842	6	+	165896	73388555	73962299	#N/A	#N/A
1149	chr13	74788071	74788151	8	4.48	0.00052	+	TBC1D4	#N/A	#N/A	TBC1D4	9882	TBC1 domain family, member 4	NM_014832	13	-	166179	74756809	74954250	#N/A	#N/A
3125	chr3	192697411	192697611	8	4.48	0.00052	+	CCDC50	#N/A	#N/A	CCDC50	152137	Coiled-coil domain containing 50	NM_174908	3	+	168044	192529567	192592657	#N/A	#N/A
3761	chr6	17669951	17670131	8	4.48	0.00052	+	CAP2	#N/A	#N/A	CAP2	10486	CAP, adenylate cyclase-associated protein, 2 (yeast)	NM_006366	6	+	168417	17501714	17665999	#N/A	#N/A
919	chr12	44070251	44070371	8	4.48	0.00052	+	TMEM16F	#N/A	#N/A	TMEM16F	196527	Transmembrane protein 16F	NM_001025356	12	+	174202	43896169	44112392	#N/A	#N/A
3537	chr5	94463551	94463651	8	4.48	0.00052	+	MCTP1	#N/A	#N/A	MCTP1	79772	Multiple C2 domains, transmembrane 1	NM_024717	5	-	182483	94068956	94646034	#N/A	#N/A
4315	chr8	14955671	14955731	8	4.48	0.00052	+	SGCZ	#N/A	#N/A	SGCZ	137868	Sarcoglycan zeta	NM_139167	8	-	184491	13991744	15140162	#N/A	#N/A
1766	chr17	73017431	73017551	8	4.48	0.00052	+	2009-09-09	#N/A	#N/A	9-Sep			NM_006640	17	+	190355	72827196	73008270	#N/A	#N/A
2083	chr2	39321531	39321631	8	4.48	0.00052	+	MAP4K3	#N/A	#N/A	MAP4K3	8491	Mitogen-activated protein kinase kinase kinase kinase 3	NM_003618	2	-	196191	39329926	39517722	#N/A	#N/A
1176	chr13	98338671	98338731	8	4.48	0.00052	+	DOCK9	#N/A	#N/A	DOCK9	23348	Dedicator of cytokinesis 9	NM_015296	13	-	197989	98243744	98536660	#N/A	#N/A
1118	chr13	43566551	43566671	8	4.48	0.00052	+	C13orf31	#N/A	#N/A	C13orf31	144811	Chromosome 13 open reading frame 31	NM_153218	13	+	214703	43351968	43364437	#N/A	#N/A
1631	chr17	13230251	13230311	8	4.48	0.00052	+	HS3ST3A1	#N/A	#N/A	HS3ST3A1	9955	Heparan sulfate (glucosamine) 3-O-sulfotransferase 3A1	NM_006042	17	-	215717	13339730	13445968	#N/A	#N/A
3131	chr3	195009531	195009591	8	4.48	0.00052	+	OPA1	#N/A	#N/A	OPA1	4976	Optic atrophy 1 (autosomal dominant)	NM_015560	3	+	215786	194793805	194898008	#N/A	#N/A
2966	chr3	88498391	88498491	8	4.48	0.00052	+	C3orf38	#N/A	#N/A	C3orf38	285237	Chromosome 3 open reading frame 38	NM_173824	3	+	216693	88281798	88288754	#N/A	#N/A
1525	chr16	51872371	51872451	8	4.48	0.00052	+	CHD9	#N/A	CHD9	CHD9	80205	Chromodomain helicase DNA binding protein 9	NM_025134	16	+	226006	51646445	51918913	#N/A	#N/A
402	chr1	228496491	228496611	8	4.48	0.00052	+	GALNT2	#N/A	#N/A	GALNT2	2590	UDP-N-acetyl-alpha-D-galactosamine:polypeptide N-acetylgalactosaminyltransferase 2 (GalNAc-T2)	NM_004481	1	+	226961	228269650	228484568	#N/A	#N/A
1251	chr14	72190091	72190151	8	4.48	0.00052	+	DPF3	#N/A	#N/A	DPF3	8110	D4, zinc and double PHD fingers, family 3	NM_012074	14	-	240502	72145494	72430593	#N/A	#N/A
2405	chr2	239743071	239743211	8	4.48	0.00052	+	HDAC4	#N/A	#N/A	HDAC4	9759	Histone deacetylase 4	NM_006037	2	-	244508	239635318	239987579	#N/A	#N/A
4806	chrX	88146231	88146311	8	4.48	0.00052	+	CPXCR1	#N/A	#N/A	CPXCR1	53336	CPX chromosome region, candidate 1	NM_033048	23	+	257400	87888911	87896434	#N/A	#N/A
1250	chr14	72129171	72129231	8	4.48	0.00052	+	DPF3	#N/A	#N/A	DPF3	8110	D4, zinc and double PHD fingers, family 3	NM_012074	14	-	301422	72145494	72430593	#N/A	#N/A
1946	chr19	24375771	24375831	8	4.48	0.00052	+	ZNF254	#N/A	#N/A	ZNF254	9534	Zinc finger protein 254	NM_004876	19	+	314016	24061815	24104491	#N/A	#N/A
204	chr1	107801551	107801651	8	4.48	0.00052	+	NTNG1	#N/A	#N/A	NTNG1	22854	Netrin G1	NM_014917	1	+	317384	107484267	107825993	#N/A	#N/A
3476	chr5	44106231	44106291	8	4.48	0.00052	+	FGF10	#N/A	#N/A	FGF10	2255	Fibroblast growth factor 10	NM_004465	5	-	318309	44340853	44424540	#N/A	#N/A
4632	chr9	100175691	100175751	8	4.48	0.00052	+	GABBR2	#N/A	#N/A	GABBR2	9568	Gamma-aminobutyric acid (GABA) B receptor, 2	NM_005458	9	-	335608	100090186	100511299	#N/A	#N/A
4504	chr8	141186131	141186231	8	4.48	0.00052	+	NIBP	#N/A	#N/A	NIBP	83696	NIK and IKK{beta} binding protein	NM_031466	8	-	351728	140811769	141537859	#N/A	#N/A
3859	chr6	82157451	82157531	8	4.48	0.00052	+	FAM46A	#N/A	#N/A	FAM46A	55603	Family with sequence similarity 46, member A	NM_017633	6	-	361695	82512166	82519146	#N/A	#N/A
4788	chrX	69125911	69126011	8	4.48	0.00052	+	EDA	#N/A	#N/A	EDA	1896	Ectodysplasin A	NM_001005609	23	+	373376	68752635	69176043	#N/A	#N/A
2600	chr20	59664071	59664111	8	4.48	0.00052	+	CDH4	#N/A	#N/A	CDH4	1002	Cadherin 4, type 1, R-cadherin (retinal)	NM_001794	20	+	403158	59260953	59945693	#N/A	#N/A
3490	chr5	59627251	59627351	8	4.48	0.00052	+	DEPDC1B	#N/A	#N/A	DEPDC1B	55789	DEP domain containing 1B	NM_018369	5	-	404461	59928496	60031712	#N/A	#N/A
4850	chrX	128051751	128051971	8	4.48	0.00052	+	SMARCA1	#N/A	#N/A	SMARCA1	6594	SWI/SNF related, matrix associated, actin dependent regulator of chromatin, subfamily a, member 1	NM_003069	23	-	433370	128408160	128485121	#N/A	#N/A
2514	chr20	37458191	37458311	8	4.48	0.00052	+	DHX35	#N/A	#N/A	DHX35	60625	DEAH (Asp-Glu-Ala-His) box polypeptide 35	NM_021931	20	+	433898	37024413	37101776	#N/A	#N/A
4202	chr7	124794171	124794231	8	4.48	0.00052	+	LOC401398	#N/A	#N/A	LOC401398			NM_001023566	7	+	437044	124357187	124606604	#N/A	#N/A
2809	chr22	47812431	47812491	8	4.48	0.00052	+	FAM19A5	#N/A	#N/A	FAM19A5	25817	Family with sequence similarity 19 (chemokine (C-C motif)-like), member A5	NM_015381	22	+	461651	47350840	47533747	#N/A	#N/A
3310	chr4	130777091	130777171	8	4.48	0.00052	+	C4orf33	#N/A	#N/A	C4orf33	132321	Chromosome 4 open reading frame 33	NM_173487	4	+	542814	130234357	130253291	#N/A	#N/A
4283	chr7	154185331	154185431	8	4.48	0.00052	+	DPP6	#N/A	DPP6	DPP6	1804	Dipeptidyl-peptidase 6	NM_001936	7	+	552152	153633279	154316926	#N/A	#N/A
2442	chr20	8647571	8647611	8	4.48	0.00052	+	PLCB1	#N/A	#N/A	PLCB1	23236	Phospholipase C, beta 1 (phosphoinositide-specific)	NM_182734	20	+	586316	8061295	8813544	#N/A	#N/A
494	chr10	41850611	41850671	8	4.48	0.00052	+	ZNF33B	#N/A	#N/A	ZNF33B	7582	Zinc finger protein 33B	NM_006955	10	-	603386	42404560	42453997	#N/A	#N/A
17	chr1	7431871	7431971	8	4.48	0.00052	+	CAMTA1	#N/A	#N/A	CAMTA1	23261	Calmodulin binding transcription activator 1	NM_015215	1	+	664001	6767970	7752349	#N/A	#N/A
1173	chr13	96255031	96255131	8	4.48	0.00052	+	HS6ST3	#N/A	#N/A	HS6ST3	266722	Heparan sulfate 6-O-sulfotransferase 3	NM_153456	13	+	714038	95541093	96289811	#N/A	#N/A
2824	chr3	2840751	2840851	8	4.48	0.00052	+	CNTN4	#N/A	#N/A	CNTN4	152330	Contactin 4	NM_175607	3	+	723605	2117246	3074643	#N/A	#N/A
1803	chr18	1628951	1629031	8	4.48	0.00052	+	ADCYAP1	#N/A	#N/A	ADCYAP1	116	Adenylate cyclase activating polypeptide 1 (pituitary)	NM_001117	18	+	733645	895386	901049	#N/A	#N/A
2515	chr20	37988471	37988511	8	4.48	0.00052	+	MAFB	#N/A	MAFB	MAFB	9935	V-maf musculoaponeurotic fibrosarcoma oncogene homolog B (avian)	NM_005461	20	-	762818	38747932	38751289	#N/A	#N/A
4781	chrX	61634411	61634571	8	4.48	0.00052	+	LOC139886	#N/A	#N/A	LOC139886			NM_001012968	23	-	853531	62483832	62487942	#N/A	#N/A
2103	chr2	52901971	52902031	8	4.48	0.00052	+	ASB3	#N/A	#N/A	ASB3	51130	Ankyrin repeat and SOCS box-containing 3	NM_145863	2	-	965611	53750621	53867582	#N/A	#N/A
2179	chr2	103793851	103793951	8	4.48	0.00052	+	FLJ30294	#N/A	#N/A	FLJ30294			NM_144632	2	+	1048985	102744966	102800301	#N/A	#N/A
4531	chr9	9209531	9209631	8	4.48	0.00052	+	PTPRD	#N/A	#N/A	PTPRD	5789	Protein tyrosine phosphatase, receptor type, D	NM_001040712	9	-	1392977	8304246	10602508	#N/A	#N/A
4265	chr7	147807411	147807491	8	4.48	0.00052	+	CNTNAP2	#N/A	CNTNAP2	CNTNAP2	26047	Contactin associated protein-like 2	NM_014141	7	+	2363106	145444385	147749018	#N/A	#N/A
1286	chr14	97418991	97419051	7	3.92	0.0014	+	C14orf177	#N/A	#N/A	C14orf177	283598	Chromosome 14 open reading frame 177	NM_182560	14	+	-828651	98247702	98253849	#N/A	#N/A
2960	chr3	85061191	85061291	7	3.92	0.0014	+	IGSF4D	#N/A	#N/A	IGSF4D			NM_153184	3	+	-797030	85858321	86200637	#N/A	#N/A
3362	chr4	171991611	171991731	7	3.92	0.0014	+	AADAT	#N/A	#N/A	AADAT	51166	Aminoadipate aminotransferase	NM_182662	4	-	-743665	171217948	171247946	#N/A	#N/A
4085	chr7	52349931	52349991	7	3.92	0.0014	+	DKFZp564N2472	#N/A	#N/A	DKFZp564N2472	285877	Hypothetical protein DKFZp564N2472	NM_182595	7	+	-720851	53070842	53072110	#N/A	#N/A
2111	chr2	56711051	56711111	7	3.92	0.0014	+	EFEMP1	#N/A	#N/A	EFEMP1	2202	EGF-containing fibulin-like extracellular matrix protein 1	NM_001039348	2	-	-706616	55946605	56004435	#N/A	#N/A
4349	chr8	34274471	34274511	14	3.92	0.0014	+	DUSP26	#N/A	#N/A	DUSP26	78986	Dual specificity phosphatase 26 (putative)	NM_024025	8	-	-697491	33568392	33576980	#N/A	#N/A
1203	chr14	26807811	26807851	7	3.92	0.0014	+	NOVA1	#N/A	#N/A	NOVA1	4857	Neuro-oncological ventral antigen 1	NM_006491	14	-	-671012	26009164	26136799	#N/A	#N/A
3837	chr6	67008951	67009051	7	3.92	0.0014	+	EGFL11	#N/A	#N/A	EGFL11	346007	EGF-like-domain, multiple 11	NM_198283	6	-	-662534	66101526	66346417	#N/A	#N/A
2086	chr2	41163991	41164071	7	3.92	0.0014	+	SLC8A1	#N/A	#N/A	SLC8A1	6546	Solute carrier family 8 (sodium/calcium exchanger), member 1	NM_021097	2	-	-653044	40192790	40510947	#N/A	#N/A
3875	chr6	98752851	98752951	7	3.92	0.0014	+	POU3F2	#N/A	#N/A	POU3F2	5454	POU class 3 homeobox 2	NM_005604	6	+	-636349	99389300	99393385	#N/A	#N/A
336	chr1	197718071	197718211	7	3.92	0.0014	+	NR5A2	#N/A	#N/A	NR5A2	2494	Nuclear receptor subfamily 5, group A, member 2	NM_003822	1	+	-545181	198263392	198413170	#N/A	#N/A
2212	chr2	123955831	123955891	7	3.92	0.0014	+	CNTNAP5	#N/A	#N/A	CNTNAP5	129684	Contactin associated protein-like 5	NM_130773	2	+	-543442	124499333	125389330	#N/A	#N/A
2142	chr2	76319111	76319191	7	3.92	0.0014	+	C2orf3	#N/A	#N/A	C2orf3	6936	Chromosome 2 open reading frame 3	NM_003203	2	-	-527282	75742801	75791829	#N/A	#N/A
1264	chr14	84540671	84540731	7	3.92	0.0014	+	FLRT2	#N/A	#N/A	FLRT2	23768	Fibronectin leucine rich transmembrane protein 2	NM_013231	14	+	-525509	85066240	85164021	#N/A	#N/A
4257	chr7	144923231	144923351	7	3.92	0.0014	+	CNTNAP2	#N/A	CNTNAP2	CNTNAP2	26047	Contactin associated protein-like 2	NM_014141	7	+	-521034	145444385	147749018	#N/A	#N/A
2327	chr2	193232311	193232371	7	3.92	0.0014	+	TMEFF2	#N/A	#N/A	TMEFF2	23671	Transmembrane protein with EGF-like and two follistatin-like domains 2	NM_016192	2	-	-464423	192522993	192767888	#N/A	#N/A
4061	chr7	46375331	46375371	7	3.92	0.0014	+	IGFBP3	#N/A	#N/A	IGFBP3	3486	Insulin-like growth factor binding protein 3	NM_000598	7	-	-447936	45918374	45927395	#N/A	#N/A
1805	chr18	4306951	4307031	7	3.92	0.0014	+	DLGAP1	#N/A	#N/A	DLGAP1	9229	Discs, large (Drosophila) homolog-associated protein 1	NM_004746	18	-	-436817	3488836	3870134	#N/A	#N/A
3355	chr4	160605731	160605791	7	3.92	0.0014	+	FLJ25371	#N/A	#N/A	FLJ25371	152940	Hypothetical protein FLJ25371	NM_152543	4	-	-429949	160034133	160175782	#N/A	#N/A
4348	chr8	33993771	33993891	7	3.92	0.0014	+	DUSP26	#N/A	#N/A	DUSP26	78986	Dual specificity phosphatase 26 (putative)	NM_024025	8	-	-416791	33568392	33576980	#N/A	#N/A
2050	chr2	23623671	23623751	7	3.92	0.0014	+	UBXD4	#N/A	#N/A	UBXD4	165324	UBX domain containing 4	NM_181713	2	+	-393128	24016879	24077194	#N/A	#N/A
3211	chr4	42744211	42744331	7	3.92	0.0014	+	ATP8A1	#N/A	ATP8A1	ATP8A1	10396	ATPase, aminophospholipid transporter (APLT), class I, type 8A, member 1	NM_006095	4	-	-390565	42109391	42353646	#N/A	#N/A
4563	chr9	31989151	31989331	7	3.92	0.0014	+	ACO1	#N/A	#N/A	ACO1	48	Aconitase 1, soluble	NM_002197	9	+	-385326	32374657	32440829	#N/A	#N/A
4448	chr8	107380811	107380891	7	3.92	0.0014	+	OXR1	#N/A	#N/A	OXR1	55074	Oxidation resistance 1	NM_181354	8	+	-358378	107739269	107834096	#N/A	#N/A
1880	chr18	62778931	62779011	7	3.92	0.0014	+	CDH19	#N/A	#N/A	CDH19	28513	Cadherin 19, type 2	NM_021153	18	-	-356736	62322300	62422195	#N/A	#N/A
3599	chr5	124464191	124464311	7	3.92	0.0014	+	ZNF608	#N/A	#N/A	ZNF608	57507	Zinc finger protein 608	NM_020747	5	-	-355488	124000508	124108703	#N/A	#N/A
1481	chr16	13159611	13159671	7	3.92	0.0014	+	FLJ11151	#N/A	#N/A	FLJ11151	55313	Hypothetical protein FLJ11151	NM_018340	16	-	-354387	12664437	12805224	#N/A	#N/A
3320	chr4	139810691	139810751	7	3.92	0.0014	+	CCRN4L	#N/A	CCRN4L	CCRN4L	25819	CCR4 carbon catabolite repression 4-like (S. cerevisiae)	NM_012118	4	+	-345641	140156392	140186540	#N/A	#N/A
1562	chr16	72546911	72546991	7	3.92	0.0014	+	PSMD7	#N/A	PSMD7	PSMD7	5713	Proteasome (prosome, macropain) 26S subunit, non-ATPase, 7	NM_002811	16	+	-341190	72888181	72897684	#N/A	#N/A
2812	chr22	47994311	47994391	7	3.92	0.0014	+	FLJ44385	#N/A	#N/A	FLJ44385	400934	Hypothetical FLJ44385	NM_207478	22	+	-333941	48328332	48336124	#N/A	#N/A
1080	chr13	22324091	22324191	7	3.92	0.0014	+	SGCG	#N/A	#N/A	SGCG	6445	Sarcoglycan, gamma (35kDa dystrophin-associated glycoprotein)	NM_000231	13	+	-328899	22653090	22797303	#N/A	#N/A
106	chr1	49608871	49609051	7	3.92	0.0014	+	AGBL4	#N/A	#N/A	AGBL4	84871	ATP/GTP binding protein-like 4	NM_032785	1	-	-324899	48822128	49283972	#N/A	#N/A
4194	chr7	119399151	119399251	7	3.92	0.0014	+	KCND2	#N/A	#N/A	KCND2	3751	Potassium voltage-gated channel, Shal-related subfamily, member 2	NM_012281	7	+	-301706	119700957	120177622	#N/A	#N/A
2234	chr2	136888711	136888771	7	3.92	0.0014	+	CXCR4	#N/A	#N/A	CXCR4	7852	Chemokine (C-X-C motif) receptor 4	NM_003467	2	-	-296517	136588389	136592194	#N/A	#N/A
281	chr1	164832991	164833091	7	3.92	0.0014	+	POGK	#N/A	#N/A	POGK	57645	Pogo transposable element with KRAB domain	NM_017542	1	+	-242256	165075347	165090332	#N/A	#N/A
379	chr1	217196311	217196371	7	3.92	0.0014	+	LYPLAL1	#N/A	#N/A	LYPLAL1	127018	Lysophospholipase-like 1	NM_138794	1	+	-217474	217413845	217451780	#N/A	#N/A
2483	chr20	24182391	24182591	7	3.92	0.0014	+	C20orf39	#N/A	#N/A	C20orf39	79953	Chromosome 20 open reading frame 39	NM_024893	20	+	-215243	24397834	24595166	#N/A	#N/A
1162	chr13	85480511	85480631	7	3.92	0.0014	+	SLITRK6	#N/A	#N/A	SLITRK6	84189	SLIT and NTRK-like family, member 6	NM_032229	13	-	-209028	85264922	85271483	#N/A	#N/A
301	chr1	173849791	173849891	7	3.92	0.0014	+	TNR	#N/A	#N/A	TNR	7143	Tenascin R (restrictin, janusin)	NM_003285	1	-	-207238	173558557	173642553	#N/A	#N/A
2316	chr2	181354331	181354391	7	3.92	0.0014	+	UBE2E3	#N/A	#N/A	UBE2E3	10477	Ubiquitin-conjugating enzyme E2E 3 (UBC4/5 homolog, yeast)	NM_182678	2	+	-198965	181553356	181636394	#N/A	#N/A
2625	chr21	21096271	21096351	7	3.92	0.0014	+	NCAM2	#N/A	#N/A	NCAM2	4685	Neural cell adhesion molecule 2	NM_004540	21	+	-196152	21292503	21833084	#N/A	#N/A
1879	chr18	62607791	62607831	7	3.92	0.0014	+	CDH19	#N/A	#N/A	CDH19	28513	Cadherin 19, type 2	NM_021153	18	-	-185596	62322300	62422195	#N/A	#N/A
4281	chr7	152911411	152911451	7	3.92	0.0014	+	FLJ16734	#N/A	#N/A	FLJ16734	641928	Hypothetical LOC641928	NM_001039756	7	+	-179890	153091341	153093558	#N/A	#N/A
3226	chr4	57834751	57834791	7	3.92	0.0014	+	IGFBP7	#N/A	#N/A	IGFBP7	3490	Insulin-like growth factor binding protein 7	NM_001553	4	-	-163456	57592002	57671295	#N/A	#N/A
1621	chr17	5754951	5755011	7	3.92	0.0014	+	KIAA0523	#N/A	#N/A	KIAA0523			NM_015253	17	+	-159646	5914657	5968468	#N/A	#N/A
2133	chr2	72384231	72384351	7	3.92	0.0014	+	CYP26B1	#N/A	#N/A	CYP26B1	56603	Cytochrome P450, family 26, subfamily B, polypeptide 1	NM_019885	2	-	-155761	72209874	72228470	#N/A	#N/A
1320	chr15	37519311	37519371	7	3.92	0.0014	+	THBS1	#N/A	#N/A	THBS1	7057	Thrombospondin 1	NM_003246	15	+	-141200	37660571	37676958	#N/A	#N/A
3041	chr3	140407531	140407631	7	3.92	0.0014	+	MRPS22	#N/A	#N/A	MRPS22	56945	Mitochondrial ribosomal protein S22	NM_020191	3	+	-137919	140545550	140558574	#N/A	#N/A
2801	chr22	46525391	46525431	7	3.92	0.0014	+	FLJ46257	#N/A	#N/A	FLJ46257			NM_001001693	22	-	-119410	46395455	46405981	#N/A	#N/A
4196	chr7	121181211	121181291	7	3.92	0.0014	+	PTPRZ1	#N/A	#N/A	PTPRZ1	5803	Protein tyrosine phosphatase, receptor-type, Z polypeptide 1	NM_002851	7	+	-119103	121300394	121489323	#N/A	#N/A
4833	chrX	114586431	114586531	7	3.92	0.0014	+	PLS3	#N/A	#N/A	PLS3	5358	Plastin 3 (T isoform)	NM_005032	23	+	-115233	114701764	114791245	#N/A	#N/A
1302	chr15	23774691	23774791	7	3.92	0.0014	+	ATP10A	#N/A	#N/A	ATP10A	57194	ATPase, class V, type 10A	NM_024490	15	-	-114729	23473512	23659962	#N/A	#N/A
1541	chr16	60740671	60740771	7	3.92	0.0014	+	CDH8	#N/A	#N/A	CDH8	1006	Cadherin 8, type 2	NM_001796	16	-	-113135	60244735	60627536	#N/A	#N/A
3235	chr4	73006151	73006231	7	3.92	0.0014	+	NPFFR2	#N/A	#N/A	NPFFR2	10886	Neuropeptide FF receptor 2	NM_004885	4	+	-110153	73116384	73232642	#N/A	#N/A
1000	chr12	79515811	79515891	7	3.92	0.0014	+	MYF6	#N/A	#N/A	MYF6	4618	Myogenic factor 6 (herculin)	NM_002469	12	+	-109685	79625576	79627381	#N/A	#N/A
4105	chr7	65630731	65630811	7	3.92	0.0014	+	KCTD7	#N/A	#N/A	KCTD7	154881	Potassium channel tetramerisation domain containing 7	NM_153033	7	+	-100568	65731379	65743251	#N/A	#N/A
1170	chr13	94262411	94262511	7	3.92	0.0014	+	SOX21	#N/A	SOX21	SOX21	11166	SRY (sex determining region Y)-box 21	NM_007084	13	-	-100022	94159886	94162389	#N/A	#N/A
925	chr12	45601491	45601551	7	3.92	0.0014	+	SLC38A4	#N/A	SLC38A4	SLC38A4	55089	Solute carrier family 38, member 4	NM_018018	12	-	-95490	45444810	45506001	#N/A	#N/A
4197	chr7	121207591	121207631	7	3.92	0.0014	+	PTPRZ1	#N/A	#N/A	PTPRZ1	5803	Protein tyrosine phosphatase, receptor-type, Z polypeptide 1	NM_002851	7	+	-92763	121300394	121489323	#N/A	#N/A
2472	chr20	20962091	20962191	7	3.92	0.0014	+	C20orf19	#N/A	#N/A	C20orf19	55857	Chromosome 20 open reading frame 19	NM_018474	20	+	-92454	21054645	21175255	#N/A	#N/A
3893	chr6	127394771	127394831	7	3.92	0.0014	+	RSPO3	#N/A	#N/A	RSPO3	84870	R-spondin 3 homolog (Xenopus laevis)	NM_032784	6	+	-86909	127481740	127559874	#N/A	#N/A
2187	chr2	109053771	109053831	7	3.92	0.0014	+	EDAR	#N/A	#N/A	EDAR	10913	Ectodysplasin A receptor	NM_022336	2	-	-81512	108877362	108972259	#N/A	#N/A
1905	chr18	74760651	74760711	7	3.92	0.0014	+	SALL3	#N/A	#N/A	SALL3	27164	Sal-like 3 (Drosophila)	NM_171999	18	+	-80551	74841262	74859178	#N/A	#N/A
482	chr10	31393591	31393691	7	3.92	0.0014	+	ZNF438	#N/A	#N/A	ZNF438	220929	Zinc finger protein 438	NM_182755	10	-	-80231	31173572	31313360	#N/A	#N/A
188	chr1	98821731	98821811	7	3.92	0.0014	+	SNX7	#N/A	#N/A	SNX7	51375	Sorting nexin 7	NM_015976	1	+	-77989	98899800	98998641	#N/A	#N/A
4144	chr7	88149151	88149211	7	3.92	0.0014	+	ZNF804B	#N/A	#N/A	ZNF804B	219578	Zinc finger protein 804B	NM_181646	7	+	-77477	88226688	88804279	#N/A	#N/A
1294	chr14	104043011	104043131	7	3.92	0.0014	+	LOC400258	#N/A	#N/A	LOC400258			NM_001008404	14	+	-73969	104117100	104127227	#N/A	#N/A
1404	chr15	78787251	78787351	7	3.92	0.0014	+	KIAA1199	#N/A	#N/A	KIAA1199	57214	KIAA1199	NM_018689	15	+	-71415	78858766	79031053	#N/A	#N/A
3647	chr5	141755031	141755071	7	3.92	0.0014	+	SPRY4	#N/A	#N/A	SPRY4	81848	Sprouty homolog 4 (Drosophila)	NM_030964	5	-	-70282	141670191	141684749	#N/A	#N/A
2843	chr3	11933271	11933331	7	3.92	0.0014	+	C3orf31	#N/A	#N/A	C3orf31	132001	Chromosome 3 open reading frame 31	NM_138807	3	-	-69920	11806919	11863351	#N/A	#N/A
2877	chr3	30934731	30934831	7	3.92	0.0014	+	GADL1	#N/A	#N/A	GADL1	339896	Glutamate decarboxylase-like 1	NM_207359	3	-	-67391	30742695	30867340	#N/A	#N/A
1405	chr15	78794011	78794091	7	3.92	0.0014	+	KIAA1199	#N/A	#N/A	KIAA1199	57214	KIAA1199	NM_018689	15	+	-64675	78858766	79031053	#N/A	#N/A
2858	chr3	14604251	14604331	7	3.92	0.0014	+	C3orf19	#N/A	#N/A	C3orf19	51244	Chromosome 3 open reading frame 19	NM_016474	3	+	-63925	14668256	14689167	#N/A	#N/A
404	chr1	228786971	228787231	7	3.92	0.0014	+	COG2	#N/A	#N/A	COG2	22796	Component of oligomeric golgi complex 2	NM_007357	1	+	-57649	228844880	228896349	#N/A	#N/A
1668	chr17	32311191	32311311	7	3.92	0.0014	+	LHX1	#N/A	#N/A	LHX1	3975	LIM homeobox 1	NM_005568	17	+	-57300	32368611	32374606	#N/A	#N/A
3747	chr6	8436071	8436131	7	3.92	0.0014	+	SLC35B3	#N/A	#N/A	SLC35B3	51000	Solute carrier family 35, member B3	NM_015948	6	-	-55448	8358305	8380623	#N/A	#N/A
428	chr1	236175111	236175171	7	3.92	0.0014	+	ZP4	#N/A	#N/A	ZP4	57829	Zona pellucida glycoprotein 4	NM_021186	1	-	-54554	236112333	236120557	#N/A	#N/A
904	chr12	34012711	34012811	7	3.92	0.0014	+	ALG10	#N/A	#N/A	ALG10	84920	Asparagine-linked glycosylation 10 homolog (yeast, alpha-1,2-glucosyltransferase)	NM_032834	12	+	-53671	34066482	34072500	#N/A	#N/A
3652	chr5	143123531	143123611	7	3.92	0.0014	+	HMHB1	#N/A	#N/A	HMHB1	57824	Histocompatibility (minor) HB-1	NM_021182	5	+	-48307	143171918	143180474	#N/A	#N/A
2963	chr3	85810071	85810151	7	3.92	0.0014	+	IGSF4D	#N/A	#N/A	IGSF4D			NM_153184	3	+	-48170	85858321	86200637	#N/A	#N/A
2632	chr21	26915451	26915531	7	3.92	0.0014	+	CYYR1	#N/A	#N/A	CYYR1	116159	Cysteine/tyrosine-rich 1	NM_052954	21	-	-48000	26760399	26867451	#N/A	#N/A
1255	chr14	74371591	74371691	7	3.92	0.0014	+	DLST	#N/A	#N/A	DLST	1743	Dihydrolipoamide S-succinyltransferase (E2 component of 2-oxo-glutarate complex)	NM_001933	14	+	-46680	74418371	74440195	#N/A	#N/A
1423	chr15	87922171	87922251	7	3.92	0.0014	+	C15orf42	#N/A	C15orf42	C15orf42	90381	Chromosome 15 open reading frame 42	NM_152259	15	+	-45802	87968053	87972253	#N/A	#N/A
2394	chr2	236024731	236024831	7	3.92	0.0014	+	CENTG2	#N/A	#N/A	CENTG2	116987	Centaurin, gamma 2	NM_001037131	2	+	-42643	236067474	236698852	#N/A	#N/A
3265	chr4	90490571	90490671	7	3.92	0.0014	+	GPRIN3	#N/A	#N/A	GPRIN3	285513	GPRIN family member 3	NM_198281	4	-	-42388	90384451	90448183	#N/A	#N/A
936	chr12	49039671	49039771	7	3.92	0.0014	+	LARP4	#N/A	#N/A	LARP4	113251	La ribonucleoprotein domain family, member 4	NM_052879	12	+	-41145	49080916	49160054	#N/A	#N/A
417	chr1	232719831	232719911	7	3.92	0.0014	+	TARBP1	#N/A	#N/A	TARBP1	6894	TAR (HIV-1) RNA binding protein 1	NM_005646	1	-	-38360	232593683	232681471	#N/A	#N/A
3542	chr5	98327551	98327611	7	3.92	0.0014	+	CHD1	#N/A	#N/A	CHD1	1105	Chromodomain helicase DNA binding protein 1	NM_001270	5	-	-37414	98218808	98290137	#N/A	#N/A
1953	chr19	34935611	34935651	7	3.92	0.0014	+	C19orf12	#N/A	#N/A	C19orf12	83636	Chromosome 19 open reading frame 12	NM_031448	19	-	-37320	34881634	34898291	#N/A	#N/A
1612	chr17	2412591	2412711	7	3.92	0.0014	+	PAFAH1B1	#N/A	PAFAH1B1	PAFAH1B1	5048	Platelet-activating factor acetylhydrolase, isoform Ib, alpha subunit 45kDa	NM_000430	17	+	-30974	2443685	2535637	#N/A	#N/A
4089	chr7	54825391	54825491	7	3.92	0.0014	+	SEC61G	#N/A	#N/A	SEC61G	23480	Sec61 gamma subunit	NM_001012456	7	-	-30959	54787434	54794432	#N/A	#N/A
2384	chr2	231255771	231255891	7	3.92	0.0014	+	CAB39	#N/A	#N/A	CAB39	51719	Calcium binding protein 39	NM_016289	2	+	-30017	231285908	231394025	#N/A	#N/A
1247	chr14	70374551	70374671	7	3.92	0.0014	+	MAP3K9	#N/A	#N/A	MAP3K9	4293	Mitogen-activated protein kinase kinase kinase 9	NM_033141	14	-	-28911	70264608	70345640	#N/A	#N/A
1809	chr18	8678811	8678871	7	3.92	0.0014	+	KIAA0802	#N/A	#N/A	KIAA0802	23255	KIAA0802	NM_015210	18	+	-28497	8707368	8822073	#N/A	#N/A
1381	chr15	64673011	64673111	7	3.92	0.0014	+	LCTL	#N/A	#N/A	LCTL	197021	Lactase-like	NM_207338	15	-	-28123	64627592	64644888	#N/A	#N/A
143	chr1	66002711	66002791	7	3.92	0.0014	+	PDE4B	#N/A	#N/A	PDE4B	5142	Phosphodiesterase 4B, cAMP-specific (phosphodiesterase E4 dunce homolog, Drosophila)	NM_001037341	1	+	-27989	66030780	66612848	#N/A	#N/A
3996	chr7	21979231	21979371	7	3.92	0.0014	+	CDCA7L	#N/A	#N/A	CDCA7L	55536	Cell division cycle associated 7-like	NM_018719	7	-	-27201	21907044	21952030	#N/A	#N/A
1694	chr17	46241151	46241191	7	3.92	0.0014	+	WFIKKN2	#N/A	#N/A	WFIKKN2	124857	WAP, follistatin/kazal, immunoglobulin, kunitz and netrin domain containing 2	NM_175575	17	+	-26647	46267838	46274705	#N/A	#N/A
658	chr11	32535851	32536071	7	3.92	0.0014	+	PCID1	#N/A	#N/A	PCID1			NM_006360	11	+	-25895	32561966	32580587	#N/A	#N/A
736	chr11	71152171	71152251	7	3.92	0.0014	+	FAM86C	#N/A	#N/A	FAM86C			NM_152563	11	+	-23964	71176215	71189923	#N/A	#N/A
4522	chr9	5623551	5623631	7	3.92	0.0014	+	KIAA1432	#N/A	#N/A	KIAA1432	57589	KIAA1432	NM_020829	9	+	-23022	5646653	5764308	#N/A	#N/A
4025	chr7	30533891	30534151	7	3.92	0.0014	+	C7orf24	#N/A	#N/A	C7orf24	79017	Chromosome 7 open reading frame 24	NM_024051	7	-	-22915	30502763	30510976	#N/A	#N/A
1355	chr15	57035991	57036051	7	3.92	0.0014	+	SLTM	#N/A	#N/A	SLTM	79811	SAFB-like, transcription modulator	NM_001013843	15	-	-22848	56958536	57013143	#N/A	#N/A
70	chr1	32076891	32076931	7	3.92	0.0014	+	SPOCD1	#N/A	#N/A	SPOCD1	90853	SPOC domain containing 1	NM_144569	1	-	-22725	32028611	32054166	#N/A	#N/A
274	chr1	163613151	163613251	7	3.92	0.0014	+	LMX1A	#N/A	#N/A	LMX1A	4009	LIM homeobox transcription factor 1, alpha	NM_177398	1	-	-21511	163437728	163591640	#N/A	#N/A
2485	chr20	29287831	29287871	7	3.92	0.0014	+	DEFB115	#N/A	#N/A	DEFB115	245929	Defensin, beta 115	NM_001037730	20	+	-21256	29309127	29311095	#N/A	#N/A
496	chr10	46482831	46482891	7	3.92	0.0014	+	PPYR1	#N/A	#N/A	PPYR1	5540	Pancreatic polypeptide receptor 1	NM_005972	10	+	-20648	46503539	46508324	#N/A	#N/A
4776	chrX	47247671	47247751	7	3.92	0.0014	+	ZNF41	#N/A	#N/A	ZNF41	7592	Zinc finger protein 41	NM_153380	23	-	-20383	47191351	47227288	#N/A	#N/A
311	chr1	180317391	180317471	7	3.92	0.0014	+	ZNF648	#N/A	#N/A	ZNF648	127665	Zinc finger protein 648	NM_001009992	1	-	-19922	180290329	180297469	#N/A	#N/A
4369	chr8	52503631	52503751	7	3.92	0.0014	+	PXDNL	#N/A	#N/A	PXDNL	137902	Peroxidasin homolog (Drosophila)-like	NM_144651	8	-	-19098	52394690	52484533	#N/A	#N/A
638	chr11	12724251	12724351	7	3.92	0.0014	+	TEAD1	#N/A	#N/A	TEAD1	7003	TEA domain family member 1 (SV40 transcriptional enhancer factor)	NM_021961	11	+	-17949	12742300	12922858	#N/A	#N/A
3060	chr3	152997231	152997371	7	3.92	0.0014	+	AADAC	#N/A	#N/A	AADAC	13	Arylacetamide deacetylase (esterase)	NM_001086	3	+	-17179	153014550	153028966	#N/A	#N/A
4839	chrX	119504231	119504331	7	3.92	0.0014	+	LAMP2	#N/A	#N/A	LAMP2	3920	Lysosomal-associated membrane protein 2	NM_013995	23	-	-17043	119454392	119487188	#N/A	#N/A
659	chr11	33219071	33219171	7	3.92	0.0014	+	HIPK3	#N/A	#N/A	HIPK3	10114	Homeodomain interacting protein kinase 3	NM_001048200	11	+	-16572	33235743	33332514	#N/A	#N/A
1781	chr17	74947951	74948011	7	3.92	0.0014	+	LOC146713	#N/A	#N/A	LOC146713			NM_001025448	17	-	-16386	74743322	74931565	#N/A	#N/A
1944	chr19	21827111	21827311	7	3.92	0.0014	+	ZNF43	#N/A	#N/A	ZNF43	7594	Zinc finger protein 43	NM_003423	19	-	-16302	21779593	21810809	#N/A	#N/A
3453	chr5	23542111	23542191	7	3.92	0.0014	+	PRDM9	#N/A	#N/A	PRDM9	56979	PR domain containing 9	NM_020227	5	+	-16287	23558478	23564460	#N/A	#N/A
4620	chr9	95816511	95816611	7	3.92	0.0014	+	PTPDC1	#N/A	#N/A	PTPDC1	138639	Protein tyrosine phosphatase domain containing 1	NM_177995	9	+	-16285	95832896	95911956	#N/A	#N/A
3568	chr5	108095631	108095711	7	3.92	0.0014	+	FER	#N/A	#N/A	FER	2241	Fer (fps/fes related) tyrosine kinase (phosphoprotein NCP94)	NM_005246	5	+	-15710	108111421	108551271	#N/A	#N/A
2756	chr22	38281871	38282111	7	3.92	0.0014	+	CACNA1I	#N/A	#N/A	CACNA1I	8911	Calcium channel, voltage-dependent, T type, alpha 1I subunit	NM_001003406	22	+	-14592	38296703	38415683	#N/A	#N/A
939	chr12	50085891	50086011	7	3.92	0.0014	+	GALNT6	#N/A	#N/A	GALNT6	11226	UDP-N-acetyl-alpha-D-galactosamine:polypeptide N-acetylgalactosaminyltransferase 6 (GalNAc-T6)	NM_007210	12	-	-14425	50032099	50071466	#N/A	#N/A
2591	chr20	57294451	57294551	7	3.92	0.0014	+	EDN3	#N/A	#N/A	EDN3	1908	Endothelin 3	NM_207032	20	+	-14342	57308893	57334440	#N/A	#N/A
3882	chr6	111501171	111501251	7	3.92	0.0014	+	SLC16A10	#N/A	#N/A	SLC16A10	117247	Solute carrier family 16, member 10 (aromatic amino acid transporter)	NM_018593	6	+	-14250	111515501	111650905	#N/A	#N/A
3249	chr4	81393031	81393111	7	3.92	0.0014	+	FGF5	#N/A	#N/A	FGF5	2250	Fibroblast growth factor 5	NM_033143	4	+	-13654	81406765	81431193	#N/A	#N/A
1090	chr13	25707611	25707671	7	3.92	0.0014	+	RNF6	#N/A	#N/A	RNF6	6049	Ring finger protein (C3H2C3 type) 6	NM_005977	13	-	-13104	25684905	25694507	#N/A	#N/A
4549	chr9	21243011	21243071	7	3.92	0.0014	+	IFNA14	#N/A	#N/A	IFNA14	3448	Interferon, alpha 14	NM_002172	9	-	-13022	21191233	21229989	#N/A	#N/A
980	chr12	67656111	67656211	7	3.92	0.0014	+	CPM	#N/A	#N/A	CPM	1368	Carboxypeptidase M	NM_001874	12	-	-12825	67531224	67643286	#N/A	#N/A
4854	chrX	129289251	129289311	7	3.92	0.0014	+	SLC25A14	#N/A	#N/A	SLC25A14	9016	Solute carrier family 25 (mitochondrial carrier, brain), member 14	NM_003951	23	+	-12416	129301727	129335015	#N/A	#N/A
930	chr12	46851731	46851851	7	3.92	0.0014	+	LOC387856	#N/A	#N/A	LOC387856	387856	Similar to expressed sequence AI836003	NM_001013635	12	+	-11814	46863665	46865975	#N/A	#N/A
1916	chr19	3025551	3025631	7	3.92	0.0014	+	AES	#N/A	#N/A	AES	166	Amino-terminal enhancer of split	NM_198969	19	-	-11588	3003907	3013963	#N/A	#N/A
747	chr11	73867671	73867751	7	3.92	0.0014	+	KCNE3	#N/A	#N/A	KCNE3	10008	Potassium voltage-gated channel, Isk-related family, member 3	NM_005472	11	-	-11424	73843535	73856247	#N/A	#N/A
2766	chr22	40684471	40684551	7	3.92	0.0014	+	CENPM	#N/A	#N/A	CENPM	79019	Centromere protein M	NM_024053	22	-	-11378	40664694	40673093	#N/A	#N/A
3112	chr3	185750971	185751091	7	3.92	0.0014	+	EPHB3	#N/A	#N/A	EPHB3	2049	EPH receptor B3	NM_004443	3	+	-11189	185762280	185782888	#N/A	#N/A
566	chr10	112236611	112236671	7	3.92	0.0014	+	DUSP5	#N/A	#N/A	DUSP5	1847	Dual specificity phosphatase 5	NM_004419	10	+	-10943	112247614	112261289	#N/A	#N/A
758	chr11	76161491	76161591	7	3.92	0.0014	+	TSKU	#N/A	#N/A	TSKU	25987	Tsukushin	NM_015516	11	+	-10341	76171932	76186844	#N/A	#N/A
2566	chr20	52233951	52234111	7	3.92	0.0014	+	CYP24A1	#N/A	#N/A	CYP24A1	1591	Cytochrome P450, family 24, subfamily A, polypeptide 1	NM_000782	20	-	-10021	52203394	52223930	#N/A	#N/A
3637	chr5	138107891	138107951	7	3.92	0.0014	+	CTNNA1	#N/A	#N/A	CTNNA1	1495	Catenin (cadherin-associated protein), alpha 1, 102kDa	NM_001903	5	+	-9054	138117005	138298620	#N/A	#N/A
3679	chr5	159550191	159550271	7	3.92	0.0014	+	FABP6	#N/A	#N/A	FABP6	2172	Fatty acid binding protein 6, ileal (gastrotropin)	NM_001040442	5	+	-8354	159558625	159598306	#N/A	#N/A
716	chr11	66253351	66253431	7	3.92	0.0014	+	SPTBN2	#N/A	#N/A	SPTBN2	6712	Spectrin, beta, non-erythrocytic 2	NM_006946	11	-	-7906	66209298	66245445	#N/A	#N/A
4672	chr9	124305151	124305191	7	3.92	0.0014	+	OR1J2	#N/A	#N/A	OR1J2	26740	Olfactory receptor, family 1, subfamily J, member 2	NM_054107	9	+	-7710	124312901	124313841	#N/A	#N/A
2645	chr21	34916091	34916191	7	3.92	0.0014	+	DSCR1	#N/A	#N/A	DSCR1			NM_004414	21	-	-6840	34810655	34909251	#N/A	#N/A
1601	chr16	88208231	88208331	7	3.92	0.0014	+	DPEP1	#N/A	#N/A	DPEP1	1800	Dipeptidase 1 (renal)	NM_004413	16	+	-6169	88214500	88232337	#N/A	#N/A
479	chr10	28855511	28855571	7	3.92	0.0014	+	WAC	#N/A	#N/A	WAC	51322	WW domain containing adaptor with coiled-coil	NM_100264	10	+	-6134	28861705	28949468	#N/A	#N/A
938	chr12	50077571	50077691	7	3.92	0.0014	+	GALNT6	#N/A	#N/A	GALNT6	11226	UDP-N-acetyl-alpha-D-galactosamine:polypeptide N-acetylgalactosaminyltransferase 6 (GalNAc-T6)	NM_007210	12	-	-6105	50032099	50071466	#N/A	#N/A
1912	chr19	621831	621931	7	3.92	0.0014	+	FSTL3	#N/A	#N/A	FSTL3	10272	Follistatin-like 3 (secreted glycoprotein)	NM_005860	19	+	-5457	627388	634391	#N/A	#N/A
4755	chrX	19055831	19055951	7	3.92	0.0014	+	GPR64	#N/A	#N/A	GPR64	10149	G protein-coupled receptor 64	NM_005756	23	-	-5332	18917353	19050499	#N/A	#N/A
4176	chr7	107235631	107235771	7	3.92	0.0014	+	SLC26A3	#N/A	#N/A	SLC26A3	1811	Solute carrier family 26, member 3	NM_000111	7	-	-4764	107193149	107230867	#N/A	#N/A
4706	chr9	129947971	129948031	7	3.92	0.0014	+	LCN2	#N/A	#N/A	LCN2	3934	Lipocalin 2 (oncogene 24p3)	NM_005564	9	+	-3521	129951552	129955555	#N/A	#N/A
296	chr1	172232191	172232291	7	3.92	0.0014	+	RC3H1	#N/A	#N/A	RC3H1	149041	Ring finger and CCCH-type zinc finger domains 1	NM_172071	1	-	-3359	172172539	172228832	#N/A	#N/A
4611	chr9	91172691	91172731	7	3.92	0.0014	+	C9orf164	#N/A	#N/A	C9orf164	349236	Chromosome 9 open reading frame 164	NM_182635	9	-	-3306	91166335	91169385	#N/A	#N/A
4796	chrX	77804671	77804791	7	3.92	0.0014	+	ZCCHC5	#N/A	#N/A	ZCCHC5	203430	Zinc finger, CCHC domain containing 5	NM_152694	23	-	-3191	77798221	77801480	#N/A	#N/A
349	chr1	201859571	201859631	7	3.92	0.0014	+	ATP2B4	#N/A	#N/A	ATP2B4	493	ATPase, Ca++ transporting, plasma membrane 4	NM_001001396	1	+	-2919	201862550	201979829	#N/A	#N/A
25	chr1	12043091	12043151	7	3.92	0.0014	+	TNFRSF8	#N/A	#N/A	TNFRSF8	943	Tumor necrosis factor receptor superfamily, member 8	NM_001243	1	+	-2869	12046020	12126848	#N/A	#N/A
142	chr1	65500371	65500451	7	3.92	0.0014	+	DNAJC6	#N/A	#N/A	DNAJC6	9829	DnaJ (Hsp40) homolog, subfamily C, member 6	NM_014787	1	+	-2566	65503017	65654139	#N/A	#N/A
4525	chr9	6745751	6745851	7	3.92	0.0014	+	JMJD2C	#N/A	#N/A	JMJD2C	23081	Jumonji domain containing 2C	NM_015061	9	+	-1802	6747653	7165646	#N/A	#N/A
837	chr11	133705551	133705631	7	3.92	0.0014	+	LOC89944	#N/A	#N/A	LOC89944	89944	Hypothetical protein BC008326	NM_138342	11	+	-1387	133707018	133751426	#N/A	#N/A
4873	chrX	152682051	152682111	7	3.92	0.0014	+	PLXNB3	#N/A	#N/A	PLXNB3	5365	Plexin B3	NM_005393	23	+	-793	152682904	152697988	#N/A	#N/A
31	chr1	17447371	17447431	7	3.92	0.0014	+	PADI3	#N/A	#N/A	PADI3	51702	Peptidyl arginine deiminase, type III	NM_016233	1	+	-748	17448179	17483311	#N/A	#N/A
3698	chr5	170746631	170746671	7	3.92	0.0014	+	NPM1	#N/A	#N/A	NPM1	4869	Nucleophosmin (nucleolar phosphoprotein B23, numatrin)	NM_001037738	5	+	-731	170747402	170766333	#N/A	#N/A
4643	chr9	110658411	110658451	7	3.92	0.0014	+	ACTL7B	#N/A	#N/A	ACTL7B	10880	Actin-like 7B	NM_006686	9	-	-381	110656691	110658030	#N/A	#N/A
1489	chr16	21130571	21130631	7	3.92	0.0014	+	ZP2	#N/A	#N/A	ZP2	7783	Zona pellucida glycoprotein 2 (sperm receptor)	NM_003460	16	-	-203	21116273	21130368	#N/A	#N/A
2042	chr2	17923591	17923651	7	3.92	0.0014	+	KCNS3	#N/A	#N/A	KCNS3	3790	Potassium voltage-gated channel, delayed-rectifier, subfamily S, member 3	NM_002252	2	+	226	17923425	17977704	#N/A	#N/A
3438	chr5	16561691	16561791	7	3.92	0.0014	+	FLJ20152	#N/A	#N/A	FLJ20152			NM_019000	5	-	339	16526147	16562030	#N/A	#N/A
1054	chr12	119573131	119573251	7	3.92	0.0014	+	CABP1	#N/A	#N/A	CABP1	9478	Calcium binding protein 1	NM_004276	12	+	498	119572753	119589507	#N/A	#N/A
679	chr11	46594391	46594451	7	3.92	0.0014	+	C11orf77	#N/A	#N/A	C11orf77	283254	Chromosome 11 open reading frame 77	NM_173811	11	-	961	46580986	46595352	#N/A	#N/A
1647	chr17	21130091	21130131	7	3.92	0.0014	+	MAP2K3	#N/A	#N/A	MAP2K3	5606	Mitogen-activated protein kinase kinase 3	NM_145109	17	+	1571	21128560	21159141	#N/A	#N/A
709	chr11	65096011	65096131	7	3.92	0.0014	+	SSSCA1	#N/A	#N/A	SSSCA1	10534	Sjogren syndrome/scleroderma autoantigen 1	NM_006396	11	+	1613	65094518	65095807	#N/A	#N/A
2085	chr2	39748491	39748551	7	3.92	0.0014	+	TMEM178	#N/A	#N/A	TMEM178	130733	Transmembrane protein 178	NM_152390	2	+	1955	39746596	39798604	#N/A	#N/A
1751	chr17	69943491	69943571	7	3.92	0.0014	+	GPRC5C	#N/A	#N/A	GPRC5C	55890	G protein-coupled receptor, family C, group 5, member C	NM_018653	17	+	2141	69941430	69955160	#N/A	#N/A
3759	chr6	16239831	16239931	7	3.92	0.0014	+	MYLIP	#N/A	#N/A	MYLIP	29116	Myosin regulatory light chain interacting protein	NM_013262	6	+	2636	16237295	16256454	#N/A	#N/A
1693	chr17	45968211	45968271	7	3.92	0.0014	+	EPN3	#N/A	#N/A	EPN3	55040	Epsin 3	NM_017957	17	+	3174	45965097	45975159	#N/A	#N/A
1508	chr16	33866711	33866751	7	3.92	0.0014	+	LOC649159	#N/A	#N/A	LOC649159			NM_001040069	16	-	3292	33868553	33870003	#N/A	#N/A
941	chr12	51128651	51128731	7	3.92	0.0014	+	KRT6B	#N/A	#N/A	KRT6B			NM_005555	12	-	3478	51126719	51132129	#N/A	#N/A
3466	chr5	36023771	36023871	7	3.92	0.0014	+	UGT3A1	#N/A	#N/A	UGT3A1	133688	UDP glycosyltransferase 3 family, polypeptide A1	NM_152404	5	-	3484	35988966	36027255	#N/A	#N/A
3254	chr4	85634791	85634851	7	3.92	0.0014	+	NKX6-1	#N/A	#N/A	NKX6-1	4825	NK6 homeobox 1	NM_006168	4	-	3619	85633459	85638410	#N/A	#N/A
3506	chr5	73968631	73968671	7	3.92	0.0014	+	ENC1	#N/A	ENC1	ENC1	8507	Ectodermal-neural cortex (with BTB-like domain)	NM_003633	5	-	3641	73958990	73972272	#N/A	#N/A
2269	chr2	155266891	155266991	7	3.92	0.0014	+	KCNJ3	#N/A	#N/A	KCNJ3	3760	Potassium inwardly-rectifying channel, subfamily J, member 3	NM_002239	2	+	3653	155263338	155421259	#N/A	#N/A
418	chr1	232807991	232808071	7	3.92	0.0014	+	IRF2BP2	#N/A	#N/A	IRF2BP2	359948	Interferon regulatory factor 2 binding protein 2	NM_001077397	1	-	3902	232806639	232811893	#N/A	#N/A
2712	chr22	23929951	23930031	7	3.92	0.0014	+	CRYBB3	#N/A	#N/A	CRYBB3	1417	Crystallin, beta B3	NM_004076	22	+	4207	23925824	23933323	#N/A	#N/A
4274	chr7	150360751	150360871	7	3.92	0.0014	+	ABCB8	#N/A	#N/A	ABCB8	11194	ATP-binding cassette, sub-family B (MDR/TAP), member 8	NM_007188	7	+	4402	150356469	150373584	#N/A	#N/A
1600	chr16	88159091	88159151	7	3.92	0.0014	+	RPL13	#N/A	#N/A	RPL13	6137	Ribosomal protein L13	NM_033251	16	+	4520	88154631	88157348	#N/A	#N/A
1039	chr12	110332691	110332751	7	3.92	0.0014	+	SH2B3	#N/A	#N/A	SH2B3	10019	SH2B adaptor protein 3	NM_005475	12	+	4617	110328134	110373808	#N/A	#N/A
4175	chr7	105395651	105395851	7	3.92	0.0014	+	FLJ23834	#N/A	#N/A	FLJ23834	222256	Hypothetical protein FLJ23834	NM_152750	7	+	4924	105390927	105461453	#N/A	#N/A
4731	chr9	137665731	137665811	7	3.92	0.0014	+	GLT6D1	#N/A	#N/A	GLT6D1	360203	Glycosyltransferase 6 domain containing 1	NM_182974	9	-	5475	137655322	137671206	#N/A	#N/A
2815	chr22	48987071	48987171	7	3.92	0.0014	+	SELO	#N/A	#N/A	SELO			NM_031454	22	+	5637	48981534	48998170	#N/A	#N/A
2436	chr20	5845811	5845911	7	3.92	0.0014	+	CHGB	#N/A	#N/A	CHGB	1114	Chromogranin B (secretogranin 1)	NM_001819	20	+	5744	5840167	5854002	#N/A	#N/A
3018	chr3	129018411	129018511	7	3.92	0.0014	+	MGLL	#N/A	#N/A	MGLL	11343	Monoglyceride lipase	NM_007283	3	-	5979	128890600	129024390	#N/A	#N/A
1585	chr16	83297331	83297391	7	3.92	0.0014	+	USP10	#N/A	#N/A	USP10	9100	Ubiquitin specific peptidase 10	NM_005153	16	+	6307	83291084	83370669	#N/A	#N/A
849	chr12	4794851	4794931	7	3.92	0.0014	+	KCNA6	#N/A	#N/A	KCNA6	3742	Potassium voltage-gated channel, shaker-related subfamily, member 6	NM_002235	12	+	6329	4788602	4792838	#N/A	#N/A
2861	chr3	15342691	15342791	7	3.92	0.0014	+	SH3BP5	#N/A	#N/A	SH3BP5	9467	SH3-domain binding protein 5 (BTK-associated)	NM_004844	3	-	6416	15271360	15349107	#N/A	#N/A
4403	chr8	76621371	76621471	7	3.92	0.0014	+	HNF4G	#N/A	#N/A	HNF4G	3174	Hepatocyte nuclear factor 4, gamma	NM_004133	8	+	6714	76614757	76641613	#N/A	#N/A
861	chr12	10839231	10839291	7	3.92	0.0014	+	TAS2R7	#N/A	#N/A	TAS2R7	50837	Taste receptor, type 2, member 7	NM_023919	12	-	7261	10845398	10846492	#N/A	#N/A
1574	chr16	80633631	80633711	7	3.92	0.0014	+	HSD17B2	#N/A	#N/A	HSD17B2	3294	Hydroxysteroid (17-beta) dehydrogenase 2	NM_002153	16	+	7348	80626363	80689637	#N/A	#N/A
4042	chr7	38630011	38630091	7	3.92	0.0014	+	AMPH	#N/A	#N/A	AMPH	273	Amphiphysin	NM_001635	7	-	7533	38389831	38637544	#N/A	#N/A
1609	chr17	639731	639831	7	3.92	0.0014	+	RNMTL1	#N/A	#N/A	RNMTL1	55178	RNA methyltransferase like 1	NM_018146	17	+	7569	632262	642489	#N/A	#N/A
3465	chr5	34071491	34071531	14	3.92	0.0014	+	C1QTNF3	#N/A	#N/A	C1QTNF3	114899	C1q and tumor necrosis factor related protein 3	NM_030945	5	-	7582	34053721	34079073	#N/A	#N/A
1617	chr17	4397691	4397791	7	3.92	0.0014	+	MYBBP1A	#N/A	#N/A	MYBBP1A	10514	MYB binding protein (P160) 1a	NM_014520	17	-	7701	4388949	4405392	#N/A	#N/A
695	chr11	60317091	60317191	7	3.92	0.0014	+	MS4A10	#N/A	MS4A10	MS4A10	341116	Membrane-spanning 4-domains, subfamily A, member 10	NM_206893	11	+	7795	60309396	60325353	#N/A	#N/A
1692	chr17	45188511	45188591	7	3.92	0.0014	+	FAM117A	#N/A	#N/A	FAM117A	81558	Family with sequence similarity 117, member A	NM_030802	17	-	8006	45142687	45196517	#N/A	#N/A
3351	chr4	156907751	156907871	7	3.92	0.0014	+	GUCY1B3	#N/A	#N/A	GUCY1B3	2983	Guanylate cyclase 1, soluble, beta 3	NM_000857	4	+	8207	156899664	156947505	#N/A	#N/A
4778	chrX	49488751	49488871	7	3.92	0.0014	+	PAGE4	#N/A	#N/A	PAGE4	9506	P antigen family, member 4 (prostate associated)	NM_007003	23	+	8228	49480643	49485307	#N/A	#N/A
102	chr1	46587751	46587871	7	3.92	0.0014	+	NSUN4	#N/A	#N/A	NSUN4	387338	NOL1/NOP2/Sun domain family, member 4	NM_199044	1	+	8895	46578976	46603276	#N/A	#N/A
3680	chr5	159567731	159567791	7	3.92	0.0014	+	FABP6	#N/A	#N/A	FABP6	2172	Fatty acid binding protein 6, ileal (gastrotropin)	NM_001040442	5	+	9166	159558625	159598306	#N/A	#N/A
4444	chr8	106409391	106409511	7	3.92	0.0014	+	ZFPM2	#N/A	#N/A	ZFPM2	23414	Zinc finger protein, multitype 2	NM_012082	8	+	9189	106400322	106885940	#N/A	#N/A
934	chr12	48513731	48513791	7	3.92	0.0014	+	LOC144233	#N/A	#N/A	LOC144233			NM_181708	12	-	9410	48517826	48523141	#N/A	#N/A
3209	chr4	39884511	39884631	7	3.92	0.0014	+	RHOH	#N/A	#N/A	RHOH	399	Ras homolog gene family, member H	NM_004310	4	+	9635	39874996	39922247	#N/A	#N/A
1069	chr12	130014611	130014651	7	3.92	0.0014	+	GPR133	#N/A	#N/A	GPR133	283383	G protein-coupled receptor 133	NM_198827	12	+	9862	130004789	130189785	#N/A	#N/A
1724	chr17	57864811	57864871	7	3.92	0.0014	+	METTL2A	#N/A	#N/A	METTL2A	339175	Methyltransferase like 2A	NM_001005372	17	+	9874	57854997	57881185	#N/A	#N/A
1988	chr19	55023351	55023391	7	3.92	0.0014	+	MED25	#N/A	#N/A	MED25	81857	Mediator complex subunit 25	NM_030973	19	+	10034	55013357	55032048	#N/A	#N/A
2658	chr21	39632491	39632551	7	3.92	0.0014	+	HMGN1	#N/A	#N/A	HMGN1	3150	High-mobility group nucleosome binding domain 1	NM_004965	21	-	10425	39636116	39642916	#N/A	#N/A
3463	chr5	32631871	32631971	7	3.92	0.0014	+	SUB1	#N/A	#N/A	SUB1	10923	SUB1 homolog (S. cerevisiae)	NM_006713	5	+	10538	32621433	32637818	#N/A	#N/A
4471	chr8	120300551	120300631	7	3.92	0.0014	+	MAL2	#N/A	#N/A	MAL2	114569	Mal, T-cell differentiation protein 2	NM_052886	8	+	10841	120289790	120327091	#N/A	#N/A
2165	chr2	95315071	95315151	7	3.92	0.0014	+	PROM2	#N/A	#N/A	PROM2	150696	Prominin 2	NM_144707	2	+	11224	95303927	95320779	#N/A	#N/A
2388	chr2	232991171	232991251	7	3.92	0.0014	+	ALPPL2	#N/A	#N/A	ALPPL2	251	Alkaline phosphatase, placental-like 2	NM_031313	2	+	11455	232979796	232983660	#N/A	#N/A
2914	chr3	52442371	52442491	7	3.92	0.0014	+	SEMA3G	#N/A	#N/A	SEMA3G	56920	Sema domain, immunoglobulin domain (Ig), short basic domain, secreted, (semaphorin) 3G	NM_020163	3	-	11711	52442307	52454082	#N/A	#N/A
2080	chr2	37152991	37153051	7	3.92	0.0014	+	KIAA1414	#N/A	#N/A	KIAA1414			NM_019024	2	-	11997	37061656	37164988	#N/A	#N/A
111	chr1	52592331	52592371	7	3.92	0.0014	+	CC2D1B	#N/A	#N/A	CC2D1B	200014	Coiled-coil and C2 domain containing 1B	NM_032449	1	-	12120	52588854	52604451	#N/A	#N/A
3152	chr4	2947251	2947311	7	3.92	0.0014	+	GRK4	#N/A	#N/A	GRK4	2868	G protein-coupled receptor kinase 4	NM_001004056	4	+	12171	2935140	3012271	#N/A	#N/A
161	chr1	78205171	78205211	7	3.92	0.0014	+	FUBP1	#N/A	#N/A	FUBP1	8880	Far upstream element (FUSE) binding protein 1	NM_003902	1	-	12193	78186180	78217364	#N/A	#N/A
937	chr12	49751391	49751531	7	3.92	0.0014	+	C12orf22	#N/A	#N/A	C12orf22			NM_030809	12	-	12208	49741256	49763599	#N/A	#N/A
1245	chr14	69428171	69428291	7	3.92	0.0014	+	SMOC1	#N/A	#N/A	SMOC1	64093	SPARC related modular calcium binding 1	NM_001034852	14	+	12396	69415895	69568835	#N/A	#N/A
260	chr1	155169651	155169751	7	3.92	0.0014	+	C1orf92	#N/A	#N/A	C1orf92	149499	Chromosome 1 open reading frame 92	NM_144702	1	+	12424	155157327	155169503	#N/A	#N/A
2419	chr20	526371	526411	7	3.92	0.0014	+	TCF15	#N/A	#N/A	TCF15	6939	Transcription factor 15 (basic helix-loop-helix)	NM_004609	20	-	12538	532638	538909	#N/A	#N/A
1769	chr17	73651191	73651291	7	3.92	0.0014	+	TMC8	#N/A	#N/A	TMC8	147138	Transmembrane channel-like 8	NM_152468	17	+	12828	73638463	73649032	#N/A	#N/A
354	chr1	205148751	205148831	7	3.92	0.0014	+	FAIM3	#N/A	#N/A	FAIM3			NM_005449	1	-	13214	205144353	205161965	#N/A	#N/A
400	chr1	228283191	228283231	7	3.92	0.0014	+	GALNT2	#N/A	#N/A	GALNT2	2590	UDP-N-acetyl-alpha-D-galactosamine:polypeptide N-acetylgalactosaminyltransferase 2 (GalNAc-T2)	NM_004481	1	+	13581	228269650	228484568	#N/A	#N/A
2690	chr22	15855411	15855531	7	3.92	0.0014	+	GAB4	#N/A	#N/A	GAB4	128954	GRB2-associated binding protein family, member 4	NM_001037814	22	-	13700	15822828	15869111	#N/A	#N/A
4240	chr7	138952791	138952951	7	3.92	0.0014	+	HIPK2	#N/A	#N/A	HIPK2	28996	Homeodomain interacting protein kinase 2	NM_022740	7	-	14222	138907920	138967013	#N/A	#N/A
344	chr1	200464111	200464191	7	3.92	0.0014	+	LGR6	#N/A	#N/A	LGR6	59352	Leucine-rich repeat-containing G protein-coupled receptor 6	NM_001017404	1	+	14286	200449905	200555510	#N/A	#N/A
2602	chr20	60166851	60166951	7	3.92	0.0014	+	SS18L1	#N/A	#N/A	SS18L1	26039	Synovial sarcoma translocation gene on chromosome 18-like 1	NM_198935	20	+	14735	60152216	60190960	#N/A	#N/A
1726	chr17	58223471	58223531	7	3.92	0.0014	+	RNF190	#N/A	#N/A	RNF190			NM_152598	17	-	15955	58132407	58239426	#N/A	#N/A
2775	chr22	42667071	42667151	7	3.92	0.0014	+	PNPLA3	#N/A	#N/A	PNPLA3	80339	Patatin-like phospholipase domain containing 3	NM_025225	22	+	16200	42650951	42674780	#N/A	#N/A
1968	chr19	43422511	43422571	7	3.92	0.0014	+	PPP1R14A	#N/A	PPP1R14A	PPP1R14A	94274	Protein phosphatase 1, regulatory (inhibitor) subunit 14A	NM_033256	19	-	16500	43433718	43439011	#N/A	#N/A
268	chr1	160323331	160323411	7	3.92	0.0014	+	NOS1AP	#N/A	#N/A	NOS1AP	9722	Nitric oxide synthase 1 (neuronal) adaptor protein	NM_014697	1	+	17207	160306204	160604851	#N/A	#N/A
1364	chr15	58654451	58654571	7	3.92	0.0014	+	RORA	#N/A	#N/A	RORA	6095	RAR-related orphan receptor A	NM_134262	15	-	17547	58576755	58671998	#N/A	#N/A
712	chr11	65375651	65375691	7	3.92	0.0014	+	FLJ30934	#N/A	#N/A	FLJ30934	254122	Hypothetical protein FLJ30934	NM_152760	11	+	17706	65357985	65377745	#N/A	#N/A
3005	chr3	122844571	122844651	7	3.92	0.0014	+	HCLS1	#N/A	#N/A	HCLS1	3059	Hematopoietic cell-specific Lyn substrate 1	NM_005335	3	-	17833	122832936	122862404	#N/A	#N/A
3135	chr3	197371691	197371771	7	3.92	0.0014	+	FLJ25996	#N/A	#N/A	FLJ25996			NM_001001699	3	+	17868	197353903	197372157	#N/A	#N/A
4667	chr9	123981451	123981511	7	3.92	0.0014	+	C9orf18	#N/A	#N/A	C9orf18	254956	Chromosome 9 open reading frame 18	NM_198469	9	+	19501	123962010	124002181	#N/A	#N/A
110	chr1	52273311	52273431	7	3.92	0.0014	+	TXNDC12	#N/A	#N/A	TXNDC12	51060	Thioredoxin domain containing 12 (endoplasmic reticulum)	NM_015913	1	-	20323	52258394	52293634	#N/A	#N/A
4708	chr9	131489751	131489851	7	3.92	0.0014	+	PRRX2	#N/A	#N/A	PRRX2	51450	Paired related homeobox 2	NM_016307	9	+	22111	131467740	131524769	#N/A	#N/A
2522	chr20	42000451	42000551	7	3.92	0.0014	+	C20orf100	#N/A	#N/A	C20orf100			NM_032883	20	+	22331	41978220	42131665	#N/A	#N/A
1493	chr16	23453511	23453591	7	3.92	0.0014	+	EARS2	#N/A	#N/A	EARS2	124454	Glutamyl-tRNA synthetase 2, mitochondrial (putative)	NM_133451	16	-	22660	23440838	23476171	#N/A	#N/A
839	chr12	219451	219531	7	3.92	0.0014	+	SLC6A13	#N/A	#N/A	SLC6A13	6540	Solute carrier family 6 (neurotransmitter transporter, GABA), member 13	NM_016615	12	-	22811	200051	242262	#N/A	#N/A
797	chr11	116631691	116631791	7	3.92	0.0014	+	DKFZp547C195	#N/A	#N/A	DKFZp547C195			NM_001077239	11	+	23130	116608661	116661611	#N/A	#N/A
944	chr12	52283191	52283271	7	3.92	0.0014	+	ATF7	#N/A	#N/A	ATF7	11016	Activating transcription factor 7	NM_006856	12	-	23213	52196027	52306404	#N/A	#N/A
2906	chr3	49506351	49506411	7	3.92	0.0014	+	DAG1	#N/A	#N/A	DAG1	1605	Dystroglycan 1 (dystrophin-associated glycoprotein 1)	NM_004393	3	+	23817	49482594	49548047	#N/A	#N/A
2654	chr21	37537631	37537711	7	3.92	0.0014	+	DSCR3	#N/A	#N/A	DSCR3	10311	Down syndrome critical region gene 3	NM_006052	21	-	24071	37517595	37561702	#N/A	#N/A
3575	chr5	111096311	111096431	7	3.92	0.0014	+	C5orf13	#N/A	C5orf13	C5orf13	9315	Chromosome 5 open reading frame 13	NM_004772	5	-	24542	111092891	111120853	#N/A	#N/A
1513	chr16	45500311	45500391	7	3.92	0.0014	+	GPT2	#N/A	GPT2	GPT2	84706	Glutamic pyruvate transaminase (alanine aminotransferase) 2	NM_133443	16	+	24583	45475808	45522698	#N/A	#N/A
522	chr10	71933491	71933531	7	3.92	0.0014	+	KIAA1274	#N/A	KIAA1274	KIAA1274	27143	KIAA1274	NM_014431	10	+	24949	71908582	71998210	#N/A	#N/A
1846	chr18	44344951	44345091	7	3.92	0.0014	+	KIAA0427	#N/A	#N/A	KIAA0427	9811	KIAA0427	NM_014772	18	+	25667	44319424	44643581	#N/A	#N/A
3937	chr7	2386611	2386691	7	3.92	0.0014	+	EIF3S9	#N/A	#N/A	EIF3S9			NM_001037283	7	+	25692	2360999	2386900	#N/A	#N/A
240	chr1	151468151	151468251	7	3.92	0.0014	+	LELP1	#N/A	#N/A	LELP1	149018	Late cornified envelope-like proline-rich 1	NM_001010857	1	+	25709	151442542	151444217	#N/A	#N/A
42	chr1	20953071	20953171	7	3.92	0.0014	+	HP1BP3	#N/A	#N/A	HP1BP3	50809	Heterochromatin protein 1, binding protein 3	NM_016287	1	-	26548	20942214	20979619	#N/A	#N/A
263	chr1	157434611	157434651	7	3.92	0.0014	+	IGSF4B	#N/A	#N/A	IGSF4B			NM_021189	1	+	26608	157408043	157438424	#N/A	#N/A
995	chr12	74042351	74042451	7	3.92	0.0014	+	GLIPR1L1	#N/A	#N/A	GLIPR1L1	256710	GLI pathogenesis-related 1 like 1	NM_152779	12	+	27722	74014729	74050433	#N/A	#N/A
4809	chrX	100498891	100498971	7	3.92	0.0014	+	BTK	#N/A	#N/A	BTK	695	Bruton agammaglobulinemia tyrosine kinase	NM_000061	23	-	28946	100491097	100527837	#N/A	#N/A
742	chr11	72072791	72072871	7	3.92	0.0014	+	CENTD2	#N/A	#N/A	CENTD2	116985	Centaurin, delta 2	NM_015242	11	-	29052	72073762	72101843	#N/A	#N/A
390	chr1	224633291	224633371	7	3.92	0.0014	+	PARP1	#N/A	#N/A	PARP1	142	Poly (ADP-ribose) polymerase family, member 1	NM_001618	1	-	29122	224615128	224662413	#N/A	#N/A
2687	chr21	46597631	46597691	7	3.92	0.0014	+	PCNT	#N/A	#N/A	PCNT	5116	Pericentrin (kendrin)	NM_006031	21	+	29209	46568482	46690108	#N/A	#N/A
3469	chr5	37444531	37444611	7	3.92	0.0014	+	WDR70	#N/A	#N/A	WDR70	55100	WD repeat domain 70	NM_018034	5	+	29443	37415168	37788528	#N/A	#N/A
53	chr1	24551991	24552051	7	3.92	0.0014	+	GRHL3	#N/A	#N/A	GRHL3	57822	Grainyhead-like 3 (Drosophila)	NM_021180	1	+	29935	24522116	24554393	#N/A	#N/A
1291	chr14	102158911	102159031	7	3.92	0.0014	+	RCOR1	#N/A	#N/A	RCOR1	23186	REST corepressor 1	NM_015156	14	+	30046	102128985	102262594	#N/A	#N/A
4153	chr7	94404871	94404971	7	3.92	0.0014	+	PPP1R9A	#N/A	PPP1R9A	PPP1R9A	55607	Protein phosphatase 1, regulatory (inhibitor) subunit 9A	NM_017650	7	+	30087	94374884	94763660	#N/A	#N/A
867	chr12	13390791	13390831	7	3.92	0.0014	+	C12orf36	#N/A	#N/A	C12orf36	283422	Chromosome 12 open reading frame 36	NM_182558	12	-	30120	13415289	13420911	#N/A	#N/A
3283	chr4	107487291	107487411	7	3.92	0.0014	+	SCYE1	#N/A	#N/A	SCYE1	9255	Small inducible cytokine subfamily E, member 1 (endothelial monocyte-activating)	NM_004757	4	+	30288	107457123	107489019	#N/A	#N/A
1664	chr17	30969151	30969231	7	3.92	0.0014	+	AP2B1	#N/A	#N/A	AP2B1	163	Adaptor-related protein complex 2, beta 1 subunit	NM_001030006	17	+	30837	30938394	31077545	#N/A	#N/A
2742	chr22	35514471	35514551	7	3.92	0.0014	+	PVALB	#N/A	#N/A	PVALB	5816	Parvalbumin	NM_002854	22	-	30991	35526691	35545462	#N/A	#N/A
1128	chr13	50894191	50894251	7	3.92	0.0014	+	INTS6	#N/A	#N/A	INTS6	26512	Integrator complex subunit 6	NM_001039937	13	-	31084	50833702	50925275	#N/A	#N/A
313	chr1	181453231	181453311	7	3.92	0.0014	+	LAMC2	#N/A	LAMC2	LAMC2	3918	Laminin, gamma 2	NM_018891	1	+	31290	181422021	181477020	#N/A	#N/A
3864	chr6	88063891	88063991	7	3.92	0.0014	+	GJB7	#N/A	#N/A	GJB7	375519	Gap junction protein, beta 7, 25kDa	NM_198568	6	-	31823	88049418	88095714	#N/A	#N/A
4388	chr8	62732951	62733031	7	3.92	0.0014	+	ASPH	#N/A	#N/A	ASPH	444	Aspartate beta-hydroxylase	NM_032468	8	-	31967	62699648	62764918	#N/A	#N/A
211	chr1	110360851	110361051	7	3.92	0.0014	+	AHCYL1	#N/A	#N/A	AHCYL1	10768	S-adenosylhomocysteine hydrolase-like 1	NM_006621	1	+	32221	110328830	110367885	#N/A	#N/A
4271	chr7	149075411	149075471	7	3.92	0.0014	+	KRBA1	#N/A	#N/A	KRBA1	84626	KRAB-A domain containing 1	NM_032534	7	+	32391	149043080	149062594	#N/A	#N/A
2739	chr22	34300191	34300251	7	3.92	0.0014	+	RASD2	#N/A	#N/A	RASD2	23551	RASD family, member 2	NM_014310	22	+	32954	34267297	34279988	#N/A	#N/A
1534	chr16	56319271	56319371	7	3.92	0.0014	+	C16orf50	#N/A	#N/A	C16orf50			NM_032269	16	+	33145	56286226	56322866	#N/A	#N/A
2777	chr22	42942551	42942611	7	3.92	0.0014	+	PARVG	#N/A	#N/A	PARVG	64098	Parvin, gamma	NM_022141	22	+	34422	42908189	42933866	#N/A	#N/A
1450	chr16	307791	307931	7	3.92	0.0014	+	AXIN1	#N/A	#N/A	AXIN1	8312	Axin 1	NM_003502	16	-	34673	277440	342464	#N/A	#N/A
1234	chr14	63646691	63646791	7	3.92	0.0014	+	SYNE2	#N/A	#N/A	SYNE2	23224	Spectrin repeat containing, nuclear envelope 2	NM_182914	14	+	34706	63612085	63762902	#N/A	#N/A
577	chr10	122635791	122635871	7	3.92	0.0014	+	BRWD2	#N/A	#N/A	BRWD2	55717	Bromodomain and WD repeat domain containing 2	NM_018117	10	+	35187	122600684	122659024	#N/A	#N/A
2856	chr3	13861071	13861151	7	3.92	0.0014	+	WNT7A	#N/A	#N/A	WNT7A	7476	Wingless-type MMTV integration site family, member 7A	NM_004625	3	-	35547	13835082	13896618	#N/A	#N/A
4145	chr7	89907371	89907491	7	3.92	0.0014	+	CLDN12	#N/A	#N/A	CLDN12			NM_012129	7	+	36760	89870731	89883201	#N/A	#N/A
184	chr1	95509111	95509231	7	3.92	0.0014	+	RWDD3	#N/A	#N/A	RWDD3	25950	RWD domain containing 3	NM_015485	1	+	36877	95472354	95485360	#N/A	#N/A
4415	chr8	86243691	86243791	7	3.92	0.0014	+	LRRCC1	#N/A	#N/A	LRRCC1	85444	Leucine rich repeat and coiled-coil domain containing 1	NM_033402	8	+	37163	86206628	86245563	#N/A	#N/A
2534	chr20	45381431	45381471	7	3.92	0.0014	+	PRKCBP1	#N/A	#N/A	PRKCBP1			NM_012408	20	-	37449	45271787	45418880	#N/A	#N/A
1125	chr13	49125471	49125511	7	3.92	0.0014	+	EBPL	#N/A	#N/A	EBPL	84650	Emopamil binding protein-like	NM_032565	13	-	38140	49132863	49163611	#N/A	#N/A
2075	chr2	32474251	32474331	7	3.92	0.0014	+	BIRC6	#N/A	#N/A	BIRC6	57448	Baculoviral IAP repeat-containing 6 (apollon)	NM_016252	2	+	39098	32435233	32697466	#N/A	#N/A
1421	chr15	87187191	87187291	7	3.92	0.0014	+	AGC1	#N/A	#N/A	AGC1			NM_001135	15	+	39298	87147993	87218831	#N/A	#N/A
2178	chr2	102441471	102441571	7	3.92	0.0014	+	IL18RAP	#N/A	#N/A	IL18RAP	8807	Interleukin 18 receptor accessory protein	NM_003853	2	+	39886	102401685	102435453	#N/A	#N/A
4029	chr7	31010191	31010231	7	3.92	0.0014	+	GHRHR	#N/A	#N/A	GHRHR	2692	Growth hormone releasing hormone receptor	NM_000823	7	+	40071	30970160	30985665	#N/A	#N/A
4234	chr7	137297291	137297351	7	3.92	0.0014	+	CREB3L2	#N/A	CREB3L2	CREB3L2	64764	CAMP responsive element binding protein 3-like 2	NM_194071	7	-	40094	137210266	137337385	#N/A	#N/A
2700	chr22	20511651	20511771	7	3.92	0.0014	+	MAPK1	#N/A	#N/A	MAPK1	5594	Mitogen-activated protein kinase 1	NM_138957	22	-	40318	20453319	20551969	#N/A	#N/A
2668	chr21	41651551	41651631	7	3.92	0.0014	+	FAM3B	#N/A	#N/A	FAM3B	54097	Family with sequence similarity 3, member B	NM_058186	21	+	41101	41610530	41651523	#N/A	#N/A
1789	chr17	76842431	76842471	7	3.92	0.0014	+	MGC15523	#N/A	#N/A	MGC15523	124565	Hypothetical protein MGC15523	NM_138570	17	-	41259	76839267	76883690	#N/A	#N/A
2849	chr3	12639351	12639451	7	3.92	0.0014	+	RAF1	#N/A	#N/A	RAF1	5894	V-raf-1 murine leukemia viral oncogene homolog 1	NM_002880	3	-	41326	12600107	12680677	#N/A	#N/A
2088	chr2	43635271	43635371	7	3.92	0.0014	+	THADA	#N/A	#N/A	THADA	63892	Thyroid adenoma associated	NM_022065	2	-	41409	43311494	43676680	#N/A	#N/A
264	chr1	157483291	157483351	7	3.92	0.0014	+	DARC	#N/A	#N/A	DARC	2532	Duffy blood group, chemokine receptor	NM_002036	1	+	42218	157441133	157442911	#N/A	#N/A
1375	chr15	63414991	63415051	7	3.92	0.0014	+	PUNC	#N/A	#N/A	PUNC	9543	Putative neuronal cell adhesion molecule	NM_004884	15	-	42387	63407841	63457378	#N/A	#N/A
1161	chr13	85228471	85228531	7	3.92	0.0014	+	SLITRK6	#N/A	#N/A	SLITRK6	84189	SLIT and NTRK-like family, member 6	NM_032229	13	-	43012	85264922	85271483	#N/A	#N/A
2714	chr22	24511711	24511811	7	3.92	0.0014	+	MYO18B	#N/A	#N/A	MYO18B	84700	Myosin XVIIIB	NM_032608	22	+	43692	24468119	24757006	#N/A	#N/A
1686	chr17	41561431	41561511	7	3.92	0.0014	+	KIAA1267	#N/A	#N/A	KIAA1267	284058	KIAA1267	NM_015443	17	-	43939	41463130	41605370	#N/A	#N/A
604	chr10	134868111	134868211	7	3.92	0.0014	+	KNDC1	#N/A	#N/A	KNDC1	85442	Kinase non-catalytic C-lobe domain (KIND) containing 1	NM_152643	10	+	44251	134823960	134889905	#N/A	#N/A
1371	chr15	60283991	60284071	7	3.92	0.0014	+	FLJ38723	#N/A	#N/A	FLJ38723	255180	Hypothetical FLJ38723	NM_173805	15	-	44294	60322019	60328285	#N/A	#N/A
3392	chr5	710031	710151	7	3.92	0.0014	+	CEP72	#N/A	#N/A	CEP72	55722	Centrosomal protein 72kDa	NM_018140	5	+	44747	665404	706663	#N/A	#N/A
4768	chrX	37138471	37138591	7	3.92	0.0014	+	PRRG1	#N/A	#N/A	PRRG1	5638	Proline rich Gla (G-carboxyglutamic acid) 1	NM_000950	23	+	45046	37093545	37201462	#N/A	#N/A
3473	chr5	43470791	43470911	7	3.92	0.0014	+	C5orf28	#N/A	#N/A	C5orf28	64417	Chromosome 5 open reading frame 28	NM_022483	5	-	45055	43480110	43515846	#N/A	#N/A
2412	chr2	241815371	241815451	7	3.92	0.0014	+	HDLBP	#N/A	#N/A	HDLBP	3069	High density lipoprotein binding protein (vigilin)	NM_203346	2	-	45552	241816816	241860923	#N/A	#N/A
2677	chr21	43857771	43857851	7	3.92	0.0014	+	HSF2BP	#N/A	#N/A	HSF2BP	11077	Heat shock transcription factor 2 binding protein	NM_007031	21	-	46030	43773500	43903801	#N/A	#N/A
2009	chr2	3766231	3766291	7	3.92	0.0014	+	ALLC	#N/A	#N/A	ALLC	55821	Allantoicase	NM_199232	2	+	46206	3720085	3728132	#N/A	#N/A
276	chr1	164109771	164109851	7	3.92	0.0014	+	UCK2	#N/A	UCK2	UCK2	7371	Uridine-cytidine kinase 2	NM_012474	1	+	46338	164063513	164143960	#N/A	#N/A
1328	chr15	39900511	39900611	7	3.92	0.0014	+	MAPKBP1	#N/A	#N/A	MAPKBP1	23005	Mitogen activated protein kinase binding protein 1	NM_014994	15	+	46608	39854003	39907342	#N/A	#N/A
3472	chr5	42507111	42507231	7	3.92	0.0014	+	GHR	#N/A	#N/A	GHR	2690	Growth hormone receptor	NM_000163	5	+	47449	42459782	42757681	#N/A	#N/A
1443	chr15	99324671	99324751	7	3.92	0.0014	+	LRRK1	#N/A	#N/A	LRRK1	79705	Leucine-rich repeat kinase 1	NM_024652	15	+	47769	99276982	99427837	#N/A	#N/A
309	chr1	178514011	178514071	7	3.92	0.0014	+	LHX4	#N/A	#N/A	LHX4	89884	LIM homeobox 4	NM_033343	1	+	48007	178466064	178510810	#N/A	#N/A
1486	chr16	16176791	16176851	7	3.92	0.0014	+	ABCC6	#N/A	#N/A	ABCC6	368	ATP-binding cassette, sub-family C (CFTR/MRP), member 6	NM_001171	16	-	48023	16151491	16224814	#N/A	#N/A
4633	chr9	100549411	100549451	7	3.92	0.0014	+	ANKS6	#N/A	#N/A	ANKS6	203286	Ankyrin repeat and sterile alpha motif domain containing 6	NM_173551	9	-	49203	100534112	100598614	#N/A	#N/A
3944	chr7	2999831	2999931	7	3.92	0.0014	+	CARD11	#N/A	#N/A	CARD11	84433	Caspase recruitment domain family, member 11	NM_032415	7	-	50164	2912308	3049995	#N/A	#N/A
3822	chr6	56978551	56978611	7	3.92	0.0014	+	C6orf65	#N/A	#N/A	C6orf65	221336	Chromosome 6 open reading frame 65	NM_152731	6	+	50563	56928048	57000098	#N/A	#N/A
2352	chr2	207390591	207390671	7	3.92	0.0014	+	FASTKD2	#N/A	#N/A	FASTKD2	22868	FAST kinase domains 2	NM_014929	2	+	51061	207339610	207365472	#N/A	#N/A
4329	chr8	22331851	22331931	7	3.92	0.0014	+	SLC39A14	#N/A	SLC39A14	SLC39A14	23516	Solute carrier family 39 (zinc transporter), member 14	NM_015359	8	+	51195	22280736	22336140	#N/A	#N/A
71	chr1	32397491	32397531	7	3.92	0.0014	+	KPNA6	#N/A	#N/A	KPNA6	23633	Karyopherin alpha 6 (importin alpha 7)	NM_012316	1	+	51288	32346243	32411360	#N/A	#N/A
4450	chr8	108528051	108528131	7	3.92	0.0014	+	ANGPT1	#N/A	ANGPT1	ANGPT1	284	Angiopoietin 1	NM_001146	8	-	51378	108330887	108579429	#N/A	#N/A
2192	chr2	112663971	112664031	7	3.92	0.0014	+	FLJ37440	#N/A	#N/A	FLJ37440			NM_153214	2	+	51599	112612432	112662261	#N/A	#N/A
120	chr1	53920791	53920851	7	3.92	0.0014	+	GLIS1	#N/A	#N/A	GLIS1	148979	GLIS family zinc finger 1	NM_147193	1	-	51673	53744493	53972464	#N/A	#N/A
4779	chrX	51614691	51614791	7	3.92	0.0014	+	MAGED1	#N/A	#N/A	MAGED1	9500	Melanoma antigen family D, 1	NM_001005332	23	+	51897	51562894	51662187	#N/A	#N/A
3876	chr6	99851951	99852071	7	3.92	0.0014	+	C6orf168	#N/A	#N/A	C6orf168	84553	Chromosome 6 open reading frame 168	NM_032511	6	-	52300	99835258	99904251	#N/A	#N/A
552	chr10	100111051	100111111	7	3.92	0.0014	+	C10orf33	#N/A	#N/A	C10orf33	84795	Chromosome 10 open reading frame 33	NM_032709	10	-	53879	100133313	100164930	#N/A	#N/A
1416	chr15	83214771	83214851	7	3.92	0.0014	+	ALPK3	#N/A	ALPK3	ALPK3	57538	Alpha-kinase 3	NM_020778	15	+	53937	83160914	83217709	#N/A	#N/A
4088	chr7	54631971	54632051	7	3.92	0.0014	+	VSTM2	#N/A	#N/A	VSTM2			NM_182546	7	+	54410	54577641	54587716	#N/A	#N/A
1704	chr17	52081851	52081931	7	3.92	0.0014	+	NOG	#N/A	#N/A	NOG	9241	Noggin	NM_005450	17	+	55658	52026273	52027541	#N/A	#N/A
788	chr11	103483151	103483251	7	3.92	0.0014	+	PDGFD	#N/A	#N/A	PDGFD	80310	Platelet derived growth factor D	NM_025208	11	-	57085	103283124	103540236	#N/A	#N/A
1084	chr13	23109471	23109531	7	3.92	0.0014	+	TNFRSF19	#N/A	TNFRSF19	TNFRSF19	55504	Tumor necrosis factor receptor superfamily, member 19	NM_018647	13	+	57893	23051638	23141411	#N/A	#N/A
2508	chr20	35182891	35182991	7	3.92	0.0014	+	C20orf132	#N/A	#N/A	C20orf132	140699	Chromosome 20 open reading frame 132	NM_152503	20	-	58496	35163043	35241387	#N/A	#N/A
2787	chr22	44691771	44691871	7	3.92	0.0014	+	WNT7B	#N/A	#N/A	WNT7B	7477	Wingless-type MMTV integration site family, member 7B	NM_058238	22	-	59623	44696322	44751394	#N/A	#N/A
3610	chr5	131314931	131315031	7	3.92	0.0014	+	ACSL6	#N/A	#N/A	ACSL6	23305	Acyl-CoA synthetase long-chain family member 6	NM_001009185	5	-	60316	131317050	131375247	#N/A	#N/A
1095	chr13	27906231	27906331	7	3.92	0.0014	+	FLT1	#N/A	#N/A	FLT1	2321	Fms-related tyrosine kinase 1 (vascular endothelial growth factor/vascular permeability factor receptor)	NM_002019	13	-	61000	27773790	27967231	#N/A	#N/A
990	chr12	70581151	70581351	7	3.92	0.0014	+	TBC1D15	#N/A	#N/A	TBC1D15	64786	TBC1 domain family, member 15	NM_022771	12	+	61546	70519805	70604361	#N/A	#N/A
2702	chr22	21380551	21380611	7	3.92	0.0014	+	GGTL4	#N/A	#N/A	GGTL4	91227	Gamma-glutamyltransferase-like 4	NM_080839	22	+	61830	21318781	21320367	#N/A	#N/A
300	chr1	173365471	173365591	7	3.92	0.0014	+	TNN	#N/A	#N/A	TNN	63923	Tenascin N	NM_022093	1	+	61975	173303616	173383824	#N/A	#N/A
2850	chr3	12921831	12921931	7	3.92	0.0014	+	IQSEC1	#N/A	#N/A	IQSEC1	9922	IQ motif and Sec7 domain 1	NM_014869	3	-	62128	12914373	12983959	#N/A	#N/A
2786	chr22	44689211	44689291	7	3.92	0.0014	+	WNT7B	#N/A	#N/A	WNT7B	7477	Wingless-type MMTV integration site family, member 7B	NM_058238	22	-	62183	44696322	44751394	#N/A	#N/A
2014	chr2	5812471	5812571	7	3.92	0.0014	+	SOX11	#N/A	SOX11	SOX11	6664	SRY (sex determining region Y)-box 11	NM_003108	2	+	62322	5750249	5758966	#N/A	#N/A
4053	chr7	42855571	42855651	7	3.92	0.0014	+	C7orf25	#N/A	#N/A	C7orf25	79020	Chromosome 7 open reading frame 25	NM_024054	7	-	62610	42915398	42918181	#N/A	#N/A
1323	chr15	38077291	38077371	7	3.92	0.0014	+	EIF2AK4	#N/A	#N/A	EIF2AK4	440275	Eukaryotic translation initiation factor 2 alpha kinase 4	NM_001013703	15	+	63733	38013638	38115088	#N/A	#N/A
2395	chr2	236131191	236131231	7	3.92	0.0014	+	CENTG2	#N/A	#N/A	CENTG2	116987	Centaurin, gamma 2	NM_001037131	2	+	63757	236067474	236698852	#N/A	#N/A
4319	chr8	17127331	17127411	7	3.92	0.0014	+	ZDHHC2	#N/A	#N/A	ZDHHC2	51201	Zinc finger, DHHC-type containing 2	NM_016353	8	+	69010	17058401	17124611	#N/A	#N/A
2259	chr2	152467871	152467951	7	3.92	0.0014	+	CACNB4	#N/A	#N/A	CACNB4	785	Calcium channel, voltage-dependent, beta 4 subunit	NM_001005747	2	-	70828	152402388	152538699	#N/A	#N/A
3813	chr6	50859991	50860091	7	3.92	0.0014	+	TFAP2D	#N/A	#N/A	TFAP2D	83741	Transcription factor AP-2 delta (activating enhancer binding protein 2 delta)	NM_172238	6	+	70876	50789215	50848703	#N/A	#N/A
3656	chr5	145471351	145471451	7	3.92	0.0014	+	LARS	#N/A	#N/A	LARS	51520	Leucyl-tRNA synthetase	NM_020117	5	-	71135	145472782	145542486	#N/A	#N/A
3808	chr6	47043611	47043691	7	3.92	0.0014	+	GPR110	#N/A	#N/A	GPR110	266977	G protein-coupled receptor 110	NM_153840	6	-	74429	47075771	47118040	#N/A	#N/A
4722	chr9	134459451	134459531	7	3.92	0.0014	+	DDX31	#N/A	#N/A	DDX31	64794	DEAD (Asp-Glu-Ala-Asp) box polypeptide 31	NM_022779	9	-	76157	134459496	134535608	#N/A	#N/A
4868	chrX	150558751	150558931	7	3.92	0.0014	+	PASD1	#N/A	#N/A	PASD1	139135	PAS domain containing 1	NM_173493	23	+	76182	150482749	150595864	#N/A	#N/A
561	chr10	105320951	105321051	7	3.92	0.0014	+	NEURL	#N/A	#N/A	NEURL	9148	Neuralized homolog (Drosophila)	NM_004210	10	+	77014	105244037	105342291	#N/A	#N/A
1124	chr13	48526531	48526611	7	3.92	0.0014	+	FNDC3A	#N/A	#N/A	FNDC3A	22862	Fibronectin type III domain containing 3A	NM_014923	13	+	77672	48448939	48681728	#N/A	#N/A
4255	chr7	144411731	144411851	7	3.92	0.0014	+	LOC402715	#N/A	#N/A	LOC402715			NM_001045546	7	+	77957	144333894	144339028	#N/A	#N/A
4565	chr9	32851791	32851891	7	3.92	0.0014	+	LOC401498	#N/A	#N/A	LOC401498	401498	Similar to RIKEN A930001M12	NM_212558	9	+	78395	32773496	32777396	#N/A	#N/A
3704	chr5	172495131	172495231	7	3.92	0.0014	+	LOC153222	#N/A	#N/A	LOC153222			NM_153607	5	+	79256	172415975	172496566	#N/A	#N/A
929	chr12	46706511	46706551	7	3.92	0.0014	+	SENP1	#N/A	#N/A	SENP1	29843	SUMO1/sentrin specific peptidase 1	NM_014554	12	-	79396	46723023	46785907	#N/A	#N/A
534	chr10	80674711	80674851	7	3.92	0.0014	+	ZMIZ1	#N/A	ZMIZ1	ZMIZ1	57178	Zinc finger, MIZ-type containing 1	NM_020338	10	+	82976	80591875	80746278	#N/A	#N/A
2532	chr20	45039971	45040051	7	3.92	0.0014	+	EYA2	#N/A	EYA2	EYA2	2139	Eyes absent homolog 2 (Drosophila)	NM_005244	20	+	83136	44956915	45250896	#N/A	#N/A
922	chr12	44864291	44864411	7	3.92	0.0014	+	SLC38A1	#N/A	#N/A	SLC38A1	81539	Solute carrier family 38, member 1	NM_030674	12	-	85183	44863109	44949474	#N/A	#N/A
3120	chr3	190918171	190918271	7	3.92	0.0014	+	TP73L	#N/A	#N/A	TP73L			NM_003722	3	+	86362	190831909	191097755	#N/A	#N/A
1656	chr17	25193831	25193931	7	3.92	0.0014	+	SSH2	#N/A	SSH2	SSH2	85464	Slingshot homolog 2 (Drosophila)	NM_033389	17	-	87312	24977090	25281143	#N/A	#N/A
1214	chr14	38553551	38553771	7	3.92	0.0014	+	SEC23A	#N/A	#N/A	SEC23A	10484	Sec23 homolog A (S. cerevisiae)	NM_006364	14	-	88636	38570873	38642187	#N/A	#N/A
3936	chr7	2150091	2150131	7	3.92	0.0014	+	MAD1L1	#N/A	MAD1L1	MAD1L1	8379	MAD1 mitotic arrest deficient-like 1 (yeast)	NM_001013836	7	-	89017	1821953	2239108	#N/A	#N/A
3743	chr6	7174131	7174191	7	3.92	0.0014	+	RREB1	#N/A	#N/A	RREB1	6239	Ras responsive element binding protein 1	NM_002955	6	+	89715	7084476	7196193	#N/A	#N/A
3180	chr4	20824871	20824931	7	3.92	0.0014	+	KCNIP4	#N/A	#N/A	KCNIP4	80333	Kv channel interacting protein 4	NM_147183	4	-	89755	20339336	20914626	#N/A	#N/A
4185	chr7	112127071	112127111	7	3.92	0.0014	+	TMEM168	#N/A	#N/A	TMEM168	64418	Transmembrane protein 168	NM_022484	7	-	90642	112193024	112217713	#N/A	#N/A
2988	chr3	109695211	109695291	7	3.92	0.0014	+	KIAA1524	#N/A	#N/A	KIAA1524	57650	KIAA1524	NM_020890	3	-	95768	109752096	109790979	#N/A	#N/A
4158	chr7	97771471	97771571	7	3.92	0.0014	+	BAIAP2L1	#N/A	#N/A	BAIAP2L1	55971	BAI1-associated protein 2-like 1	NM_018842	7	-	96844	97760491	97868315	#N/A	#N/A
4678	chr9	124973331	124973431	7	3.92	0.0014	+	STRBP	#N/A	#N/A	STRBP	55342	Spermatid perinuclear RNA binding protein	NM_018387	9	-	97332	124927140	125070663	#N/A	#N/A
4402	chr8	75298611	75298711	7	3.92	0.0014	+	JPH1	#N/A	#N/A	JPH1	56704	Junctophilin 1	NM_020647	8	-	97505	75309494	75396116	#N/A	#N/A
1590	chr16	84591231	84591351	7	3.92	0.0014	+	IRF8	#N/A	#N/A	IRF8	3394	Interferon regulatory factor 8	NM_002163	16	+	101077	84490274	84513709	#N/A	#N/A
214	chr1	112231971	112232031	7	3.92	0.0014	+	KCND3	#N/A	#N/A	KCND3	3752	Potassium voltage-gated channel, Shal-related subfamily, member 3	NM_004980	1	-	101328	112119976	112333299	#N/A	#N/A
3618	chr5	132873811	132873851	7	3.92	0.0014	+	FSTL4	#N/A	#N/A	FSTL4	23105	Follistatin-like 4	NM_015082	5	-	102310	132560050	132976121	#N/A	#N/A
3855	chr6	80500011	80500051	7	3.92	0.0014	+	SH3BGRL2	#N/A	#N/A	SH3BGRL2	83699	SH3 domain binding glutamic acid-rich protein like 2	NM_031469	6	+	102333	80397718	80470087	#N/A	#N/A
4018	chr7	28082691	28082811	7	3.92	0.0014	+	JAZF1	#N/A	#N/A	JAZF1	221895	JAZF zinc finger 1	NM_175061	7	-	104270	27836720	28186961	#N/A	#N/A
4764	chrX	31979231	31979311	7	3.92	0.0014	+	DMD	#N/A	DMD	DMD	1756	Dystrophin (muscular dystrophy, Duchenne and Becker types)	NM_004021	23	-	104275	31047265	32083506	#N/A	#N/A
1425	chr15	88978891	88979031	7	3.92	0.0014	+	CRTC3	#N/A	#N/A	CRTC3	64784	CREB regulated transcription coactivator 3	NM_001042574	15	+	104830	88874201	88989579	#N/A	#N/A
4627	chr9	97999031	97999111	7	3.92	0.0014	+	HSD17B3	#N/A	HSD17B3	HSD17B3	3293	Hydroxysteroid (17-beta) dehydrogenase 3	NM_000197	9	-	105223	98037409	98104254	#N/A	#N/A
4307	chr8	8680211	8680311	7	3.92	0.0014	+	MFHAS1	#N/A	#N/A	MFHAS1	9258	Malignant fibrous histiocytoma amplified sequence 1	NM_004225	8	-	108329	8679408	8788540	#N/A	#N/A
2785	chr22	44559551	44559611	7	3.92	0.0014	+	ATXN10	#N/A	#N/A	ATXN10	25814	Ataxin 10	NM_013236	22	+	113261	44446350	44619492	#N/A	#N/A
4784	chrX	64918351	64918411	7	3.92	0.0014	+	MSN	#N/A	#N/A	MSN	4478	Moesin	NM_002444	23	+	114176	64804235	64878516	#N/A	#N/A
4795	chrX	77167591	77167691	7	3.92	0.0014	+	ATP7A	#N/A	#N/A	ATP7A	538	ATPase, Cu++ transporting, alpha polypeptide (Menkes syndrome)	NM_000052	23	+	114816	77052875	77192207	#N/A	#N/A
859	chr12	8841091	8841131	7	3.92	0.0014	+	FAM80B	#N/A	#N/A	FAM80B	57494	Family with sequence similarity 80, member B	NM_020734	12	+	115578	8725553	8826951	#N/A	#N/A
4016	chr7	26986371	26986451	7	3.92	0.0014	+	HOXA1	#N/A	#N/A	HOXA1	3198	Homeobox A1	NM_005522	7	-	115778	27099140	27102149	#N/A	#N/A
725	chr11	68935091	68935171	7	3.92	0.0014	+	MYEOV	#N/A	#N/A	MYEOV	26579	Myeloma overexpressed gene (in a subset of t(11;14) positive multiple myelomas)	NM_138768	11	+	116974	68818197	68821328	#N/A	#N/A
619	chr11	4190131	4190191	7	3.92	0.0014	+	RRM1	#N/A	#N/A	RRM1	6240	Ribonucleotide reductase M1 polypeptide	NM_001033	11	+	117605	4072586	4116680	#N/A	#N/A
3638	chr5	138443791	138443891	7	3.92	0.0014	+	SIL1	#N/A	#N/A	SIL1	64374	SIL1 homolog, endoplasmic reticulum chaperone (S. cerevisiae)	NM_001037633	5	-	118172	138310310	138561963	#N/A	#N/A
2939	chr3	72861251	72861351	7	3.92	0.0014	+	SHQ1	#N/A	#N/A	SHQ1	55164	SHQ1 homolog (S. cerevisiae)	NM_018130	3	-	119036	72881119	72980287	#N/A	#N/A
2110	chr2	55381031	55381151	7	3.92	0.0014	+	KIAA1212	#N/A	#N/A	KIAA1212			NM_018084	2	-	119435	55368483	55500466	#N/A	#N/A
2278	chr2	162309071	162309191	7	3.92	0.0014	+	SLC4A10	#N/A	#N/A	SLC4A10	57282	Solute carrier family 4, sodium bicarbonate transporter-like, member 10	NM_022058	2	+	120000	162189191	162548488	#N/A	#N/A
3566	chr5	107619631	107619691	7	3.92	0.0014	+	FBXL17	#N/A	#N/A	FBXL17	64839	F-box and leucine-rich repeat protein 17	NM_022824	5	-	125378	107223347	107745009	#N/A	#N/A
3248	chr4	80047311	80047431	7	3.92	0.0014	+	BMP2K	#N/A	#N/A	BMP2K	55589	BMP2 inducible kinase	NM_198892	4	+	130876	79916555	80052362	#N/A	#N/A
1284	chr14	96464851	96464911	7	3.92	0.0014	+	VRK1	#N/A	#N/A	VRK1	7443	Vaccinia related kinase 1	NM_003384	14	+	131475	96333436	96417702	#N/A	#N/A
3501	chr5	72648291	72648351	7	3.92	0.0014	+	FOXD1	#N/A	#N/A	FOXD1	2297	Forkhead box D1	NM_004472	5	-	131816	72777842	72780107	#N/A	#N/A
1596	chr16	86674411	86674471	7	3.92	0.0014	+	BANP	#N/A	#N/A	BANP	54971	BTG3 associated nuclear protein	NM_079837	16	+	131933	86542538	86668423	#N/A	#N/A
1101	chr13	31636291	31636391	7	3.92	0.0014	+	FRY	#N/A	#N/A	FRY	10129	Furry homolog (Drosophila)	NM_023037	13	+	132955	31503436	31768774	#N/A	#N/A
2710	chr22	23132751	23132831	7	3.92	0.0014	+	SPECC1L	#N/A	#N/A	SPECC1L	23384	SPECC1-like	NM_015330	22	+	135966	22996865	23143215	#N/A	#N/A
3156	chr4	5241171	5241251	7	3.92	0.0014	+	STK32B	#N/A	#N/A	STK32B	55351	Serine/threonine kinase 32B	NM_018401	4	+	136824	5104427	5553625	#N/A	#N/A
277	chr1	164202831	164202931	7	3.92	0.0014	+	UCK2	#N/A	UCK2	UCK2	7371	Uridine-cytidine kinase 2	NM_012474	1	+	139418	164063513	164143960	#N/A	#N/A
3570	chr5	109195031	109195271	7	3.92	0.0014	+	MAN2A1	#N/A	#N/A	MAN2A1	4124	Mannosidase, alpha, class 2A, member 1	NM_002372	5	+	142217	109053054	109231327	#N/A	#N/A
909	chr12	38643571	38643671	7	3.92	0.0014	+	SLC2A13	#N/A	#N/A	SLC2A13	114134	Solute carrier family 2 (facilitated glucose transporter), member 13	NM_052885	12	-	142356	38435091	38785927	#N/A	#N/A
96	chr1	42429631	42429711	7	3.92	0.0014	+	FOXJ3	#N/A	#N/A	FOXJ3	22887	Forkhead box J3	NM_014947	1	-	143858	42414797	42573489	#N/A	#N/A
4751	chrX	15053511	15053631	7	3.92	0.0014	+	ASB9	#N/A	#N/A	ASB9	140462	Ankyrin repeat and SOCS box-containing 9	NM_024087	23	-	144592	15172031	15198103	#N/A	#N/A
4614	chr9	92749071	92749151	7	3.92	0.0014	+	SYK	#N/A	#N/A	SYK	6850	Spleen tyrosine kinase	NM_003177	9	+	145261	92603890	92698297	#N/A	#N/A
2162	chr2	91640031	91640071	7	3.92	0.0014	+	LOC440888	#N/A	#N/A	LOC440888	440888	ARP3 actin-related protein 3 homolog B pseudogene	NM_001032412	2	+	147186	91492885	91494220	#N/A	#N/A
1038	chr12	110104031	110104111	7	3.92	0.0014	+	CUTL2	#N/A	#N/A	CUTL2			NM_015267	12	+	147900	109956211	110272738	#N/A	#N/A
3713	chr5	174655011	174655131	7	3.92	0.0014	+	DRD1	#N/A	#N/A	DRD1	1812	Dopamine receptor D1	NM_000794	5	-	148757	174800280	174803768	#N/A	#N/A
3435	chr5	14775951	14775991	7	3.92	0.0014	+	ANKH	#N/A	#N/A	ANKH	56172	Ankylosis, progressive homolog (mouse)	NM_054027	5	-	148924	14762018	14924875	#N/A	#N/A
2189	chr2	111423851	111423931	7	3.92	0.0014	+	ACOXL	#N/A	#N/A	ACOXL	55289	Acyl-Coenzyme A oxidase-like	NM_018308	2	+	150847	111273084	111568391	#N/A	#N/A
4605	chr9	86624651	86624751	7	3.92	0.0014	+	NTRK2	#N/A	#N/A	NTRK2	4915	Neurotrophic tyrosine kinase, receptor, type 2	NM_001018065	9	+	151466	86473285	86682631	#N/A	#N/A
1608	chr17	412811	412931	7	3.92	0.0014	+	VPS53	#N/A	#N/A	VPS53	55275	Vacuolar protein sorting 53 homolog (S. cerevisiae)	NM_018289	17	-	151946	382698	564757	#N/A	#N/A
4356	chr8	40720391	40720431	14	3.92	0.0014	+	ZMAT4	#N/A	#N/A	ZMAT4	79698	Zinc finger, matrin type 4	NM_024645	8	-	154108	40507269	40874499	#N/A	#N/A
3288	chr4	110288991	110289091	7	3.92	0.0014	+	COL25A1	#N/A	#N/A	COL25A1	84570	Collagen, type XXV, alpha 1	NM_032518	4	-	154256	109964489	110443247	#N/A	#N/A
2379	chr2	228600291	228600351	7	3.92	0.0014	+	SKIP	#N/A	#N/A	SKIP	80309	SPHK1 (sphingosine kinase type 1) interacting protein	NM_030623	2	-	154294	228552918	228754585	#N/A	#N/A
3832	chr6	63933511	63933611	7	3.92	0.0014	+	GLULD1	#N/A	#N/A	GLULD1	51557	Glutamate-ammonia ligase (glutamine synthetase) domain containing 1	NM_016571	6	-	154329	64047518	64087840	#N/A	#N/A
2206	chr2	121424411	121424511	7	3.92	0.0014	+	GLI2	#N/A	#N/A	GLI2	2736	GLI-Kruppel family member GLI2	NM_005270	2	+	158185	121266326	121466320	#N/A	#N/A
1633	chr17	14303871	14303931	7	3.92	0.0014	+	HS3ST3B1	#N/A	HS3ST3B1	HS3ST3B1	9953	Heparan sulfate (glucosamine) 3-O-sulfotransferase 3B1	NM_006041	17	+	158701	14145230	14190216	#N/A	#N/A
4392	chr8	64402991	64403091	7	3.92	0.0014	+	YTHDF3	#N/A	#N/A	YTHDF3	253943	YTH domain family, member 3	NM_152758	8	+	159417	64243674	64287898	#N/A	#N/A
1406	chr15	79019531	79019591	7	3.92	0.0014	+	KIAA1199	#N/A	#N/A	KIAA1199	57214	KIAA1199	NM_018689	15	+	160825	78858766	79031053	#N/A	#N/A
1952	chr19	34232171	34232291	7	3.92	0.0014	+	UQCRFS1	#N/A	#N/A	UQCRFS1	7386	Ubiquinol-cytochrome c reductase, Rieske iron-sulfur polypeptide 1	NM_006003	19	-	163782	34390006	34395953	#N/A	#N/A
4146	chr7	90340851	90340911	7	3.92	0.0014	+	PFTK1	#N/A	#N/A	PFTK1	5218	PFTAIRE protein kinase 1	NM_012395	7	+	164264	90176647	90677839	#N/A	#N/A
2146	chr2	79758231	79758291	7	3.92	0.0014	+	CTNNA2	#N/A	#N/A	CTNNA2	1496	Catenin (cadherin-associated protein), alpha 2	NM_004389	2	+	164658	79593633	80729414	#N/A	#N/A
4401	chr8	75230311	75230411	7	3.92	0.0014	+	JPH1	#N/A	#N/A	JPH1	56704	Junctophilin 1	NM_020647	8	-	165805	75309494	75396116	#N/A	#N/A
3021	chr3	129523231	129523331	7	3.92	0.0014	+	EEFSEC	#N/A	#N/A	EEFSEC	60678	Eukaryotic elongation factor, selenocysteine-tRNA-specific	NM_021937	3	+	168329	129355002	129610177	#N/A	#N/A
3622	chr5	133602371	133602451	7	3.92	0.0014	+	MGC13017	#N/A	#N/A	MGC13017			NM_080656	5	-	173116	133444644	133775487	#N/A	#N/A
2804	chr22	47089811	47089851	7	3.92	0.0014	+	LOC388915	#N/A	#N/A	LOC388915			NM_001010902	22	+	174387	46915464	46917757	#N/A	#N/A
2667	chr21	40966491	40966571	7	3.92	0.0014	+	DSCAM	#N/A	#N/A	DSCAM	1826	Down syndrome cell adhesion molecule	NM_001389	21	-	174417	40306212	41140908	#N/A	#N/A
4573	chr9	36849631	36849691	7	3.92	0.0014	+	PAX5	#N/A	#N/A	PAX5	5079	Paired box 5	NM_016734	9	-	174844	36828530	37024475	#N/A	#N/A
1818	chr18	22143351	22143411	7	3.92	0.0014	+	PSMA8	#N/A	#N/A	PSMA8	143471	Proteasome (prosome, macropain) subunit, alpha type, 8	NM_001025096	18	+	175598	21967813	22027316	#N/A	#N/A
895	chr12	28477691	28477811	7	3.92	0.0014	+	CCDC91	#N/A	#N/A	CCDC91	55297	Coiled-coil domain containing 91	NM_018318	12	+	176412	28301399	28594364	#N/A	#N/A
2313	chr2	180256351	180256411	7	3.92	0.0014	+	ZNF533	#N/A	#N/A	ZNF533	151126	Zinc finger protein 533	NM_152520	2	-	177960	180014964	180434311	#N/A	#N/A
1868	chr18	58711711	58711851	7	3.92	0.0014	+	PHLPP	#N/A	#N/A	PHLPP	23239	PH domain and leucine rich repeat protein phosphatase	NM_194449	18	+	178138	58533713	58798644	#N/A	#N/A
377	chr1	215691991	215692071	7	3.92	0.0014	+	GPATC2	#N/A	#N/A	GPATC2			NM_018040	1	-	179040	215670456	215871031	#N/A	#N/A
544	chr10	92423471	92423591	7	3.92	0.0014	+	HTR7	#N/A	#N/A	HTR7	3363	5-hydroxytryptamine (serotonin) receptor 7 (adenylate cyclase-coupled)	NM_019859	10	-	184179	92490557	92607650	#N/A	#N/A
3273	chr4	96503391	96503491	7	3.92	0.0014	+	UNC5C	#N/A	#N/A	UNC5C	8633	Unc-5 homolog C (C. elegans)	NM_003728	4	-	185793	96308711	96689184	#N/A	#N/A
2933	chr3	67601531	67601651	7	3.92	0.0014	+	SUCLG2	#N/A	#N/A	SUCLG2	8801	Succinate-CoA ligase, GDP-forming, beta subunit	NM_003848	3	-	186166	67507835	67787697	#N/A	#N/A
2005	chr2	2124471	2124591	7	3.92	0.0014	+	MYT1L	#N/A	#N/A	MYT1L	23040	Myelin transcription factor 1-like	NM_015025	2	-	189580	1771891	2314051	#N/A	#N/A
2549	chr20	49623991	49624031	7	3.92	0.0014	+	ATP9A	#N/A	#N/A	ATP9A	10079	ATPase, class II, type 9A	NM_006045	20	-	194323	49646720	49818314	#N/A	#N/A
1777	chr17	74736211	74736311	7	3.92	0.0014	+	LOC146713	#N/A	#N/A	LOC146713			NM_001025448	17	-	195354	74743322	74931565	#N/A	#N/A
3640	chr5	139207131	139207191	7	3.92	0.0014	+	NRG2	#N/A	#N/A	NRG2	9542	Neuregulin 2	NM_004883	5	-	195931	139207443	139403062	#N/A	#N/A
1889	chr18	65822311	65822411	7	3.92	0.0014	+	RTTN	#N/A	RTTN	RTTN	25914	Rotatin	NM_173630	18	-	201630	65822020	66023941	#N/A	#N/A
2666	chr21	40939031	40939131	7	3.92	0.0014	+	DSCAM	#N/A	#N/A	DSCAM	1826	Down syndrome cell adhesion molecule	NM_001389	21	-	201877	40306212	41140908	#N/A	#N/A
3935	chr7	2036631	2036671	7	3.92	0.0014	+	MAD1L1	#N/A	MAD1L1	MAD1L1	8379	MAD1 mitotic arrest deficient-like 1 (yeast)	NM_001013836	7	-	202477	1821953	2239108	#N/A	#N/A
44	chr1	21171871	21171991	7	3.92	0.0014	+	EIF4G3	#N/A	#N/A	EIF4G3	8672	Eukaryotic translation initiation factor 4 gamma, 3	NM_003760	1	-	204055	21005562	21375926	#N/A	#N/A
4014	chr7	26502191	26502351	7	3.92	0.0014	+	SNX10	#N/A	SNX10	SNX10	29887	Sorting nexin 10	NM_013322	7	+	204312	26298039	26380461	#N/A	#N/A
1382	chr15	64987211	64987311	7	3.92	0.0014	+	SMAD6	#N/A	SMAD6	SMAD6	4091	SMAD family member 6	NM_005585	15	+	205624	64781687	64861378	#N/A	#N/A
2800	chr22	46200031	46200171	7	3.92	0.0014	+	FLJ46257	#N/A	#N/A	FLJ46257			NM_001001693	22	-	205950	46395455	46405981	#N/A	#N/A
292	chr1	170284871	170285051	7	3.92	0.0014	+	DNM3	#N/A	#N/A	DNM3	26052	Dynamin 3	NM_015569	1	+	207791	170077260	170648478	#N/A	#N/A
600	chr10	133259991	133260051	7	3.92	0.0014	+	FLJ46300	#N/A	#N/A	FLJ46300	399827	FLJ46300 protein	NM_001001677	10	-	212533	133454757	133472524	#N/A	#N/A
2964	chr3	86906891	86906971	7	3.92	0.0014	+	VGLL3	#N/A	#N/A	VGLL3	389136	Vestigial like 3 (Drosophila)	NM_016206	3	-	216055	87069814	87122946	#N/A	#N/A
2190	chr2	112139891	112140031	7	3.92	0.0014	+	ANAPC1	#N/A	#N/A	ANAPC1	64682	Anaphase promoting complex subunit 1	NM_022662	2	-	218320	112243112	112358211	#N/A	#N/A
4694	chr9	127771991	127772031	7	3.92	0.0014	+	PBX3	#N/A	PBX3	PBX3	5090	Pre-B-cell leukemia homeobox 3	NM_006195	9	+	222545	127549486	127769473	#N/A	#N/A
3605	chr5	129491351	129491471	7	3.92	0.0014	+	CSS3	#N/A	#N/A	CSS3			NM_175856	5	+	223050	129268421	129550224	#N/A	#N/A
4022	chr7	29771591	29771731	7	3.92	0.0014	+	SCRN1	#N/A	#N/A	SCRN1	9805	Secernin 1	NM_014766	7	-	224310	29926252	29995901	#N/A	#N/A
3277	chr4	103155991	103156071	7	3.92	0.0014	+	BANK1	#N/A	#N/A	BANK1	55024	B-cell scaffold protein with ankyrin repeats 1	NM_017935	4	+	225153	102930918	103214917	#N/A	#N/A
3681	chr5	161653891	161653991	7	3.92	0.0014	+	GABRG2	#N/A	#N/A	GABRG2	2566	Gamma-aminobutyric acid (GABA) A receptor, gamma 2	NM_198904	5	+	226697	161427294	161515103	#N/A	#N/A
2553	chr20	50013771	50013851	7	3.92	0.0014	+	ZFP64	#N/A	ZFP64	ZFP64	55734	Zinc finger protein 64 homolog (mouse)	NM_199427	20	-	228159	50133957	50241930	#N/A	#N/A
3894	chr6	129474331	129474371	7	3.92	0.0014	+	LAMA2	#N/A	#N/A	LAMA2	3908	Laminin, alpha 2 (merosin, congenital muscular dystrophy)	NM_000426	6	+	228337	129246034	129879400	#N/A	#N/A
4815	chrX	103926391	103926431	7	3.92	0.0014	+	IL1RAPL2	#N/A	#N/A	IL1RAPL2	26280	Interleukin 1 receptor accessory protein-like 2	NM_017416	23	+	228780	103697651	104898477	#N/A	#N/A
481	chr10	29734011	29734051	21	3.92	0.0014	+	SVIL	#N/A	#N/A	SVIL	6840	Supervillin	NM_021738	10	-	229895	29786282	29963906	#N/A	#N/A
615	chr11	2669251	2669331	7	3.92	0.0014	+	KCNQ1	#N/A	#N/A	KCNQ1	3784	Potassium voltage-gated channel, KQT-like subfamily, member 1	NM_181798	11	+	230072	2439259	2826914	#N/A	#N/A
3918	chr6	163298411	163298631	7	3.92	0.0014	+	PACRG	#N/A	#N/A	PACRG	135138	PARK2 co-regulated	NM_152410	6	+	230478	163068153	163656512	#N/A	#N/A
3409	chr5	6159791	6159891	7	3.92	0.0014	+	FLJ33360	#N/A	#N/A	FLJ33360	401172	FLJ33360 protein	NM_001001702	5	-	230613	6363553	6390404	#N/A	#N/A
1370	chr15	59902691	59902771	7	3.92	0.0014	+	VPS13C	#N/A	#N/A	VPS13C	54832	Vacuolar protein sorting 13 homolog C (S. cerevisiae)	NM_017684	15	-	237247	59931883	60139938	#N/A	#N/A
2117	chr2	60390291	60390391	7	3.92	0.0014	+	BCL11A	#N/A	#N/A	BCL11A	53335	B-cell CLL/lymphoma 11A (zinc finger protein)	NM_138559	2	-	243845	60531806	60634136	#N/A	#N/A
4068	chr7	47301451	47301511	7	3.92	0.0014	+	TNS3	#N/A	#N/A	TNS3	64759	Tensin 3	NM_022748	7	-	244272	47281277	47545723	#N/A	#N/A
3697	chr5	170470951	170470991	7	3.92	0.0014	+	RANBP17	#N/A	#N/A	RANBP17	64901	RAN binding protein 17	NM_022897	5	+	249392	170221599	170659622	#N/A	#N/A
461	chr10	9739131	9739211	7	3.92	0.0014	+	LOC389936	#N/A	#N/A	LOC389936	389936	Similar to proline-rich proteoglycan 2	NM_001013656	10	+	250182	9489029	9492425	#N/A	#N/A
3565	chr5	107493051	107493111	7	3.92	0.0014	+	FBXL17	#N/A	#N/A	FBXL17	64839	F-box and leucine-rich repeat protein 17	NM_022824	5	-	251958	107223347	107745009	#N/A	#N/A
77	chr1	34671031	34671131	7	3.92	0.0014	+	C1orf94	#N/A	#N/A	C1orf94	84970	Chromosome 1 open reading frame 94	NM_032884	1	+	255274	34415857	34457315	#N/A	#N/A
2597	chr20	59521311	59521411	7	3.92	0.0014	+	CDH4	#N/A	#N/A	CDH4	1002	Cadherin 4, type 1, R-cadherin (retinal)	NM_001794	20	+	260458	59260953	59945693	#N/A	#N/A
2225	chr2	133781371	133781451	7	3.92	0.0014	+	FLJ34870	#N/A	#N/A	FLJ34870			NM_207481	2	-	261129	133398959	134042500	#N/A	#N/A
3404	chr5	3917451	3917571	7	3.92	0.0014	+	IRX1	#N/A	#N/A	IRX1	79192	Iroquois homeobox 1	NM_024337	5	+	268404	3649167	3654515	#N/A	#N/A
3091	chr3	170078311	170078371	7	3.92	0.0014	+	EVI1	#N/A	#N/A	EVI1	2122	Ecotropic viral integration site 1	NM_005241	3	-	268475	170285243	170346786	#N/A	#N/A
4534	chr9	12970631	12970731	7	3.92	0.0014	+	MPDZ	#N/A	#N/A	MPDZ	8777	Multiple PDZ domain protein	NM_003829	9	-	269725	13096577	13240356	#N/A	#N/A
4481	chr8	126444111	126444191	7	3.92	0.0014	+	NSMCE2	#N/A	#N/A	NSMCE2	286053	Non-SMC element 2, MMS21 homolog (S. cerevisiae)	NM_173685	8	+	270915	126173276	126448542	#N/A	#N/A
4379	chr8	56456171	56456251	7	3.92	0.0014	+	XKR4	#N/A	#N/A	XKR4	114786	XK, Kell blood group complex subunit-related family, member 4	NM_052898	8	+	278681	56177570	56601261	#N/A	#N/A
4577	chr9	66572891	66572991	7	3.92	0.0014	+	MGC21881	#N/A	#N/A	MGC21881	389741	Hypothetical locus MGC21881	NM_203448	9	+	279896	66293095	66295411	#N/A	#N/A
4424	chr8	98013511	98013571	7	3.92	0.0014	+	PGCP	#N/A	#N/A	PGCP	10404	Plasma glutamate carboxypeptidase	NM_016134	8	+	286897	97726674	98224896	#N/A	#N/A
883	chr12	22956591	22956691	7	3.92	0.0014	+	ETNK1	#N/A	#N/A	ETNK1	55500	Ethanolamine kinase 1	NM_018638	12	+	287349	22669342	22734873	#N/A	#N/A
3979	chr7	14558931	14558991	7	3.92	0.0014	+	DGKB	#N/A	#N/A	DGKB	1607	Diacylglycerol kinase, beta 90kDa	NM_145695	7	-	288481	14182141	14847412	#N/A	#N/A
4052	chr7	42624431	42624471	7	3.92	0.0014	+	C7orf25	#N/A	#N/A	C7orf25	79020	Chromosome 7 open reading frame 25	NM_024054	7	-	293750	42915398	42918181	#N/A	#N/A
525	chr10	73123651	73123751	7	3.92	0.0014	+	CDH23	#N/A	#N/A	CDH23	64072	Cadherin-like 23	NM_022124	10	+	297055	72826696	73245658	#N/A	#N/A
4032	chr7	33435511	33435611	7	3.92	0.0014	+	PTHB1	#N/A	#N/A	PTHB1			NM_001033604	7	+	299935	33135676	33612204	#N/A	#N/A
1854	chr18	49705051	49705131	7	3.92	0.0014	+	MBD2	#N/A	#N/A	MBD2	8932	Methyl-CpG binding domain protein 2	NM_003927	18	-	300104	49934572	50005155	#N/A	#N/A
1801	chr18	1196971	1197011	7	3.92	0.0014	+	ADCYAP1	#N/A	#N/A	ADCYAP1	116	Adenylate cyclase activating polypeptide 1 (pituitary)	NM_001117	18	+	301625	895386	901049	#N/A	#N/A
772	chr11	81807991	81808091	7	3.92	0.0014	+	MGC33846	#N/A	#N/A	MGC33846	220382	Hypothetical protein MGC33846	NM_175885	11	-	314562	82120698	82122553	#N/A	#N/A
599	chr10	132141951	132142051	7	3.92	0.0014	+	TXNL2	#N/A	#N/A	TXNL2			NM_006541	10	+	317399	131824652	131867859	#N/A	#N/A
3420	chr5	9982091	9982151	7	3.92	0.0014	+	LOC134145	#N/A	#N/A	LOC134145	134145	Hypothetical protein LOC134145	NM_199133	5	-	320897	10279444	10302988	#N/A	#N/A
3250	chr4	81806871	81806971	7	3.92	0.0014	+	C4orf22	#N/A	#N/A	C4orf22	255119	Chromosome 4 open reading frame 22	NM_152770	4	+	331074	81475897	82103919	#N/A	#N/A
4254	chr7	143825711	143825831	7	3.92	0.0014	+	TPK1	#N/A	#N/A	TPK1	27010	Thiamin pyrophosphokinase 1	NM_001042482	7	-	338367	143779975	144164078	#N/A	#N/A
1437	chr15	95466291	95466351	7	3.92	0.0014	+	SPATA8	#N/A	#N/A	SPATA8	145946	Spermatogenesis associated 8	NM_173499	15	+	338669	95127682	95129847	#N/A	#N/A
2599	chr20	59600031	59600111	7	3.92	0.0014	+	CDH4	#N/A	#N/A	CDH4	1002	Cadherin 4, type 1, R-cadherin (retinal)	NM_001794	20	+	339158	59260953	59945693	#N/A	#N/A
2003	chr2	1275911	1275991	7	3.92	0.0014	+	SNTG2	#N/A	#N/A	SNTG2	54221	Syntrophin, gamma 2	NM_018968	2	+	339437	936554	1350388	#N/A	#N/A
3917	chr6	162728431	162728491	7	3.92	0.0014	+	PARK2	#N/A	PARK2	PARK2	5071	Parkinson disease (autosomal recessive, juvenile) 2, parkin	NM_004562	6	-	340358	161689663	163068789	#N/A	#N/A
2362	chr2	212763791	212763851	7	3.92	0.0014	+	ERBB4	#N/A	#N/A	ERBB4	2066	V-erb-a erythroblastic leukemia viral oncogene homolog 4 (avian)	NM_005235	2	-	347805	211948686	213111596	#N/A	#N/A
538	chr10	86426291	86426371	7	3.92	0.0014	+	KIAA1128	#N/A	#N/A	KIAA1128	54462	KIAA1128	NM_018999	10	+	347982	86078389	86268255	#N/A	#N/A
2822	chr3	2468811	2468891	7	3.92	0.0014	+	CNTN4	#N/A	#N/A	CNTN4	152330	Contactin 4	NM_175607	3	+	351645	2117246	3074643	#N/A	#N/A
4753	chrX	17661911	17661991	7	3.92	0.0014	+	NHS	#N/A	#N/A	NHS	4810	Nance-Horan syndrome (congenital cataracts and dental anomalies)	NM_198270	23	+	358528	17303463	17664031	#N/A	#N/A
3207	chr4	37936151	37936211	7	3.92	0.0014	+	TBC1D1	#N/A	#N/A	TBC1D1	23216	TBC1 (tre-2/USP6, BUB2, cdc16) domain family, member 1	NM_015173	4	+	367097	37569114	37817187	#N/A	#N/A
1706	chr17	53057191	53057271	7	3.92	0.0014	+	MSI2	#N/A	#N/A	MSI2	124540	Musashi homolog 2 (Drosophila)	NM_170721	17	+	367899	52689372	53065541	#N/A	#N/A
2928	chr3	65624331	65624391	7	3.92	0.0014	+	MAGI1	#N/A	MAGI1	MAGI1	9223	Membrane associated guanylate kinase, WW and PDZ domain containing 1	NM_004742	3	-	375217	65319985	65999548	#N/A	#N/A
2195	chr2	116027171	116027251	7	3.92	0.0014	+	DPP10	#N/A	#N/A	DPP10	57628	Dipeptidyl-peptidase 10	NM_001004360	2	+	391050	115636201	116318405	#N/A	#N/A
65	chr1	30566231	30566291	7	3.92	0.0014	+	MATN1	#N/A	#N/A	MATN1	4146	Matrilin 1, cartilage matrix protein	NM_002379	1	-	403242	30958584	30969473	#N/A	#N/A
3081	chr3	165873291	165873391	7	3.92	0.0014	+	SI	#N/A	#N/A	SI	6476	Sucrase-isomaltase (alpha-glucosidase)	NM_001041	3	-	405684	166179379	166278975	#N/A	#N/A
3671	chr5	158036711	158036791	7	3.92	0.0014	+	EBF1	#N/A	EBF1	EBF1	1879	Early B-cell factor 1	NM_024007	5	-	422635	158058005	158459346	#N/A	#N/A
3080	chr3	165843471	165843571	7	3.92	0.0014	+	SI	#N/A	#N/A	SI	6476	Sucrase-isomaltase (alpha-glucosidase)	NM_001041	3	-	435504	166179379	166278975	#N/A	#N/A
440	chr1	243644491	243644551	7	3.92	0.0014	+	EFCAB2	#N/A	#N/A	EFCAB2	84288	EF-hand calcium binding domain 2	NM_032328	1	+	444237	243200314	243317760	#N/A	#N/A
163	chr1	79349391	79349451	7	3.92	0.0014	+	IFI44	#N/A	#N/A	IFI44	10561	Interferon-induced protein 44	NM_006417	1	+	461348	78888103	78902344	#N/A	#N/A
3357	chr4	163837991	163838111	7	3.92	0.0014	+	LOC92345	#N/A	#N/A	LOC92345	92345	Hypothetical protein BC008207	NM_138386	4	-	469531	164269274	164307522	#N/A	#N/A
3089	chr3	169875371	169875431	7	3.92	0.0014	+	EVI1	#N/A	#N/A	EVI1	2122	Ecotropic viral integration site 1	NM_005241	3	-	471415	170285243	170346786	#N/A	#N/A
4846	chrX	123424911	123425011	7	3.92	0.0014	+	ODZ1	#N/A	#N/A	ODZ1	10178	Odz, odd Oz/ten-m homolog 1(Drosophila)	NM_014253	23	-	500435	123339503	123925346	#N/A	#N/A
4206	chr7	126163211	126163291	7	3.92	0.0014	+	GRM8	#N/A	#N/A	GRM8	2918	Glutamate receptor, metabotropic 8	NM_000845	7	-	507334	125865892	126670545	#N/A	#N/A
4842	chrX	120544571	120544611	7	3.92	0.0014	+	GLUD2	#N/A	#N/A	GLUD2	2747	Glutamate dehydrogenase 2	NM_012084	23	+	535469	120009142	120011474	#N/A	#N/A
2927	chr3	65463671	65463751	7	3.92	0.0014	+	MAGI1	#N/A	MAGI1	MAGI1	9223	Membrane associated guanylate kinase, WW and PDZ domain containing 1	NM_004742	3	-	535877	65319985	65999548	#N/A	#N/A
3920	chr6	165100371	165100491	7	3.92	0.0014	+	C6orf118	#N/A	#N/A	C6orf118	168090	Chromosome 6 open reading frame 118	NM_144980	6	-	542716	165613154	165643087	#N/A	#N/A
794	chr11	115551071	115551151	7	3.92	0.0014	+	BUD13	#N/A	#N/A	BUD13	84811	BUD13 homolog (S. cerevisiae)	NM_032725	11	-	597842	116124102	116148913	#N/A	#N/A
1874	chr18	60387331	60387411	7	3.92	0.0014	+	SERPINB8	#N/A	#N/A	SERPINB8	5271	Serpin peptidase inhibitor, clade B (ovalbumin), member 8	NM_002640	18	+	599169	59788242	59807586	#N/A	#N/A
3589	chr5	120434511	120434571	7	3.92	0.0014	+	PRR16	#N/A	#N/A	PRR16	51334	Proline rich 16	NM_016644	5	+	606654	119827917	120050860	#N/A	#N/A
108	chr1	50584991	50585071	7	3.92	0.0014	+	FAF1	#N/A	#N/A	FAF1	11124	Fas (TNFRSF6) associated factor 1	NM_007051	1	-	613532	50679522	51198523	#N/A	#N/A
2094	chr2	49795711	49795791	7	3.92	0.0014	+	NRXN1	#N/A	#N/A	NRXN1	9378	Neurexin 1	NM_138735	2	-	632686	50000991	50428397	#N/A	#N/A
2569	chr20	53163151	53163211	7	3.92	0.0014	+	DOK5	#N/A	#N/A	DOK5	55816	Docking protein 5	NM_018431	20	+	637539	52525672	52701115	#N/A	#N/A
503	chr10	53153971	53154031	7	3.92	0.0014	+	PRKG1	#N/A	#N/A	PRKG1	5592	Protein kinase, cGMP-dependent, type I	NM_006258	10	+	649733	52504298	53725279	#N/A	#N/A
1802	chr18	1550491	1550571	7	3.92	0.0014	+	ADCYAP1	#N/A	#N/A	ADCYAP1	116	Adenylate cyclase activating polypeptide 1 (pituitary)	NM_001117	18	+	655185	895386	901049	#N/A	#N/A
4260	chr7	146110971	146111051	7	3.92	0.0014	+	CNTNAP2	#N/A	CNTNAP2	CNTNAP2	26047	Contactin associated protein-like 2	NM_014141	7	+	666666	145444385	147749018	#N/A	#N/A
3528	chr5	90558031	90558131	7	3.92	0.0014	+	GPR98	#N/A	GPR98	GPR98	84059	G protein-coupled receptor 98	NM_032119	5	+	667759	89890372	90495787	#N/A	#N/A
1266	chr14	85738651	85738691	14	3.92	0.0014	+	FLRT2	#N/A	#N/A	FLRT2	23768	Fibronectin leucine rich transmembrane protein 2	NM_013231	14	+	672451	85066240	85164021	#N/A	#N/A
1718	chr17	56797331	56797431	7	3.92	0.0014	+	BCAS3	#N/A	#N/A	BCAS3	54828	Breast carcinoma amplified sequence 3	NM_017679	17	+	687417	56110014	56824972	#N/A	#N/A
4204	chr7	125046931	125046991	7	3.92	0.0014	+	LOC401398	#N/A	#N/A	LOC401398			NM_001023566	7	+	689804	124357187	124606604	#N/A	#N/A
4445	chr8	107094531	107094611	7	3.92	0.0014	+	ZFPM2	#N/A	#N/A	ZFPM2	23414	Zinc finger protein, multitype 2	NM_012082	8	+	694289	106400322	106885940	#N/A	#N/A
1719	chr17	56815811	56815931	7	3.92	0.0014	+	BCAS3	#N/A	#N/A	BCAS3	54828	Breast carcinoma amplified sequence 3	NM_017679	17	+	705917	56110014	56824972	#N/A	#N/A
3978	chr7	14121271	14121351	7	3.92	0.0014	+	DGKB	#N/A	#N/A	DGKB	1607	Diacylglycerol kinase, beta 90kDa	NM_004080	7	-	726141	14153769	14847412	#N/A	#N/A
3450	chr5	22156531	22156631	7	3.92	0.0014	+	CDH12	#N/A	#N/A	CDH12	1010	Cadherin 12, type 2 (N-cadherin 2)	NM_004061	5	-	732956	21786910	22889487	#N/A	#N/A
1336	chr15	44491631	44491691	7	3.92	0.0014	+	SQRDL	#N/A	#N/A	SQRDL	58472	Sulfide quinone reductase-like (yeast)	NM_021199	15	+	777144	43714547	43770769	#N/A	#N/A
4045	chr7	40929431	40929511	7	3.92	0.0014	+	C7orf10	#N/A	#N/A	C7orf10	79783	Chromosome 7 open reading frame 10	NM_024728	7	+	788412	40141099	40866881	#N/A	#N/A
2947	chr3	77961311	77961391	7	3.92	0.0014	+	ROBO2	#N/A	#N/A	ROBO2	6092	Roundabout, axon guidance receptor, homolog 2 (Drosophila)	NM_002942	3	+	789408	77171983	77779350	#N/A	#N/A
3833	chr6	65206191	65206231	7	3.92	0.0014	+	PHF3	#N/A	#N/A	PHF3	23469	PHD finger protein 3	NM_015153	6	+	791842	64414389	64482363	#N/A	#N/A
2996	chr3	115554531	115554611	7	3.92	0.0014	+	ZBTB20	#N/A	#N/A	ZBTB20	26137	Zinc finger and BTB domain containing 20	NM_015642	3	-	794285	115540214	116348816	#N/A	#N/A
1418	chr15	85425451	85425531	7	3.92	0.0014	+	FLJ32310	#N/A	#N/A	FLJ32310			NM_152336	15	+	818672	84606859	84640449	#N/A	#N/A
654	chr11	28919871	28919911	7	3.92	0.0014	+	METT5D1	#N/A	#N/A	METT5D1	196074	Methyltransferase 5 domain containing 1	NM_152636	11	+	831477	28088434	28311518	#N/A	#N/A
3364	chr4	173818731	173818831	7	3.92	0.0014	+	GALNT17	#N/A	#N/A	GALNT17	442117	Polypeptide N-acetylgalactosaminyltransferase 17	NM_001034845	4	+	847600	172971231	174199283	#N/A	#N/A
2868	chr3	20863431	20863471	7	3.92	0.0014	+	ZNF659	#N/A	#N/A	ZNF659	79750	Zinc finger protein 659	NM_024697	3	-	904388	21437672	21767819	#N/A	#N/A
4313	chr8	14219091	14219191	7	3.92	0.0014	+	SGCZ	#N/A	#N/A	SGCZ	137868	Sarcoglycan zeta	NM_139167	8	-	921071	13991744	15140162	#N/A	#N/A
3426	chr5	11027851	11027971	7	3.92	0.0014	+	CTNND2	#N/A	#N/A	CTNND2	1501	Catenin (cadherin-associated protein), delta 2 (neural plakophilin-related arm-repeat protein)	NM_001332	5	-	929258	11024951	11957109	#N/A	#N/A
2628	chr21	24962371	24962471	7	3.92	0.0014	+	MRPL39	#N/A	#N/A	MRPL39	54148	Mitochondrial ribosomal protein L39	NM_017446	21	-	939300	25879840	25901671	#N/A	#N/A
2196	chr2	116591911	116592011	7	3.92	0.0014	+	DPP10	#N/A	#N/A	DPP10	57628	Dipeptidyl-peptidase 10	NM_001004360	2	+	955810	115636201	116318405	#N/A	#N/A
517	chr10	68043631	68043731	7	3.92	0.0014	+	CTNNA3	#N/A	CTNNA3	CTNNA3	29119	Catenin (cadherin-associated protein), alpha 3	NM_013266	10	-	1082301	67349936	69125932	#N/A	#N/A
1467	chr16	7165891	7165951	7	3.92	0.0014	+	A2BP1	#N/A	A2BP1	A2BP1	54715	Ataxin 2-binding protein 1	NM_018723	16	+	1156819	6009132	7700846	#N/A	#N/A
2216	chr2	125706571	125706651	7	3.92	0.0014	+	CNTNAP5	#N/A	#N/A	CNTNAP5	129684	Contactin associated protein-like 5	NM_138996	2	+	1207318	124499333	125389381	#N/A	#N/A
1063	chr12	125627751	125627871	7	3.92	0.0014	+	TMEM132B	#N/A	#N/A	TMEM132B	114795	Transmembrane protein 132B	NM_052907	12	+	1250757	124377114	124709541	#N/A	#N/A
1005	chr12	82865511	82865571	7	3.92	0.0014	+	TMTC2	#N/A	#N/A	TMTC2	160335	Transmembrane and tetratricopeptide repeat containing 2	NM_152588	12	+	1260507	81605064	82052193	#N/A	#N/A
3445	chr5	18622211	18622251	7	3.92	0.0014	+	CDH18	#N/A	#N/A	CDH18	1016	Cadherin 18, type 2	NM_004934	5	-	1394834	19508913	20017045	#N/A	#N/A
4179	chr7	109246871	109247031	7	3.92	0.0014	+	IMMP2L	#N/A	#N/A	IMMP2L	83943	IMP2 inner mitochondrial membrane peptidase-like (S. cerevisiae)	NM_032549	7	-	1742711	110090345	110989582	#N/A	#N/A
4529	chr9	8596731	8596831	7	3.92	0.0014	+	PTPRD	#N/A	#N/A	PTPRD	5789	Protein tyrosine phosphatase, receptor type, D	NM_001040712	9	-	2005777	8304246	10602508	#N/A	#N/A
4301	chr8	2704811	2704891	7	3.92	0.0014	+	CSMD1	#N/A	#N/A	CSMD1	64478	CUB and Sushi multiple domains 1	NM_033225	8	-	2134924	2782789	4839735	#N/A	#N/A
3419	chr5	9745571	9745611	20	3.73	0.0014	+	TAS2R1	#N/A	#N/A	TAS2R1	50834	Taste receptor, type 2, member 1	NM_019599	5	-	-62109	9682108	9683462	#N/A	#N/A
602	chr10	133975351	133975391	20	3.73	0.0014	+	STK32C	#N/A	#N/A	STK32C	282974	Serine/threonine kinase 32C	NM_173575	10	-	-3885	133870985	133971466	#N/A	#N/A
1200	chr14	23604891	23604931	32	3.59	0.0014	+	C14orf121	#N/A	#N/A	C14orf121	90668	Chromosome 14 open reading frame 121	NM_138360	14	+	13886	23591045	23608780	#N/A	#N/A
1057	chr12	122182211	122182251	19	3.55	0.0014	+	PITPNM2	#N/A	#N/A	PITPNM2	57605	Phosphatidylinositol transfer protein, membrane-associated 2	NM_020845	12	-	-21284	122033979	122160927	#N/A	#N/A
3258	chr4	87748851	87748891	19	3.55	0.0014	+	PTPN13	#N/A	#N/A	PTPN13	5783	Protein tyrosine phosphatase, non-receptor type 13 (APO-1/CD95 (Fas)-associated phosphatase)	NM_006264	4	+	13983	87734908	87955325	#N/A	#N/A
1835	chr18	36828591	36828691	6	3.36	0.0014	+	PIK3C3	#N/A	#N/A	PIK3C3	5289	Phosphoinositide-3-kinase, class 3	NM_002647	18	+	-960505	37789196	37915441	#N/A	#N/A
3227	chr4	61088811	61088871	6	3.36	0.0014	+	LPHN3	#N/A	#N/A	LPHN3	23284	Latrophilin 3	NM_015236	4	+	-956562	62045433	62620761	#N/A	#N/A
2252	chr2	147384851	147384891	6	3.36	0.0014	+	ACVR2A	#N/A	#N/A	ACVR2A	92	Activin A receptor, type IIA	NM_001616	2	+	-934148	148319039	148404861	#N/A	#N/A
2099	chr2	51966831	51966891	6	3.36	0.0014	+	NRXN1	#N/A	#N/A	NRXN1	9378	Neurexin 1	NM_004801	2	-	-857725	50000991	51109106	#N/A	#N/A
1542	chr16	61435971	61436051	6	3.36	0.0014	+	CDH8	#N/A	#N/A	CDH8	1006	Cadherin 8, type 2	NM_001796	16	-	-808435	60244735	60627536	#N/A	#N/A
2012	chr2	4947891	4947991	6	3.36	0.0014	+	SOX11	#N/A	SOX11	SOX11	6664	SRY (sex determining region Y)-box 11	NM_003108	2	+	-802258	5750249	5758966	#N/A	#N/A
2961	chr3	85063351	85063551	6	3.36	0.0014	+	IGSF4D	#N/A	#N/A	IGSF4D			NM_153184	3	+	-794770	85858321	86200637	#N/A	#N/A
3179	chr4	18400791	18400891	6	3.36	0.0014	+	LCORL	#N/A	#N/A	LCORL	254251	Ligand dependent nuclear receptor corepressor-like	NM_153686	4	-	-768318	17453941	17632473	#N/A	#N/A
3212	chr4	43098691	43098731	6	3.36	0.0014	+	ATP8A1	#N/A	ATP8A1	ATP8A1	10396	ATPase, aminophospholipid transporter (APLT), class I, type 8A, member 1	NM_006095	4	-	-745045	42109391	42353646	#N/A	#N/A
4083	chr7	52085011	52085171	6	3.36	0.0014	+	COBL	#N/A	COBL	COBL	23242	Cordon-bleu homolog (mouse)	NM_015198	7	-	-733022	51051403	51351989	#N/A	#N/A
505	chr10	58516211	58516271	6	3.36	0.0014	+	ZWINT	#N/A	#N/A	ZWINT	11130	ZW10 interactor	NM_001005413	10	-	-725172	57787204	57791039	#N/A	#N/A
3888	chr6	120430451	120430511	6	3.36	0.0014	+	MAN1A1	#N/A	#N/A	MAN1A1	4121	Mannosidase, alpha, class 1A, member 1	NM_005907	6	-	-717827	119540967	119712624	#N/A	#N/A
2087	chr2	41435051	41435131	6	3.36	0.0014	+	LOC91461	#N/A	#N/A	LOC91461	91461	Hypothetical protein BC007901	NM_138370	2	+	-694125	42129256	42139139	#N/A	#N/A
815	chr11	127008651	127008731	6	3.36	0.0014	+	KIRREL3	#N/A	#N/A	KIRREL3	84623	Kin of IRRE like 3 (Drosophila)	NM_032531	11	-	-632951	125799612	126375700	#N/A	#N/A
1202	chr14	25202491	25202591	6	3.36	0.0014	+	STXBP6	#N/A	#N/A	STXBP6	29091	Syntaxin binding protein 6 (amisyn)	NM_014178	14	-	-613557	24351143	24588934	#N/A	#N/A
4774	chrX	45603851	45603891	6	3.36	0.0014	+	ZNF673	#N/A	#N/A	ZNF673	55634	Zinc finger protein 673	NM_017776	23	+	-587813	46191704	46219016	#N/A	#N/A
1216	chr14	40575231	40575271	6	3.36	0.0014	+	LRFN5	#N/A	#N/A	LRFN5	145581	Leucine rich repeat and fibronectin type III domain containing 5	NM_152447	14	+	-571822	41147093	41443497	#N/A	#N/A
3683	chr5	162229411	162229511	6	3.36	0.0014	+	CCNG1	#N/A	#N/A	CCNG1	900	Cyclin G1	NM_004060	5	+	-567643	162797154	162804597	#N/A	#N/A
203	chr1	106866251	106866371	6	3.36	0.0014	+	PRMT6	#N/A	#N/A	PRMT6	55170	Protein arginine methyltransferase 6	NM_018137	1	+	-534560	107400931	107403436	#N/A	#N/A
1287	chr14	97727231	97727431	6	3.36	0.0014	+	C14orf177	#N/A	#N/A	C14orf177	283598	Chromosome 14 open reading frame 177	NM_182560	14	+	-520271	98247702	98253849	#N/A	#N/A
3205	chr4	36750011	36750051	6	3.36	0.0014	+	C4orf19	#N/A	#N/A	C4orf19	55286	Chromosome 4 open reading frame 19	NM_018302	4	+	-512198	37262249	37269828	#N/A	#N/A
1536	chr16	57830671	57830731	6	3.36	0.0014	+	GOT2	#N/A	#N/A	GOT2	2806	Glutamic-oxaloacetic transaminase 2, mitochondrial (aspartate aminotransferase 2)	NM_002080	16	-	-504925	57298535	57325746	#N/A	#N/A
3824	chr6	58882491	58882531	6	3.36	0.0014	+	GUSBL2	#N/A	#N/A	GUSBL2	375513	Glucuronidase, beta-like 2	NM_206910	6	-	-486837	58380315	58395654	#N/A	#N/A
1079	chr13	22182451	22182531	6	3.36	0.0014	+	SGCG	#N/A	#N/A	SGCG	6445	Sarcoglycan, gamma (35kDa dystrophin-associated glycoprotein)	NM_000231	13	+	-470559	22653090	22797303	#N/A	#N/A
3546	chr5	100723931	100724051	6	3.36	0.0014	+	ST8SIA4	#N/A	#N/A	ST8SIA4	7903	ST8 alpha-N-acetyl-neuraminide alpha-2,8-sialyltransferase 4	NM_175052	5	-	-457063	100248913	100266868	#N/A	#N/A
1142	chr13	70028991	70029051	6	3.36	0.0014	+	KLHL1	#N/A	#N/A	KLHL1	57626	Kelch-like 1 (Drosophila)	NM_020866	13	-	-448532	69172726	69580459	#N/A	#N/A
2735	chr22	33350431	33350511	6	3.36	0.0014	+	ISX	#N/A	#N/A	ISX	91464	Intestine-specific homeobox	NM_001008494	22	+	-441618	33792129	33813377	#N/A	#N/A
3532	chr5	92506451	92506551	6	3.36	0.0014	+	NR2F1	#N/A	#N/A	NR2F1	7025	Nuclear receptor subfamily 2, group F, member 1	NM_005654	5	+	-438247	92944798	92955533	#N/A	#N/A
1215	chr14	39402671	39402711	6	3.36	0.0014	+	FBXO33	#N/A	#N/A	FBXO33	254170	F-box protein 33	NM_203301	14	-	-431301	38936714	38971370	#N/A	#N/A
194	chr1	102663191	102663251	6	3.36	0.0014	+	OLFM3	#N/A	#N/A	OLFM3	118427	Olfactomedin 3	NM_058170	1	-	-428056	102040722	102235135	#N/A	#N/A
3088	chr3	169718731	169718771	6	3.36	0.0014	+	GOLPH4	#N/A	#N/A	GOLPH4			NM_014498	3	-	-422369	169209924	169296362	#N/A	#N/A
3192	chr4	27237591	27237651	6	3.36	0.0014	+	FLJ45721	#N/A	#N/A	FLJ45721	401123	Hypothetical LOC401123	NM_207490	4	-	-408468	26818224	26829123	#N/A	#N/A
1561	chr16	72143071	72143131	6	3.36	0.0014	+	C16orf47	#N/A	#N/A	C16orf47	388289	Chromosome 16 open reading frame 47	NM_207385	16	-	-407225	71718037	71735846	#N/A	#N/A
784	chr11	98007791	98007851	6	3.36	0.0014	+	CNTN5	#N/A	#N/A	CNTN5	53942	Contactin 5	NM_014361	11	+	-389229	98397080	99732681	#N/A	#N/A
2810	chr22	47943351	47943411	6	3.36	0.0014	+	FLJ44385	#N/A	#N/A	FLJ44385	400934	Hypothetical FLJ44385	NM_207478	22	+	-384921	48328332	48336124	#N/A	#N/A
2013	chr2	5371511	5371611	6	3.36	0.0014	+	SOX11	#N/A	SOX11	SOX11	6664	SRY (sex determining region Y)-box 11	NM_003108	2	+	-378638	5750249	5758966	#N/A	#N/A
3838	chr6	69031911	69031951	6	3.36	0.0014	+	BAI3	#N/A	#N/A	BAI3	577	Brain-specific angiogenesis inhibitor 3	NM_001704	6	+	-372206	69404157	70156119	#N/A	#N/A
3851	chr6	79268191	79268271	6	3.36	0.0014	+	IRAK1BP1	#N/A	#N/A	IRAK1BP1	134728	Interleukin-1 receptor-associated kinase 1 binding protein 1	NM_001010844	6	+	-365636	79633907	79665037	#N/A	#N/A
4087	chr7	54228671	54228751	6	3.36	0.0014	+	VSTM2	#N/A	#N/A	VSTM2			NM_182546	7	+	-348890	54577641	54587716	#N/A	#N/A
3892	chr6	127138331	127138431	6	3.36	0.0014	+	RSPO3	#N/A	#N/A	RSPO3	84870	R-spondin 3 homolog (Xenopus laevis)	NM_032784	6	+	-343309	127481740	127559874	#N/A	#N/A
776	chr11	84686871	84686951	6	3.36	0.0014	+	TMEM126B	#N/A	#N/A	TMEM126B	55863	Transmembrane protein 126B	NM_018480	11	+	-330358	85017309	85025182	#N/A	#N/A
3666	chr5	152527271	152527351	6	3.36	0.0014	+	GRIA1	#N/A	#N/A	GRIA1	2890	Glutamate receptor, ionotropic, AMPA 1	NM_000827	5	+	-323147	152850498	153171353	#N/A	#N/A
1465	chr16	5703031	5703151	6	3.36	0.0014	+	A2BP1	#N/A	A2BP1	A2BP1	54715	Ataxin 2-binding protein 1	NM_018723	16	+	-305981	6009132	7700846	#N/A	#N/A
2926	chr3	64954171	64954271	6	3.36	0.0014	+	ADAMTS9	#N/A	#N/A	ADAMTS9	56999	ADAM metallopeptidase with thrombospondin type 1 motif, 9	NM_182920	3	-	-305767	64476372	64648404	#N/A	#N/A
4477	chr8	123563511	123563631	6	3.36	0.0014	+	ZHX2	#N/A	#N/A	ZHX2	22882	Zinc fingers and homeoboxes 2	NM_014943	8	+	-299450	123863081	124055935	#N/A	#N/A
3072	chr3	158997471	158997571	6	3.36	0.0014	+	VEPH1	#N/A	#N/A	VEPH1	79674	Ventricular zone expressed PH domain homolog 1 (zebrafish)	NM_024621	3	-	-297435	158461391	158700036	#N/A	#N/A
486	chr10	33960431	33960511	6	3.36	0.0014	+	NRP1	#N/A	#N/A	NRP1	8829	Neuropilin 1	NM_003873	10	-	-296593	33506434	33663838	#N/A	#N/A
1482	chr16	13626151	13626231	6	3.36	0.0014	+	ERCC4	#N/A	#N/A	ERCC4	2072	Excision repair cross-complementing rodent repair deficiency, complementation group 4	NM_005236	16	+	-295292	13921523	13949703	#N/A	#N/A
4081	chr7	51643611	51643731	6	3.36	0.0014	+	COBL	#N/A	COBL	COBL	23242	Cordon-bleu homolog (mouse)	NM_015198	7	-	-291622	51051403	51351989	#N/A	#N/A
3100	chr3	175775091	175775151	6	3.36	0.0014	+	NAALADL2	#N/A	#N/A	NAALADL2	254827	N-acetylated alpha-linked acidic dipeptidase-like 2	NM_207015	3	+	-284653	176059804	177006119	#N/A	#N/A
2950	chr3	80005651	80005711	6	3.36	0.0014	+	ROBO1	#N/A	#N/A	ROBO1	6091	Roundabout, axon guidance receptor, homolog 1 (Drosophila)	NM_002941	3	-	-283901	78729079	79721750	#N/A	#N/A
3056	chr3	149614531	149614611	6	3.36	0.0014	+	AGTR1	#N/A	#N/A	AGTR1	185	Angiotensin II receptor, type 1	NM_000685	3	+	-283743	149898354	149943477	#N/A	#N/A
1813	chr18	11408011	11408071	6	3.36	0.0014	+	GNAL	#N/A	#N/A	GNAL	2774	Guanine nucleotide binding protein (G protein), alpha activating activity polypeptide, olfactory type	NM_182978	18	+	-271193	11679264	11871918	#N/A	#N/A
4381	chr8	58337471	58337531	6	3.36	0.0014	+	IMPAD1	#N/A	#N/A	IMPAD1	54928	Inositol monophosphatase domain containing 1	NM_017813	8	-	-268515	58037821	58068956	#N/A	#N/A
3526	chr5	87008791	87008891	6	3.36	0.0014	+	CCNH	#N/A	#N/A	CCNH	902	Cyclin H	NM_001239	5	-	-264200	86725838	86744591	#N/A	#N/A
2226	chr2	134467471	134467571	6	3.36	0.0014	+	MGAT5	#N/A	#N/A	MGAT5	4249	Mannosyl (alpha-1,6-)-glycoprotein beta-1,6-N-acetyl-glucosaminyltransferase	NM_002410	2	+	-258066	134725637	134922937	#N/A	#N/A
2051	chr2	23760051	23760111	6	3.36	0.0014	+	UBXD4	#N/A	#N/A	UBXD4	165324	UBX domain containing 4	NM_181713	2	+	-256768	24016879	24077194	#N/A	#N/A
78	chr1	34737731	34737811	6	3.36	0.0014	+	GJB5	#N/A	#N/A	GJB5	2709	Gap junction protein, beta 5, 31.1kDa	NM_005268	1	+	-255496	34993307	34996698	#N/A	#N/A
3984	chr7	15941351	15941411	6	3.36	0.0014	+	MEOX2	#N/A	#N/A	MEOX2	4223	Mesenchyme homeobox 2	NM_005924	7	-	-248519	15617363	15692832	#N/A	#N/A
1310	chr15	31142371	31142471	6	3.36	0.0014	+	RYR3	#N/A	#N/A	RYR3	6263	Ryanodine receptor 3	NM_001036	15	+	-247997	31390468	31945593	#N/A	#N/A
4317	chr8	16340011	16340131	6	3.36	0.0014	+	MSR1	#N/A	#N/A	MSR1	4481	Macrophage scavenger receptor 1	NM_002445	8	-	-245341	16041198	16094670	#N/A	#N/A
4848	chrX	125758771	125758851	6	3.36	0.0014	+	WDR40B	#N/A	#N/A	WDR40B	139170	WD repeat domain 40B	NM_178470	23	-	-244257	125511052	125514514	#N/A	#N/A
1587	chr16	83945411	83945491	6	3.36	0.0014	+	FAM92B	#N/A	#N/A	FAM92B	339145	Family with sequence similarity 92, member B	NM_198491	16	-	-241797	83689465	83703614	#N/A	#N/A
533	chr10	80350411	80350491	6	3.36	0.0014	+	ZMIZ1	#N/A	ZMIZ1	ZMIZ1	57178	Zinc finger, MIZ-type containing 1	NM_020338	10	+	-241384	80591875	80746278	#N/A	#N/A
2968	chr3	88999211	88999271	6	3.36	0.0014	+	EPHA3	#N/A	#N/A	EPHA3	2042	EPH receptor A3	NM_005233	3	+	-240092	89239363	89613971	#N/A	#N/A
2400	chr2	237427491	237427571	6	3.36	0.0014	+	COPS8	#N/A	#N/A	COPS8	10920	COP9 constitutive photomorphogenic homolog subunit 8 (Arabidopsis)	NM_006710	2	+	-231251	237658822	237672225	#N/A	#N/A
4216	chr7	130299111	130299171	6	3.36	0.0014	+	KLF14	#N/A	#N/A	KLF14	136259	Kruppel-like factor 14	NM_138693	7	-	-229712	130068017	130069399	#N/A	#N/A
462	chr10	10858011	10858071	6	3.36	0.0014	+	CUGBP2	#N/A	#N/A	CUGBP2	10659	CUG triplet repeat, RNA binding protein 2	NM_001025077	10	+	-229218	11087289	11418675	#N/A	#N/A
4128	chr7	80607651	80607711	6	3.36	0.0014	+	SEMA3C	#N/A	#N/A	SEMA3C	10512	Sema domain, immunoglobulin domain (Ig), short basic domain, secreted, (semaphorin) 3C	NM_006379	7	-	-221049	80209790	80386602	#N/A	#N/A
2326	chr2	192988291	192988411	6	3.36	0.0014	+	TMEFF2	#N/A	#N/A	TMEFF2	23671	Transmembrane protein with EGF-like and two follistatin-like domains 2	NM_016192	2	-	-220403	192522993	192767888	#N/A	#N/A
3591	chr5	120996851	120996911	6	3.36	0.0014	+	FTMT	#N/A	#N/A	FTMT	94033	Ferritin mitochondrial	NM_177478	5	+	-218637	121215548	121216419	#N/A	#N/A
2555	chr20	50806651	50806771	6	3.36	0.0014	+	TSHZ2	#N/A	TSHZ2	TSHZ2	128553	Teashirt zinc finger homeobox 2	NM_173485	20	+	-215581	51022352	51537217	#N/A	#N/A
2482	chr20	24130451	24130551	6	3.36	0.0014	+	GGTLA4	#N/A	#N/A	GGTLA4	92086	Gamma-glutamyltransferase-like activity 4	NM_178311	20	-	-213036	23913686	23917415	#N/A	#N/A
2204	chr2	121057911	121057991	6	3.36	0.0014	+	GLI2	#N/A	#N/A	GLI2	2736	GLI-Kruppel family member GLI2	NM_005270	2	+	-208335	121266326	121466320	#N/A	#N/A
684	chr11	49389031	49389071	6	3.36	0.0014	+	FOLH1	#N/A	#N/A	FOLH1	2346	Folate hydrolase (prostate-specific membrane antigen) 1	NM_001014986	11	-	-202234	49124763	49186797	#N/A	#N/A
3071	chr3	158902091	158902191	6	3.36	0.0014	+	VEPH1	#N/A	#N/A	VEPH1	79674	Ventricular zone expressed PH domain homolog 1 (zebrafish)	NM_024621	3	-	-202055	158461391	158700036	#N/A	#N/A
4127	chr7	80585751	80585811	6	3.36	0.0014	+	SEMA3C	#N/A	#N/A	SEMA3C	10512	Sema domain, immunoglobulin domain (Ig), short basic domain, secreted, (semaphorin) 3C	NM_006379	7	-	-199149	80209790	80386602	#N/A	#N/A
3970	chr7	12018351	12018471	6	3.36	0.0014	+	TMEM106B	#N/A	#N/A	TMEM106B	54664	Transmembrane protein 106B	NM_018374	7	+	-198979	12217450	12243407	#N/A	#N/A
3541	chr5	96738051	96738151	6	3.36	0.0014	+	RIOK2	#N/A	#N/A	RIOK2	55781	RIO kinase 2 (yeast)	NM_018343	5	-	-193352	96524396	96544699	#N/A	#N/A
4417	chr8	90648451	90648551	6	3.36	0.0014	+	RIPK2	#N/A	#N/A	RIPK2	8767	Receptor-interacting serine-threonine kinase 2	NM_003821	8	+	-190558	90839109	90872431	#N/A	#N/A
2376	chr2	225591191	225591251	6	3.36	0.0014	+	DOCK10	#N/A	#N/A	DOCK10	55619	Dedicator of cytokinesis 10	NM_014689	2	-	-184035	225338051	225407156	#N/A	#N/A
2558	chr20	50845511	50845571	6	3.36	0.0014	+	TSHZ2	#N/A	TSHZ2	TSHZ2	128553	Teashirt zinc finger homeobox 2	NM_173485	20	+	-176781	51022352	51537217	#N/A	#N/A
1845	chr18	43995711	43995791	6	3.36	0.0014	+	ZBTB7C	#N/A	#N/A	ZBTB7C	201501	Zinc finger and BTB domain containing 7C	NM_001039360	18	-	-174220	43807742	43821491	#N/A	#N/A
3037	chr3	138792911	138792971	6	3.36	0.0014	+	SOX14	#N/A	#N/A	SOX14	8403	SRY (sex determining region Y)-box 14	NM_004189	3	+	-173297	138966268	138967085	#N/A	#N/A
3038	chr3	138794431	138794531	6	3.36	0.0014	+	SOX14	#N/A	#N/A	SOX14	8403	SRY (sex determining region Y)-box 14	NM_004189	3	+	-171737	138966268	138967085	#N/A	#N/A
4249	chr7	141965151	141965231	6	3.36	0.0014	+	PRSS1	#N/A	#N/A	PRSS1	5644	Protease, serine, 1 (trypsin 1)	NM_002769	7	+	-171672	142136903	142140494	#N/A	#N/A
1183	chr13	106188271	106188351	6	3.36	0.0014	+	FLJ10154	#N/A	#N/A	FLJ10154			NM_018011	13	-	-169789	105993676	106018482	#N/A	#N/A
1567	chr16	78361771	78361871	6	3.36	0.0014	+	MAF	#N/A	#N/A	MAF	4094	V-maf musculoaponeurotic fibrosarcoma oncogene homolog (avian)	NM_005360	16	-	-169660	78185731	78192111	#N/A	#N/A
1502	chr16	25345671	25345731	6	3.36	0.0014	+	ZNF694	#N/A	#N/A	ZNF694			NM_001012981	16	-	-169329	25154822	25176342	#N/A	#N/A
1634	chr17	14792271	14792371	6	3.36	0.0014	+	FLJ45831	#N/A	#N/A	FLJ45831	400576	FLJ45831 protein	NM_001001684	17	-	-168027	14611624	14624244	#N/A	#N/A
1408	chr15	79570131	79570271	12	3.36	0.0014	+	STARD5	#N/A	#N/A	STARD5	80765	StAR-related lipid transfer (START) domain containing 5	NM_181900	15	-	-166553	79392068	79403578	#N/A	#N/A
4427	chr8	98523391	98523451	6	3.36	0.0014	+	TSPYL5	#N/A	#N/A	TSPYL5	85453	TSPY-like 5	NM_033512	8	-	-164040	98354890	98359351	#N/A	#N/A
356	chr1	206642171	206642211	6	3.36	0.0014	+	PLXNA2	#N/A	#N/A	PLXNA2	5362	Plexin A2	NM_025179	1	-	-157884	206262212	206484287	#N/A	#N/A
4188	chr7	113685371	113685491	6	3.36	0.0014	+	FOXP2	#N/A	#N/A	FOXP2	93986	Forkhead box P2	NM_014491	7	+	-157020	113842511	114117389	#N/A	#N/A
848	chr12	4006471	4006551	6	3.36	0.0014	+	PARP11	#N/A	#N/A	PARP11	57097	Poly (ADP-ribose) polymerase family, member 11	NM_020367	12	-	-153609	3788287	3852862	#N/A	#N/A
4398	chr8	73460131	73460191	6	3.36	0.0014	+	KCNB2	#N/A	#N/A	KCNB2	9312	Potassium voltage-gated channel, Shab-related subfamily, member 2	NM_004770	8	+	-151988	73612179	74013135	#N/A	#N/A
489	chr10	36120171	36120291	6	3.36	0.0014	+	FZD8	#N/A	#N/A	FZD8	8325	Frizzled homolog 8 (Drosophila)	NM_031866	10	-	-149804	35967182	35970367	#N/A	#N/A
961	chr12	57749991	57750091	6	3.36	0.0014	+	LRIG3	#N/A	#N/A	LRIG3	121227	Leucine-rich repeats and immunoglobulin-like domains 3	NM_153377	12	-	-149463	57552204	57600528	#N/A	#N/A
2836	chr3	10614811	10615031	6	3.36	0.0014	+	ATP2B2	#N/A	ATP2B2	ATP2B2	491	ATPase, Ca++ transporting, plasma membrane 2	NM_001001331	3	-	-148266	10342744	10466545	#N/A	#N/A
3626	chr5	134542731	134542851	6	3.36	0.0014	+	PITX1	#N/A	#N/A	PITX1	5307	Paired-like homeodomain 1	NM_002653	5	-	-144845	134391367	134397886	#N/A	#N/A
1219	chr14	44291731	44291831	6	3.36	0.0014	+	C14orf28	#N/A	#N/A	C14orf28	122525	Chromosome 14 open reading frame 28	NM_001017923	14	+	-144425	44436256	44446208	#N/A	#N/A
1106	chr13	32900351	32900571	6	3.36	0.0014	+	STARD13	#N/A	#N/A	STARD13	90627	StAR-related lipid transfer (START) domain containing 13	NM_178006	13	-	-142474	32575306	32757877	#N/A	#N/A
2340	chr2	200344531	200344631	6	3.36	0.0014	+	FLJ38973	#N/A	#N/A	FLJ38973	205327	Hypothetical protein FLJ38973	NM_153689	2	+	-139642	200484273	200501238	#N/A	#N/A
3625	chr5	134537331	134537431	6	3.36	0.0014	+	PITX1	#N/A	#N/A	PITX1	5307	Paired-like homeodomain 1	NM_002653	5	-	-139445	134391367	134397886	#N/A	#N/A
2401	chr2	237519431	237519591	6	3.36	0.0014	+	COPS8	#N/A	#N/A	COPS8	10920	COP9 constitutive photomorphogenic homolog subunit 8 (Arabidopsis)	NM_006710	2	+	-139231	237658822	237672225	#N/A	#N/A
2821	chr3	1978371	1978451	6	3.36	0.0014	+	CNTN4	#N/A	#N/A	CNTN4	152330	Contactin 4	NM_175607	3	+	-138795	2117246	3074643	#N/A	#N/A
2402	chr2	237520091	237520151	6	3.36	0.0014	+	COPS8	#N/A	#N/A	COPS8	10920	COP9 constitutive photomorphogenic homolog subunit 8 (Arabidopsis)	NM_006710	2	+	-138671	237658822	237672225	#N/A	#N/A
3754	chr6	12688611	12688711	6	3.36	0.0014	+	PHACTR1	#N/A	#N/A	PHACTR1	221692	Phosphatase and actin regulator 1	NM_030948	6	+	-137107	12825818	13395506	#N/A	#N/A
227	chr1	120873871	120873931	6	3.36	0.0014	+	FCGR1B	#N/A	#N/A	FCGR1B	2210	Fc fragment of IgG, high affinity Ib, receptor (CD64)	NM_001004340	1	-	-136455	120728656	120737416	#N/A	#N/A
3877	chr6	100685151	100685251	6	3.36	0.0014	+	MCHR2	#N/A	#N/A	MCHR2	84539	Melanin-concentrating hormone receptor 2	NM_032503	6	-	-136308	100475364	100548843	#N/A	#N/A
973	chr12	65815591	65815651	6	3.36	0.0014	+	CAND1	#N/A	#N/A	CAND1	55832	Cullin-associated and neddylation-dissociated 1	NM_018448	12	+	-133764	65949415	65994186	#N/A	#N/A
1018	chr12	93698251	93698291	6	3.36	0.0014	+	TMCC3	#N/A	#N/A	TMCC3	57458	Transmembrane and coiled-coil domain family 3	NM_020698	12	-	-129797	93486179	93568454	#N/A	#N/A
2884	chr3	35529391	35529611	6	3.36	0.0014	+	ARPP-21	#N/A	#N/A	ARPP-21	10777	Cyclic AMP-regulated phosphoprotein, 21 kD	NM_016300	3	+	-129241	35658852	35810990	#N/A	#N/A
3897	chr6	133333611	133333691	6	3.36	0.0014	+	LOC285735	#N/A	#N/A	LOC285735	285735	Hypothetical protein LOC285735	NM_001037231	6	+	-129220	133462911	133469142	#N/A	#N/A
3508	chr5	74539671	74539771	6	3.36	0.0014	+	HMGCR	#N/A	HMGCR	HMGCR	3156	3-hydroxy-3-methylglutaryl-Coenzyme A reductase	NM_000859	5	+	-129083	74668854	74693679	#N/A	#N/A
1321	chr15	37533091	37533211	6	3.36	0.0014	+	THBS1	#N/A	#N/A	THBS1	7057	Thrombospondin 1	NM_003246	15	+	-127360	37660571	37676958	#N/A	#N/A
328	chr1	190270251	190270371	6	3.36	0.0014	+	RGS18	#N/A	#N/A	RGS18	64407	Regulator of G-protein signaling 18	NM_130782	1	+	-123843	190394214	190421565	#N/A	#N/A
4190	chr7	115809591	115809691	6	3.36	0.0014	+	CAV2	#N/A	#N/A	CAV2	858	Caveolin 2	NM_001233	7	+	-116988	115926679	115935829	#N/A	#N/A
4883	chrY	57394111	57394211	6	3.36	0.0014	+	SPRY3	#N/A	#N/A	SPRY3	10251	Sprouty homolog 3 (Drosophila)	NM_005840	24	+	-115633	57509844	57524510	#N/A	#N/A
288	chr1	167227511	167227591	6	3.36	0.0014	+	ATP1B1	#N/A	#N/A	ATP1B1	481	ATPase, Na+/K+ transporting, beta 1 polypeptide	NM_001677	1	+	-114979	167342570	167368583	#N/A	#N/A
820	chr11	128513491	128513551	6	3.36	0.0014	+	RICS	#N/A	#N/A	RICS	9743	Rho GTPase-activating protein	NM_014715	11	-	-114270	128343051	128399221	#N/A	#N/A
591	chr10	128308751	128308851	6	3.36	0.0014	+	C10orf90	#N/A	#N/A	C10orf90	118611	Chromosome 10 open reading frame 90	NM_001004298	10	-	-108752	128103563	128199999	#N/A	#N/A
1318	chr15	37222791	37222871	6	3.36	0.0014	+	FLJ39531	#N/A	#N/A	FLJ39531			NM_207445	15	+	-107339	37330210	37334339	#N/A	#N/A
3043	chr3	140986791	140986851	6	3.36	0.0014	+	NMNAT3	#N/A	#N/A	NMNAT3	349565	Nicotinamide nucleotide adenylyltransferase 3	NM_178177	3	-	-107262	140761730	140879529	#N/A	#N/A
3440	chr5	17095411	17095511	6	3.36	0.0014	+	MYO10	#N/A	#N/A	MYO10	4651	Myosin X	NM_012334	5	-	-106273	16718412	16989138	#N/A	#N/A
3485	chr5	56389751	56389831	6	3.36	0.0014	+	MIER3	#N/A	#N/A	MIER3	166968	Mesoderm induction early response 1, family member 3	NM_152622	5	-	-106041	56251185	56283710	#N/A	#N/A
3701	chr5	171919811	171919891	6	3.36	0.0014	+	SH3PXD2B	#N/A	#N/A	SH3PXD2B	285590	SH3 and PX domains 2B	NM_001017995	5	-	-105680	171693109	171814131	#N/A	#N/A
826	chr11	130642631	130642671	6	3.36	0.0014	+	HNT	#N/A	#N/A	HNT	50863	Neurotrimin	NM_001048209	11	+	-102909	130745580	131711924	#N/A	#N/A
412	chr1	231050071	231050131	6	3.36	0.0014	+	C1orf57	#N/A	#N/A	C1orf57	84284	Chromosome 1 open reading frame 57	NM_032324	1	+	-102861	231152992	231180841	#N/A	#N/A
4243	chr7	139073151	139073251	6	3.36	0.0014	+	TBXAS1	#N/A	TBXAS1	TBXAS1	6916	Thromboxane A synthase 1 (platelet, cytochrome P450, family 5, subfamily A)	NM_030984	7	+	-102169	139175420	139366470	#N/A	#N/A
2245	chr2	143249591	143249691	6	3.36	0.0014	+	KYNU	#N/A	#N/A	KYNU	8942	Kynureninase (L-kynurenine hydrolase)	NM_001032998	2	+	-101973	143351664	143463573	#N/A	#N/A
3067	chr3	155724991	155725031	6	3.36	0.0014	+	GPR149	#N/A	#N/A	GPR149	344758	G protein-coupled receptor 149	NM_001038705	3	-	-94794	155538155	155630197	#N/A	#N/A
3651	chr5	143080291	143080371	6	3.36	0.0014	+	HMHB1	#N/A	#N/A	HMHB1	57824	Histocompatibility (minor) HB-1	NM_021182	5	+	-91547	143171918	143180474	#N/A	#N/A
1236	chr14	64857571	64857651	6	3.36	0.0014	+	FUT8	#N/A	#N/A	FUT8	2530	Fucosyltransferase 8 (alpha (1,6) fucosyltransferase)	NM_178155	14	+	-89941	64947592	65279713	#N/A	#N/A
1133	chr13	56529491	56529551	6	3.36	0.0014	+	FLJ40296	#N/A	#N/A	FLJ40296	122183	FLJ40296 protein	NM_198441	13	+	-83501	56613052	56616073	#N/A	#N/A
764	chr11	78046471	78046531	6	3.36	0.0014	+	NARS2	#N/A	#N/A	NARS2	79731	Asparaginyl-tRNA synthetase 2, mitochondrial (putative)	NM_024678	11	-	-83105	77824890	77963366	#N/A	#N/A
2828	chr3	6794931	6795011	6	3.36	0.0014	+	GRM7	#N/A	#N/A	GRM7	2917	Glutamate receptor, metabotropic 7	NM_181875	3	+	-82915	6877926	7711137	#N/A	#N/A
2175	chr2	101122691	101122751	6	3.36	0.0014	+	TBC1D8	#N/A	#N/A	TBC1D8	11138	TBC1 domain family, member 8 (with GRAM domain)	NM_007063	2	-	-80257	100990122	101042434	#N/A	#N/A
2930	chr3	66077191	66077291	6	3.36	0.0014	+	MAGI1	#N/A	MAGI1	MAGI1	9223	Membrane associated guanylate kinase, WW and PDZ domain containing 1	NM_004742	3	-	-77643	65319985	65999548	#N/A	#N/A
670	chr11	40349491	40349551	6	3.36	0.0014	+	LRRC4C	#N/A	#N/A	LRRC4C	57689	Leucine rich repeat containing 4C	NM_020929	11	-	-77252	40092328	40272239	#N/A	#N/A
2997	chr3	116749791	116750051	6	3.36	0.0014	+	GAP43	#N/A	#N/A	GAP43	2596	Growth associated protein 43	NM_002045	3	+	-75090	116825141	116922841	#N/A	#N/A
1842	chr18	41373831	41373891	6	3.36	0.0014	+	SLC14A2	#N/A	#N/A	SLC14A2	8170	Solute carrier family 14 (urea transporter), member 2	NM_007163	18	+	-74872	41448763	41517055	#N/A	#N/A
1227	chr14	56041751	56041831	6	3.36	0.0014	+	C14orf101	#N/A	#N/A	C14orf101	54916	Chromosome 14 open reading frame 101	NM_017799	14	+	-74432	56116263	56185982	#N/A	#N/A
2813	chr22	48254251	48254351	6	3.36	0.0014	+	FLJ44385	#N/A	#N/A	FLJ44385	400934	Hypothetical FLJ44385	NM_207478	22	+	-73981	48328332	48336124	#N/A	#N/A
4775	chrX	46120171	46120271	6	3.36	0.0014	+	ZNF673	#N/A	#N/A	ZNF673	55634	Zinc finger protein 673	NM_017776	23	+	-71433	46191704	46219016	#N/A	#N/A
4793	chrX	75493291	75493351	6	3.36	0.0014	+	MAGEE1	#N/A	#N/A	MAGEE1	57692	Melanoma antigen family E, 1	NM_020932	23	+	-71169	75564520	75568147	#N/A	#N/A
1840	chr18	40465011	40465091	6	3.36	0.0014	+	SETBP1	#N/A	#N/A	SETBP1	26040	SET binding protein 1	NM_015559	18	+	-70375	40535466	40898770	#N/A	#N/A
4474	chr8	121962831	121962871	6	3.36	0.0014	+	SNTB1	#N/A	#N/A	SNTB1	6641	Syntrophin, beta 1 (dystrophin-associated protein A1, 59kDa, basic component 1)	NM_021021	8	-	-68922	121619226	121893909	#N/A	#N/A
3065	chr3	155254351	155254431	6	3.36	0.0014	+	SGEF	#N/A	#N/A	SGEF	26084	Src homology 3 domain-containing guanine nucleotide exchange factor	NM_015595	3	+	-67452	155321883	155457030	#N/A	#N/A
3804	chr6	44008991	44009151	6	3.36	0.0014	+	MGC45491	#N/A	#N/A	MGC45491	221416	Hypothetical protein MGC45491	NM_153246	6	+	-67180	44076331	44080855	#N/A	#N/A
4697	chr9	128061951	128062031	6	3.36	0.0014	+	FAM125B	#N/A	#N/A	FAM125B	89853	Family with sequence similarity 125, member B	NM_001011703	9	+	-66917	128128948	128199732	#N/A	#N/A
1009	chr12	85822611	85822651	6	3.36	0.0014	+	MGAT4C	#N/A	#N/A	MGAT4C	25834	Mannosyl (alpha-1,3-)-glycoprotein beta-1,4-N-acetylglucosaminyltransferase, isozyme C (putative)	NM_013244	12	-	-65836	84896655	85756775	#N/A	#N/A
3117	chr3	189348231	189348331	6	3.36	0.0014	+	LPP	#N/A	LPP	LPP	4026	LIM domain containing preferred translocation partner in lipoma	NM_005578	3	+	-65083	189413414	190080134	#N/A	#N/A
3246	chr4	79852771	79852831	6	3.36	0.0014	+	BMP2K	#N/A	#N/A	BMP2K	55589	BMP2 inducible kinase	NM_017593	4	+	-63724	79916555	80019616	#N/A	#N/A
3139	chr3	198897651	198897731	6	3.36	0.0014	+	FYTTD1	#N/A	#N/A	FYTTD1	84248	Forty-two-three domain containing 1	NM_032288	3	+	-63348	198961079	198995580	#N/A	#N/A
3925	chr7	225231	225271	6	3.36	0.0014	+	FAM20C	#N/A	#N/A	FAM20C	56975	Family with sequence similarity 20, member C	NM_020223	7	+	-62780	288051	304058	#N/A	#N/A
2290	chr2	168960531	168960631	6	3.36	0.0014	+	LASS6	#N/A	#N/A	LASS6	253782	LAG1 homolog, ceramide synthase 6	NM_203463	2	+	-60449	169021080	169339397	#N/A	#N/A
2584	chr20	56602411	56602491	6	3.36	0.0014	+	STX16	#N/A	#N/A	STX16	8675	Syntaxin 16	NM_001001433	20	+	-57242	56659733	56687985	#N/A	#N/A
3547	chr5	102173991	102174031	6	3.36	0.0014	+	PAM	#N/A	#N/A	PAM	5066	Peptidylglycine alpha-amidating monooxygenase	NM_000919	5	+	-55394	102229425	102393314	#N/A	#N/A
2077	chr2	32971651	32971691	6	3.36	0.0014	+	LTBP1	#N/A	#N/A	LTBP1	4052	Latent transforming growth factor beta binding protein 1	NM_206943	2	+	-54204	33025895	33478076	#N/A	#N/A
4818	chrX	105253651	105253771	6	3.36	0.0014	+	MUM1L1	#N/A	#N/A	MUM1L1	139221	Melanoma associated antigen (mutated) 1-like 1	NM_152423	23	+	-54203	105307974	105339603	#N/A	#N/A
2995	chr3	114361851	114361931	6	3.36	0.0014	+	BOC	#N/A	#N/A	BOC	91653	Boc homolog (mouse)	NM_033254	3	+	-52133	114414064	114488992	#N/A	#N/A
4161	chr7	98709771	98709871	6	3.36	0.0014	+	ARPC1A	#N/A	#N/A	ARPC1A	10552	Actin related protein 2/3 complex, subunit 1A, 41kDa	NM_006409	7	+	-51574	98761445	98801824	#N/A	#N/A
3323	chr4	141346051	141346111	6	3.36	0.0014	+	MAML3	#N/A	#N/A	MAML3	55534	Mastermind-like 3 (Drosophila)	NM_018717	4	-	-51369	140856997	141294682	#N/A	#N/A
2805	chr22	47300891	47300951	6	3.36	0.0014	+	FAM19A5	#N/A	#N/A	FAM19A5	25817	Family with sequence similarity 19 (chemokine (C-C motif)-like), member A5	NM_015381	22	+	-49889	47350840	47533747	#N/A	#N/A
1589	chr16	84154591	84154651	6	3.36	0.0014	+	KIAA0182	#N/A	KIAA0182	KIAA0182	23199	KIAA0182	NM_014615	16	+	-49773	84204424	84267310	#N/A	#N/A
2853	chr3	13033711	13033791	6	3.36	0.0014	+	IQSEC1	#N/A	#N/A	IQSEC1	9922	IQ motif and Sec7 domain 1	NM_014869	3	-	-49752	12914373	12983959	#N/A	#N/A
3350	chr4	156566891	156567011	6	3.36	0.0014	+	MAP9	#N/A	#N/A	MAP9	79884	Microtubule-associated protein 9	NM_001039580	4	-	-49320	156483261	156517571	#N/A	#N/A
4160	chr7	98036391	98036511	6	3.36	0.0014	+	NPTX2	#N/A	#N/A	NPTX2	4885	Neuronal pentraxin II	NM_002523	7	+	-48033	98084544	98097113	#N/A	#N/A
3236	chr4	74441151	74441271	6	3.36	0.0014	+	ALB	#N/A	#N/A	ALB	213	Albumin	NM_000477	4	+	-47598	74488869	74505995	#N/A	#N/A
2255	chr2	148543151	148543211	6	3.36	0.0014	+	ORC4L	#N/A	#N/A	ORC4L	5000	Origin recognition complex, subunit 4-like (yeast)	NM_181742	2	-	-47546	148408202	148495605	#N/A	#N/A
2473	chr20	21007291	21007351	6	3.36	0.0014	+	C20orf19	#N/A	#N/A	C20orf19	55857	Chromosome 20 open reading frame 19	NM_018474	20	+	-47294	21054645	21175255	#N/A	#N/A
2938	chr3	72624491	72624571	6	3.36	0.0014	+	RYBP	#N/A	RYBP	RYBP	23429	RING1 and YY1 binding protein	NM_012234	3	-	-46028	72506440	72578463	#N/A	#N/A
2107	chr2	54149951	54150011	6	3.36	0.0014	+	ACYP2	#N/A	#N/A	ACYP2	98	Acylphosphatase 2, muscle type	NM_138448	2	+	-45902	54195913	54385776	#N/A	#N/A
1768	chr17	73511291	73511331	6	3.36	0.0014	+	TNRC6C	#N/A	#N/A	TNRC6C	57690	Trinucleotide repeat containing 6C	NM_018996	17	+	-45257	73556588	73612615	#N/A	#N/A
261	chr1	155419391	155419471	6	3.36	0.0014	+	ETV3	#N/A	#N/A	ETV3	2117	Ets variant gene 3	NM_005240	1	-	-44591	155369601	155374800	#N/A	#N/A
3333	chr4	147273551	147273651	6	3.36	0.0014	+	LSM6	#N/A	#N/A	LSM6	11157	LSM6 homolog, U6 small nuclear RNA associated (S. cerevisiae)	NM_007080	4	+	-42691	147316342	147330506	#N/A	#N/A
1749	chr17	69378251	69378311	6	3.36	0.0014	+	C17orf54	#N/A	#N/A	C17orf54	283982	Chromosome 17 open reading frame 54	NM_182564	17	-	-41981	69257003	69336270	#N/A	#N/A
2367	chr2	218558951	218559011	6	3.36	0.0014	+	TNS1	#N/A	#N/A	TNS1	7145	Tensin 1	NM_022648	2	-	-41946	218375756	218517005	#N/A	#N/A
3636	chr5	137980931	137980991	6	3.36	0.0014	+	HSPA9	#N/A	#N/A	HSPA9	3313	Heat shock 70kDa protein 9 (mortalin)	NM_004134	5	-	-41918	137918923	137939013	#N/A	#N/A
3190	chr4	26153031	26153151	6	3.36	0.0014	+	TBC1D19	#N/A	#N/A	TBC1D19	55296	TBC1 domain family, member 19	NM_018317	4	+	-41652	26194803	26365899	#N/A	#N/A
3247	chr4	79875731	79875831	6	3.36	0.0014	+	BMP2K	#N/A	#N/A	BMP2K	55589	BMP2 inducible kinase	NM_017593	4	+	-40724	79916555	80019616	#N/A	#N/A
3739	chr6	4515791	4515891	6	3.36	0.0014	+	KU-MEL-3	#N/A	#N/A	KU-MEL-3	497048	KU-MEL-3	NM_001011540	6	+	-39953	4555844	4557150	#N/A	#N/A
2621	chr21	17767251	17767331	6	3.36	0.0014	+	CXADR	#N/A	#N/A	CXADR	1525	Coxsackie virus and adenovirus receptor	NM_001338	21	+	-39869	17807200	17861134	#N/A	#N/A
495	chr10	44735351	44735451	6	3.36	0.0014	+	RASSF4	#N/A	#N/A	RASSF4	83937	Ras association (RalGDS/AF-6) domain family 4	NM_032023	10	+	-39773	44775224	44810175	#N/A	#N/A
4645	chr9	111403291	111403411	6	3.36	0.0014	+	PALM2	#N/A	#N/A	PALM2			NM_001037293	9	+	-39481	111442892	111753575	#N/A	#N/A
3738	chr6	3755031	3755171	6	3.36	0.0014	+	FAM50B	#N/A	#N/A	FAM50B	26240	Family with sequence similarity 50, member B	NM_012135	6	+	-39459	3794630	3796548	#N/A	#N/A
2286	chr2	166915811	166915871	6	3.36	0.0014	+	SCN9A	#N/A	#N/A	SCN9A	6335	Sodium channel, voltage-gated, type IX, alpha subunit	NM_002977	2	-	-39252	166763053	166876559	#N/A	#N/A
3623	chr5	133814691	133814731	6	3.36	0.0014	+	MGC13017	#N/A	#N/A	MGC13017			NM_080656	5	-	-39204	133444644	133775487	#N/A	#N/A
1890	chr18	68401431	68401551	6	3.36	0.0014	+	CBLN2	#N/A	#N/A	CBLN2	147381	Cerebellin 2 precursor	NM_182511	18	-	-38890	68354894	68362541	#N/A	#N/A
3244	chr4	77392591	77392691	6	3.36	0.0014	+	SCARB2	#N/A	#N/A	SCARB2	950	Scavenger receptor class B, member 2	NM_005506	4	-	-38533	77298917	77354058	#N/A	#N/A
4490	chr8	131520491	131520631	6	3.36	0.0014	+	DDEF1	#N/A	#N/A	DDEF1	50807	Development and differentiation enhancing factor 1	NM_018482	8	-	-37093	131133534	131483398	#N/A	#N/A
2275	chr2	158229911	158230131	6	3.36	0.0014	+	ACVR1C	#N/A	#N/A	ACVR1C	130399	Activin A receptor, type IC	NM_145259	2	-	-36272	158097149	158193639	#N/A	#N/A
2477	chr20	22929631	22929751	6	3.36	0.0014	+	SSTR4	#N/A	#N/A	SSTR4	6754	Somatostatin receptor 4	NM_001052	20	+	-34369	22964120	22965285	#N/A	#N/A
3329	chr4	145752451	145752531	6	3.36	0.0014	+	HHIP	#N/A	#N/A	HHIP	64399	Hedgehog interacting protein	NM_022475	4	+	-34091	145786622	145879330	#N/A	#N/A
1500	chr16	24967351	24967391	6	3.36	0.0014	+	ARHGAP17	#N/A	ARHGAP17	ARHGAP17	55114	Rho GTPase activating protein 17	NM_001006634	16	-	-33176	24838214	24934175	#N/A	#N/A
4855	chrX	129423371	129423451	6	3.36	0.0014	+	FAM45B	#N/A	#N/A	FAM45B	55855	Family with sequence similarity 45, member B	NM_018472	23	+	-33168	129456619	129458242	#N/A	#N/A
756	chr11	76091431	76091531	6	3.36	0.0014	+	LRRC32	#N/A	#N/A	LRRC32	2615	Leucine rich repeat containing 32	NM_005512	11	-	-32889	76046222	76058542	#N/A	#N/A
98	chr1	43228931	43229011	6	3.36	0.0014	+	SLC2A1	#N/A	#N/A	SLC2A1	6513	Solute carrier family 2 (facilitated glucose transporter), member 1	NM_006516	1	-	-31844	43164105	43197087	#N/A	#N/A
596	chr10	129205731	129205771	6	3.36	0.0014	+	NPS	#N/A	#N/A	NPS	594857	Neuropeptide S	NM_001030013	10	+	-31831	129237602	129240924	#N/A	#N/A
1241	chr14	68545811	68545931	6	3.36	0.0014	+	ACTN1	#N/A	ACTN1	ACTN1	87	Actinin, alpha 1	NM_001102	14	-	-30103	68410792	68515708	#N/A	#N/A
2833	chr3	9296091	9296191	6	3.36	0.0014	+	SRGAP3	#N/A	#N/A	SRGAP3	9901	SLIT-ROBO Rho GTPase activating protein 3	NM_001033117	3	-	-29781	8997277	9266310	#N/A	#N/A
3777	chr6	29874411	29874471	6	3.36	0.0014	+	HLA-G	#N/A	#N/A	HLA-G	3135	HLA-G histocompatibility antigen, class I, G	NM_002127	6	+	-29025	29903496	29906855	#N/A	#N/A
499	chr10	50458591	50458691	6	3.36	0.0014	+	CHAT	#N/A	#N/A	CHAT	1103	Choline acetyltransferase	NM_020984	10	+	-28455	50487146	50543155	#N/A	#N/A
3931	chr7	1604431	1604511	6	3.36	0.0014	+	C7orf48	#N/A	#N/A	C7orf48			NM_032302	7	-	-28277	1573494	1576154	#N/A	#N/A
4496	chr8	135821891	135821971	6	3.36	0.0014	+	ZFAT1	#N/A	#N/A	ZFAT1	57623	ZFAT zinc finger 1	NM_020863	8	-	-27429	135559213	135794462	#N/A	#N/A
3807	chr6	46428731	46428851	6	3.36	0.0014	+	DSCR1L1	#N/A	#N/A	DSCR1L1			NM_005822	6	-	-27242	46296427	46401489	#N/A	#N/A
3070	chr3	158387531	158387691	6	3.36	0.0014	+	CCNL1	#N/A	#N/A	CCNL1	57018	Cyclin L1	NM_020307	3	-	-26356	158348281	158361175	#N/A	#N/A
4409	chr8	81271571	81271691	6	3.36	0.0014	+	TPD52	#N/A	#N/A	TPD52	7163	Tumor protein D52	NM_001025253	8	-	-25181	81109661	81246390	#N/A	#N/A
4026	chr7	30712211	30712331	6	3.36	0.0014	+	CRHR2	#N/A	#N/A	CRHR2	1395	Corticotropin releasing hormone receptor 2	NM_001883	7	-	-23791	30658724	30688420	#N/A	#N/A
4698	chr9	128105171	128105231	6	3.36	0.0014	+	FAM125B	#N/A	#N/A	FAM125B	89853	Family with sequence similarity 125, member B	NM_001011703	9	+	-23717	128128948	128199732	#N/A	#N/A
407	chr1	229805911	229806091	6	3.36	0.0014	+	DISC1	#N/A	#N/A	DISC1	27185	Disrupted in schizophrenia 1	NM_001012958	1	+	-23092	229829183	229926442	#N/A	#N/A
2492	chr20	30615771	30615891	6	3.36	0.0014	+	LOC149950	#N/A	#N/A	LOC149950			NM_001010976	20	+	-23050	30638941	30660352	#N/A	#N/A
1092	chr13	26255011	26255111	6	3.36	0.0014	+	GPR12	#N/A	#N/A	GPR12	2835	G protein-coupled receptor 12	NM_005288	13	-	-23048	26230959	26231963	#N/A	#N/A
2074	chr2	32412251	32412311	6	3.36	0.0014	+	BIRC6	#N/A	#N/A	BIRC6	57448	Baculoviral IAP repeat-containing 6 (apollon)	NM_016252	2	+	-22922	32435233	32697466	#N/A	#N/A
3932	chr7	1723391	1723431	6	3.36	0.0014	+	LOC401296	#N/A	#N/A	LOC401296	401296	Hypothetical protein LOC401296	NM_001024677	7	-	-22905	1698971	1700486	#N/A	#N/A
4434	chr8	101753811	101753891	6	3.36	0.0014	+	MGC39715	#N/A	#N/A	MGC39715	169166	Hypothetical protein MGC39715	NM_152628	8	-	-22743	101654298	101731068	#N/A	#N/A
4344	chr8	30848611	30848851	6	3.36	0.0014	+	TEX15	#N/A	#N/A	TEX15	56154	Testis expressed 15	NM_031271	8	-	-22537	30808602	30826074	#N/A	#N/A
4730	chr9	137489131	137489351	6	3.36	0.0014	+	KIAA0649	#N/A	#N/A	KIAA0649	9858	KIAA0649	NM_014811	9	+	-22117	137511468	137520559	#N/A	#N/A
1114	chr13	40511591	40511671	6	3.36	0.0014	+	WBP4	#N/A	#N/A	WBP4	11193	WW domain binding protein 4 (formin binding protein 21)	NM_007187	13	+	-22025	40533696	40556136	#N/A	#N/A
3123	chr3	192507831	192507931	6	3.36	0.0014	+	CCDC50	#N/A	#N/A	CCDC50	152137	Coiled-coil domain containing 50	NM_174908	3	+	-21636	192529567	192592657	#N/A	#N/A
3178	chr4	17166711	17166811	6	3.36	0.0014	+	LAP3	#N/A	#N/A	LAP3	51056	Leucine aminopeptidase 3	NM_015907	4	+	-21213	17188024	17218687	#N/A	#N/A
2942	chr3	73108251	73108351	6	3.36	0.0014	+	PPP4R2	#N/A	#N/A	PPP4R2	151987	Protein phosphatase 4, regulatory subunit 2	NM_174907	3	+	-20457	73128808	73197700	#N/A	#N/A
79	chr1	34972751	34972851	6	3.36	0.0014	+	GJB5	#N/A	#N/A	GJB5	2709	Gap junction protein, beta 5, 31.1kDa	NM_005268	1	+	-20456	34993307	34996698	#N/A	#N/A
1893	chr18	70295591	70295671	6	3.36	0.0014	+	CNDP2	#N/A	#N/A	CNDP2	55748	CNDP dipeptidase 2 (metallopeptidase M20 family)	NM_018235	18	+	-18905	70314576	70339335	#N/A	#N/A
1053	chr12	119522251	119522371	6	3.36	0.0014	+	POP5	#N/A	#N/A	POP5	51367	Processing of precursor 5, ribonuclease P/MRP subunit (S. cerevisiae)	NM_198202	12	-	-18668	119501231	119503583	#N/A	#N/A
4558	chr9	27080791	27080871	6	3.36	0.0014	+	TEK	#N/A	TEK	TEK	7010	TEK tyrosine kinase, endothelial (venous malformations, multiple cutaneous and mucosal)	NM_000459	9	+	-18414	27099285	27220170	#N/A	#N/A
219	chr1	115967691	115967791	6	3.36	0.0014	+	VANGL1	#N/A	#N/A	VANGL1	81839	Vang-like 1 (van gogh, Drosophila)	NM_138959	1	+	-18305	115986096	116042367	#N/A	#N/A
1185	chr13	109254891	109254931	6	3.36	0.0014	+	IRS2	#N/A	#N/A	IRS2	8660	Insulin receptor substrate 2	NM_003749	13	-	-17977	109204184	109236914	#N/A	#N/A
3921	chr6	166303091	166303171	6	3.36	0.0014	+	LOC441177	#N/A	#N/A	LOC441177	441177	Hypothetical LOC441177	NM_001013720	6	+	-17857	166321028	166323091	#N/A	#N/A
2543	chr20	47345231	47345351	6	3.36	0.0014	+	ZNFX1	#N/A	#N/A	ZNFX1	57169	Zinc finger, NFX1-type containing 1	NM_021035	20	-	-17223	47295845	47328008	#N/A	#N/A
1353	chr15	55654311	55654391	6	3.36	0.0014	+	Gcom1	#N/A	#N/A	Gcom1	145781	GRINL1A combined protein	NM_001018100	15	+	-17014	55671405	55764851	#N/A	#N/A
673	chr11	43273051	43273151	6	3.36	0.0014	+	API5	#N/A	#N/A	API5	8539	Apoptosis inhibitor 5	NM_006595	11	+	-16957	43290108	43322654	#N/A	#N/A
754	chr11	75089551	75089631	6	3.36	0.0014	+	MOGAT2	#N/A	#N/A	MOGAT2	80168	Monoacylglycerol O-acyltransferase 2	NM_025098	11	+	-16950	75106581	75119977	#N/A	#N/A
663	chr11	35100091	35100151	6	3.36	0.0014	+	CD44	#N/A	#N/A	CD44	960	CD44 molecule (Indian blood group)	NM_001001392	11	+	-16841	35116992	35210521	#N/A	#N/A
1990	chr19	55726591	55726651	6	3.36	0.0014	+	LOC554235	#N/A	#N/A	LOC554235	554235	Hypothetical protein LOC554235	NM_001024656	19	-	-16833	55706675	55709758	#N/A	#N/A
321	chr1	185860091	185860151	6	3.36	0.0014	+	C1orf99	#N/A	#N/A	C1orf99			NM_001012274	1	+	-16829	185876980	185879608	#N/A	#N/A
4511	chr8	143709231	143709331	6	3.36	0.0014	+	ARC	#N/A	ARC	ARC	23237	Activity-regulated cytoskeleton-associated protein	NM_015193	8	-	-16397	143689411	143692834	#N/A	#N/A
612	chr11	1758451	1758611	6	3.36	0.0014	+	HCCA2	#N/A	#N/A	HCCA2	81532	HCCA2 protein	NM_053005	11	-	-16375	1447268	1742076	#N/A	#N/A
1379	chr15	64349231	64349351	6	3.36	0.0014	+	MEGF11	#N/A	#N/A	MEGF11	84465	Multiple EGF-like-domains 11	NM_032445	15	-	-16103	63974692	64333128	#N/A	#N/A
3760	chr6	17374831	17374911	6	3.36	0.0014	+	RBM24	#N/A	#N/A	RBM24	221662	RNA binding motif protein 24	NM_153020	6	+	-15999	17390910	17402051	#N/A	#N/A
1942	chr19	19720871	19720931	6	3.36	0.0014	+	ZNF14	#N/A	#N/A	ZNF14	7561	Zinc finger protein 14	NM_021030	19	-	-15951	19682281	19704920	#N/A	#N/A
3141	chr3	199307891	199307991	6	3.36	0.0014	+	LOC348840	#N/A	#N/A	LOC348840	348840	Hypothetical LOC348840	NM_182631	3	-	-15904	199269336	199291987	#N/A	#N/A
3798	chr6	41397271	41397371	6	3.36	0.0014	+	NCR2	#N/A	#N/A	NCR2	9436	Natural cytotoxicity triggering receptor 2	NM_004828	6	+	-14133	41411504	41426592	#N/A	#N/A
1894	chr18	70300411	70300511	6	3.36	0.0014	+	CNDP2	#N/A	#N/A	CNDP2	55748	CNDP dipeptidase 2 (metallopeptidase M20 family)	NM_018235	18	+	-14065	70314576	70339335	#N/A	#N/A
1376	chr15	63884691	63884731	6	3.36	0.0014	+	DENND4A	#N/A	#N/A	DENND4A	10260	DENN/MADD domain containing 4A	NM_005848	15	-	-13052	63740595	63871639	#N/A	#N/A
422	chr1	234359591	234359691	6	3.36	0.0014	+	GPR137B	#N/A	#N/A	GPR137B	7107	G protein-coupled receptor 137B	NM_003272	1	+	-12805	234372496	234438828	#N/A	#N/A
3614	chr5	132340011	132340071	6	3.36	0.0014	+	AFF4	#N/A	#N/A	AFF4	27125	AF4/FMR2 family, member 4	NM_014423	5	-	-12759	132238970	132327252	#N/A	#N/A
1560	chr16	70775971	70776071	6	3.36	0.0014	+	PMFBP1	#N/A	#N/A	PMFBP1	83449	Polyamine modulated factor 1 binding protein 1	NM_031293	16	-	-12447	70710499	70763524	#N/A	#N/A
2659	chr21	39655291	39655351	6	3.36	0.0014	+	HMGN1	#N/A	#N/A	HMGN1	3150	High-mobility group nucleosome binding domain 1	NM_004965	21	-	-12375	39636116	39642916	#N/A	#N/A
3733	chr6	2799431	2799531	6	3.36	0.0014	+	SERPINB1	#N/A	#N/A	SERPINB1	1992	Serpin peptidase inhibitor, clade B (ovalbumin), member 1	NM_030666	6	-	-12352	2778734	2787079	#N/A	#N/A
915	chr12	42504151	42504251	6	3.36	0.0014	+	TMEM117	#N/A	#N/A	TMEM117	84216	Transmembrane protein 117	NM_032256	12	+	-11977	42516228	43069806	#N/A	#N/A
4863	chrX	142561871	142561931	6	3.36	0.0014	+	SLITRK4	#N/A	#N/A	SLITRK4	139065	SLIT and NTRK-like family, member 4	NM_173078	23	-	-11187	142543610	142550684	#N/A	#N/A
4155	chr7	95800351	95800411	6	3.36	0.0014	+	SLC25A13	#N/A	#N/A	SLC25A13	10165	Solute carrier family 25, member 13 (citrin)	NM_014251	7	-	-11011	95587468	95789340	#N/A	#N/A
92	chr1	40267951	40268051	6	3.36	0.0014	+	CAP1	#N/A	#N/A	CAP1	10487	CAP, adenylate cyclase-associated protein 1 (yeast)	NM_006367	1	+	-10963	40279014	40310906	#N/A	#N/A
33	chr1	17728371	17728431	6	3.36	0.0014	+	ARHGEF10L	#N/A	#N/A	ARHGEF10L	55160	Rho guanine nucleotide exchange factor (GEF) 10-like	NM_018125	1	+	-10485	17738916	17896955	#N/A	#N/A
2287	chr2	167062131	167062211	6	3.36	0.0014	+	SCN7A	#N/A	#N/A	SCN7A	6332	Sodium channel, voltage-gated, type VII, alpha	NM_002976	2	-	-10408	166969784	167051723	#N/A	#N/A
3019	chr3	129345031	129345091	6	3.36	0.0014	+	EEFSEC	#N/A	#N/A	EEFSEC	60678	Eukaryotic elongation factor, selenocysteine-tRNA-specific	NM_021937	3	+	-9911	129355002	129610177	#N/A	#N/A
1494	chr16	23664211	23664331	6	3.36	0.0014	+	LOC63928	#N/A	#N/A	LOC63928			NM_022097	16	+	-9117	23673448	23677756	#N/A	#N/A
3164	chr4	7236451	7236511	6	3.36	0.0014	+	SORCS2	#N/A	#N/A	SORCS2	57537	Sortilin-related VPS10 domain containing receptor 2	NM_020777	4	+	-8861	7245372	7795462	#N/A	#N/A
4167	chr7	102585251	102585371	6	3.36	0.0014	+	NAPE-PLD	#N/A	#N/A	NAPE-PLD	222236	N-acyl-phosphatidylethanolamine-hydrolyzing phospholipase D	NM_198990	7	-	-8513	102527466	102576738	#N/A	#N/A
1967	chr19	40887251	40887311	6	3.36	0.0014	+	ZBTB32	#N/A	#N/A	ZBTB32	27033	Zinc finger and BTB domain containing 32	NM_014383	19	+	-8358	40895669	40899778	#N/A	#N/A
3241	chr4	77130431	77130491	6	3.36	0.0014	+	SDAD1	#N/A	#N/A	SDAD1	55153	SDA1 domain containing 1	NM_018115	4	-	-8273	77090092	77122158	#N/A	#N/A
4290	chr7	156377631	156377711	6	3.36	0.0014	+	LMBR1	#N/A	#N/A	LMBR1	64327	Limb region 1 homolog (mouse)	NM_022458	7	-	970	156168394	156378601	#N/A	#N/A
3792	chr6	37238151	37238211	6	3.36	0.0014	+	PIM1	#N/A	PIM1	PIM1	5292	Pim-1 oncogene	NM_002648	6	+	-7752	37245963	37251179	#N/A	#N/A
4675	chr9	124702491	124702651	6	3.36	0.0014	+	MNAB	#N/A	#N/A	MNAB			NM_018835	9	-	-7460	124655896	124695031	#N/A	#N/A
2885	chr3	37252411	37252471	6	3.36	0.0014	+	GOLGA4	#N/A	#N/A	GOLGA4	2803	Golgi autoantigen, golgin subfamily a, 4	NM_002078	3	+	-7270	37259741	37383244	#N/A	#N/A
383	chr1	222106451	222106551	6	3.36	0.0014	+	TP53BP2	#N/A	#N/A	TP53BP2	7159	Tumor protein p53 binding protein, 2	NM_005426	1	-	-6155	222034218	222100296	#N/A	#N/A
1222	chr14	49423411	49423471	6	3.36	0.0014	+	ARF6	#N/A	#N/A	ARF6	382	ADP-ribosylation factor 6	NM_001663	14	+	-6117	49429588	49431483	#N/A	#N/A
2427	chr20	3103311	3103391	6	3.36	0.0014	+	ProSAPiP1	#N/A	#N/A	ProSAPiP1	9762	ProSAPiP1 protein	NM_014731	20	-	-6105	3091272	3097206	#N/A	#N/A
4149	chr7	93364091	93364191	6	3.36	0.0014	+	TFPI2	#N/A	#N/A	TFPI2	7980	Tissue factor pathway inhibitor 2	NM_006528	7	-	-6091	93353680	93358000	#N/A	#N/A
4704	chr9	129598971	129599091	6	3.36	0.0014	+	FPGS	#N/A	#N/A	FPGS	2356	Folylpolyglutamate synthase	NM_004957	9	+	-5883	129604974	129616376	#N/A	#N/A
1927	chr19	10208271	10208351	6	3.36	0.0014	+	EDG5	#N/A	#N/A	EDG5	9294	Endothelial differentiation, sphingolipid G-protein-coupled receptor, 5	NM_004230	19	-	-5343	10195520	10202928	#N/A	#N/A
890	chr12	25300371	25300451	6	3.36	0.0014	+	KRAS	#N/A	#N/A	KRAS	3845	V-Ki-ras2 Kirsten rat sarcoma viral oncogene homolog	NM_004985	12	-	-5251	25249446	25295120	#N/A	#N/A
2837	chr3	11004891	11004991	6	3.36	0.0014	+	SLC6A1	#N/A	#N/A	SLC6A1	6529	Solute carrier family 6 (neurotransmitter transporter, GABA), member 1	NM_003042	3	+	-4464	11009455	11055933	#N/A	#N/A
3592	chr5	121321051	121321111	6	3.36	0.0014	+	SRFBP1	#N/A	#N/A	SRFBP1	153443	Serum response factor binding protein 1	NM_152546	5	+	-4443	121325554	121392193	#N/A	#N/A
238	chr1	150835531	150835571	6	3.36	0.0014	+	LCE3C	#N/A	#N/A	LCE3C	353144	Late cornified envelope 3C	NM_178434	1	+	-4260	150839831	150840114	#N/A	#N/A
4867	chrX	149608331	149608411	6	3.36	0.0014	+	MTMR1	#N/A	#N/A	MTMR1	8776	Myotubularin related protein 1	NM_003828	23	+	-4115	149612526	149684231	#N/A	#N/A
1695	chr17	46300291	46300351	6	3.36	0.0014	+	TOB1	#N/A	#N/A	TOB1	10140	Transducer of ERBB2, 1	NM_005749	17	-	-3880	46294587	46296411	#N/A	#N/A
706	chr11	64702071	64702191	6	3.36	0.0014	+	CAPN1	#N/A	CAPN1	CAPN1	823	Calpain 1, (mu/I) large subunit	NM_005186	11	+	-3727	64705918	64736051	#N/A	#N/A
3785	chr6	34864071	34864151	6	3.36	0.0014	+	C6orf107	#N/A	#N/A	C6orf107			NM_017754	6	+	-3621	34867772	34961094	#N/A	#N/A
60	chr1	27968671	27968771	6	3.36	0.0014	+	STX12	#N/A	#N/A	STX12	23673	Syntaxin 12	NM_177424	1	+	-3598	27972369	28023400	#N/A	#N/A
1878	chr18	62425731	62425831	6	3.36	0.0014	+	CDH19	#N/A	#N/A	CDH19	28513	Cadherin 19, type 2	NM_021153	18	-	-3536	62322300	62422195	#N/A	#N/A
4630	chr9	99322691	99322751	6	3.36	0.0014	+	TMOD1	#N/A	#N/A	TMOD1	7111	Tropomodulin 1	NM_003275	9	+	-3506	99326257	99403350	#N/A	#N/A
631	chr11	10275811	10275871	6	3.36	0.0014	+	SBF2	#N/A	#N/A	SBF2	81846	SET binding factor 2	NM_030962	11	-	-3500	9756905	10272311	#N/A	#N/A
3147	chr4	1100291	1100351	6	3.36	0.0014	+	LOC285498	#N/A	#N/A	LOC285498			NM_194439	4	-	-2942	1055268	1097349	#N/A	#N/A
1639	chr17	16222151	16222231	6	3.36	0.0014	+	UBB	#N/A	#N/A	UBB	7314	Ubiquitin B	NM_018955	17	+	-2860	16225091	16226777	#N/A	#N/A
4472	chr8	121203931	121204051	6	3.36	0.0014	+	COL14A1	#N/A	#N/A	COL14A1	7373	Collagen, type XIV, alpha 1 (undulin)	NM_021110	8	+	-2481	121206532	121453446	#N/A	#N/A
2637	chr21	29370351	29370431	6	3.36	0.0014	+	CCT8	#N/A	#N/A	CCT8	10694	Chaperonin containing TCP1, subunit 8 (theta)	NM_006585	21	-	-2471	29350520	29367880	#N/A	#N/A
683	chr11	47623051	47623151	6	3.36	0.0014	+	MTCH2	#N/A	#N/A	MTCH2	23788	Mitochondrial carrier homolog 2 (C. elegans)	NM_014342	11	-	-2412	47595443	47620639	#N/A	#N/A
3057	chr3	150672811	150672891	6	3.36	0.0014	+	TM4SF4	#N/A	#N/A	TM4SF4	7104	Transmembrane 4 L six family member 4	NM_004617	3	+	-2232	150675123	150703757	#N/A	#N/A
1244	chr14	68743971	68744051	6	3.36	0.0014	+	EXDL2	#N/A	#N/A	EXDL2	55218	Exonuclease 3'-5' domain-like 2	NM_018199	14	+	-2179	68746230	68778824	#N/A	#N/A
1687	chr17	42353331	42353391	6	3.36	0.0014	+	GOSR2	#N/A	#N/A	GOSR2	9570	Golgi SNAP receptor complex member 2	NM_001012511	17	+	-2093	42355484	42369201	#N/A	#N/A
1344	chr15	50377191	50377291	6	3.36	0.0014	+	MYO5C	#N/A	#N/A	MYO5C	55930	Myosin VC	NM_018728	15	-	-2048	50271813	50375143	#N/A	#N/A
1265	chr14	85064131	85064211	6	3.36	0.0014	+	FLRT2	#N/A	#N/A	FLRT2	23768	Fibronectin leucine rich transmembrane protein 2	NM_013231	14	+	-2029	85066240	85164021	#N/A	#N/A
2709	chr22	22972931	22973071	6	3.36	0.0014	+	GGTLA1	#N/A	#N/A	GGTLA1	2687	Gamma-glutamyltransferase-like activity 1	NM_004121	22	-	-1904	22945638	22971027	#N/A	#N/A
4002	chr7	23714511	23714611	6	3.36	0.0014	+	STK31	#N/A	#N/A	STK31	56164	Serine/threonine kinase 31	NM_031414	7	+	-1806	23716417	23838650	#N/A	#N/A
3611	chr5	131714051	131714131	6	3.36	0.0014	+	FLJ44796	#N/A	#N/A	FLJ44796			NM_001001704	5	-	-1720	131708272	131712331	#N/A	#N/A
275	chr1	164061651	164061851	6	3.36	0.0014	+	UCK2	#N/A	UCK2	UCK2	7371	Uridine-cytidine kinase 2	NM_012474	1	+	-1662	164063513	164143960	#N/A	#N/A
3510	chr5	75733171	75733331	6	3.36	0.0014	+	IQGAP2	#N/A	#N/A	IQGAP2	10788	IQ motif containing GTPase activating protein 2	NM_006633	5	+	-1573	75734904	76039710	#N/A	#N/A
2633	chr21	27262271	27262371	6	3.36	0.0014	+	ADAMTS5	#N/A	#N/A	ADAMTS5	11096	ADAM metallopeptidase with thrombospondin type 1 motif, 5 (aggrecanase-2)	NM_007038	21	-	-1569	27212112	27260702	#N/A	#N/A
4151	chr7	93860131	93860311	6	3.36	0.0014	+	COL1A2	#N/A	#N/A	COL1A2	1278	Collagen, type I, alpha 2	NM_000089	7	+	-1497	93861808	93898479	#N/A	#N/A
2084	chr2	39519071	39519291	6	3.36	0.0014	+	MAP4K3	#N/A	#N/A	MAP4K3	8491	Mitogen-activated protein kinase kinase kinase kinase 3	NM_003618	2	-	-1349	39329926	39517722	#N/A	#N/A
2604	chr20	60742991	60743071	6	3.36	0.0014	+	SLCO4A1	#N/A	#N/A	SLCO4A1	28231	Solute carrier organic anion transporter family, member 4A1	NM_016354	20	+	-1170	60744241	60774091	#N/A	#N/A
1823	chr18	27209471	27209571	6	3.36	0.0014	+	DSG4	#N/A	#N/A	DSG4	147409	Desmoglein 4	NM_177986	18	+	-1166	27210737	27247876	#N/A	#N/A
2680	chr21	44528991	44529111	6	3.36	0.0014	+	AIRE	#N/A	#N/A	AIRE	326	Autoimmune regulator	NM_000383	21	+	-1079	44530190	44542527	#N/A	#N/A
900	chr12	30740891	30740971	6	3.36	0.0014	+	IPO8	#N/A	#N/A	IPO8	10526	Importin 8	NM_006390	12	-	-874	30673189	30740017	#N/A	#N/A
3771	chr6	25862011	25862091	6	3.36	0.0014	+	SLC17A4	#N/A	#N/A	SLC17A4	10050	Solute carrier family 17 (sodium phosphate), member 4	NM_005495	6	+	-853	25862944	25888418	#N/A	#N/A
18	chr1	7753291	7753351	6	3.36	0.0014	+	VAMP3	#N/A	#N/A	VAMP3	9341	Vesicle-associated membrane protein 3 (cellubrevin)	NM_004781	1	+	-564	7753915	7764077	#N/A	#N/A
1277	chr14	92329911	92330011	6	3.36	0.0014	+	GOLGA5	#N/A	#N/A	GOLGA5	9950	Golgi autoantigen, golgin subfamily a, 5	NM_005113	14	+	-391	92330402	92376056	#N/A	#N/A
1638	chr17	16061011	16061091	6	3.36	0.0014	+	PIGL	#N/A	#N/A	PIGL	9487	Phosphatidylinositol glycan anchor biosynthesis, class L	NM_004278	17	+	-142	16061233	16170296	#N/A	#N/A
2612	chr20	61721651	61721731	6	3.36	0.0014	+	GMEB2	#N/A	#N/A	GMEB2	26205	Glucocorticoid modulatory element binding protein 2	NM_012384	20	-	21	61689398	61721672	#N/A	#N/A
262	chr1	157067951	157068131	6	3.36	0.0014	+	MNDA	#N/A	#N/A	MNDA	4332	Myeloid cell nuclear differentiation antigen	NM_002432	1	+	340	157067791	157085893	#N/A	#N/A
1488	chr16	19992191	19992271	6	3.36	0.0014	+	GPR139	#N/A	#N/A	GPR139	124274	G protein-coupled receptor 139	NM_001002911	16	-	409	19950543	19992600	#N/A	#N/A
1563	chr16	74126071	74126171	6	3.36	0.0014	+	CHST5	#N/A	#N/A	CHST5			NM_024533	16	-	497	74119930	74126568	#N/A	#N/A
2008	chr2	3583311	3583371	6	3.36	0.0014	+	RNASEH1	#N/A	#N/A	RNASEH1	246243	Ribonuclease H1	NM_002936	2	-	503	3570567	3583814	#N/A	#N/A
4720	chr9	134448411	134448471	6	3.36	0.0014	+	BARHL1	#N/A	#N/A	BARHL1	56751	BarH-like homeobox 1	NM_020064	9	+	658	134447813	134455460	#N/A	#N/A
4723	chr9	135212351	135212471	6	3.36	0.0014	+	SURF1	#N/A	#N/A	SURF1	6834	Surfeit 1	NM_003172	9	-	830	135208486	135213181	#N/A	#N/A
1985	chr19	53651391	53651451	6	3.36	0.0014	+	KCNJ14	#N/A	#N/A	KCNJ14	3770	Potassium inwardly-rectifying channel, subfamily J, member 14	NM_013348	19	+	874	53650577	53661178	#N/A	#N/A
2346	chr2	203902071	203902131	6	3.36	0.0014	+	ABI2	#N/A	#N/A	ABI2	10152	Abl interactor 2	NM_005759	2	+	884	203901247	204005135	#N/A	#N/A
2348	chr2	204510611	204510671	6	3.36	0.0014	+	ICOS	#N/A	#N/A	ICOS	29851	Inducible T-cell co-stimulator	NM_012092	2	+	924	204509747	204534540	#N/A	#N/A
2814	chr22	48603431	48603571	6	3.36	0.0014	+	BRD1	#N/A	#N/A	BRD1	23774	Bromodomain containing 1	NM_014577	22	-	1024	48552941	48604455	#N/A	#N/A
2909	chr3	50364191	50364371	6	3.36	0.0014	+	CYB561D2	#N/A	#N/A	CYB561D2	11068	Cytochrome b-561 domain containing 2	NM_007022	3	+	1071	50363300	50366497	#N/A	#N/A
1676	chr17	36408491	36408591	6	3.36	0.0014	+	KRTAP3-2	#N/A	#N/A	KRTAP3-2	83897	Keratin associated protein 3-2	NM_031959	17	-	1172	36408972	36409663	#N/A	#N/A
2430	chr20	4176451	4176551	6	3.36	0.0014	+	ADRA1D	#N/A	#N/A	ADRA1D	146	Adrenergic, alpha-1D-, receptor	NM_000678	20	-	1207	4149815	4177658	#N/A	#N/A
548	chr10	94812251	94812291	6	3.36	0.0014	+	CYP26C1	#N/A	#N/A	CYP26C1	340665	Cytochrome P450, family 26, subfamily C, polypeptide 1	NM_183374	10	+	1281	94811010	94818442	#N/A	#N/A
1110	chr13	36147251	36147331	6	3.36	0.0014	+	LOC400120	#N/A	#N/A	LOC400120	400120	Hypothetical LOC400120	NM_203451	13	+	1283	36146048	36169642	#N/A	#N/A
2420	chr20	1048451	1048571	6	3.36	0.0014	+	PSMF1	#N/A	#N/A	PSMF1	9491	Proteasome (prosome, macropain) inhibitor subunit 1 (PI31)	NM_178579	20	+	1327	1047244	1095970	#N/A	#N/A
682	chr11	47570991	47571051	6	3.36	0.0014	+	C1QTNF4	#N/A	#N/A	C1QTNF4	114900	C1q and tumor necrosis factor related protein 4	NM_031909	11	-	1487	47567791	47572478	#N/A	#N/A
2727	chr22	29939731	29939791	6	3.36	0.0014	+	LIMK2	#N/A	#N/A	LIMK2	3985	LIM domain kinase 2	NM_005569	22	+	1542	29938249	30006063	#N/A	#N/A
4251	chr7	142672131	142672231	6	3.36	0.0014	+	GSTK1	#N/A	#N/A	GSTK1	373156	Glutathione S-transferase kappa 1	NM_015917	7	+	1546	142670685	142676323	#N/A	#N/A
52	chr1	24292471	24292511	6	3.36	0.0014	+	MYOM3	#N/A	#N/A	MYOM3	127294	Myomesin family, member 3	NM_152372	1	-	1608	24255121	24294079	#N/A	#N/A
1655	chr17	24971011	24971071	6	3.36	0.0014	+	CORO6	#N/A	#N/A	CORO6	84940	Coronin 6	NM_032854	17	-	1608	24965899	24972619	#N/A	#N/A
954	chr12	55636691	55636771	6	3.36	0.0014	+	RDH16	#N/A	#N/A	RDH16	8608	Retinol dehydrogenase 16 (all-trans)	NM_003708	12	-	1678	55631485	55638369	#N/A	#N/A
2016	chr2	6041171	6041271	6	3.36	0.0014	+	FLJ41046	#N/A	#N/A	FLJ41046	400940	Hypothetical FLJ41046	NM_207479	2	+	1711	6039560	6042479	#N/A	#N/A
2383	chr2	230800431	230800531	6	3.36	0.0014	+	SP140	#N/A	#N/A	SP140	11262	SP140 nuclear body protein	NM_001005176	2	+	1842	230798689	230812032	#N/A	#N/A
749	chr11	74541851	74541891	6	3.36	0.0014	+	SLCO2B1	#N/A	#N/A	SLCO2B1	11309	Solute carrier organic anion transporter family, member 2B1	NM_007256	11	+	2081	74539810	74594944	#N/A	#N/A
1523	chr16	51648551	51648611	6	3.36	0.0014	+	CHD9	#N/A	CHD9	CHD9	80205	Chromodomain helicase DNA binding protein 9	NM_025134	16	+	2166	51646445	51918913	#N/A	#N/A
2176	chr2	101976911	101976971	6	3.36	0.0014	+	IL1R2	#N/A	#N/A	IL1R2	7850	Interleukin 1 receptor, type II	NM_004633	2	+	2234	101974737	102011311	#N/A	#N/A
3499	chr5	66526031	66526091	6	3.36	0.0014	+	CD180	#N/A	#N/A	CD180	4064	CD180 molecule	NM_005582	5	-	2336	66513871	66528367	#N/A	#N/A
2652	chr21	37281951	37282031	6	3.36	0.0014	+	HLCS	#N/A	#N/A	HLCS	3141	Holocarboxylase synthetase (biotin-(proprionyl-Coenzyme A-carboxylase (ATP-hydrolysing)) ligase)	NM_000411	21	-	2421	37045062	37284372	#N/A	#N/A
1545	chr16	64960451	64960591	6	3.36	0.0014	+	CDH5	#N/A	#N/A	CDH5	1003	Cadherin 5, type 2, VE-cadherin (vascular epithelium)	NM_001795	16	+	2528	64958063	64996188	#N/A	#N/A
1501	chr16	25173791	25173911	6	3.36	0.0014	+	ZNF694	#N/A	#N/A	ZNF694			NM_001012981	16	-	2551	25154822	25176342	#N/A	#N/A
1932	chr19	12865491	12865611	6	3.36	0.0014	+	GCDH	#N/A	#N/A	GCDH	2639	Glutaryl-Coenzyme A dehydrogenase	NM_000159	19	+	2638	12862973	12871781	#N/A	#N/A
2897	chr3	45708471	45708591	6	3.36	0.0014	+	SACM1L	#N/A	#N/A	SACM1L	22908	SAC1 suppressor of actin mutations 1-like (yeast)	NM_014016	3	+	2645	45705946	45761903	#N/A	#N/A
1991	chr19	56145431	56145531	6	3.36	0.0014	+	KLK5	#N/A	#N/A	KLK5	25818	Kallikrein-related peptidase 5	NM_001077491	19	-	2724	56138372	56148155	#N/A	#N/A
1564	chr16	74160471	74160511	6	3.36	0.0014	+	GABARAPL2	#N/A	#N/A	GABARAPL2	11345	GABA(A) receptor-associated protein-like 2	NM_007285	16	+	2762	74157749	74169278	#N/A	#N/A
4875	chrX	153647051	153647111	6	3.36	0.0014	+	DKC1	#N/A	#N/A	DKC1	1736	Dyskeratosis congenita 1, dyskerin	NM_001363	23	+	2768	153644343	153659153	#N/A	#N/A
3613	chr5	132113711	132113811	6	3.36	0.0014	+	FLJ16793	#N/A	#N/A	FLJ16793	645121	Similar to cyclin I	NM_001039780	5	+	2776	132111035	132117754	#N/A	#N/A
2585	chr20	56704051	56704171	6	3.36	0.0014	+	NPEPL1	#N/A	#N/A	NPEPL1	79716	Aminopeptidase-like 1	NM_024663	20	+	2904	56701267	56724305	#N/A	#N/A
3774	chr6	27880771	27880811	6	3.36	0.0014	+	HIST1H2BL	#N/A	#N/A	HIST1H2BL	8340	Histone cluster 1, H2bl	NM_003519	6	-	2916	27883235	27883687	#N/A	#N/A
4629	chr9	99217071	99217151	6	3.36	0.0014	+	TDRD7	#N/A	#N/A	TDRD7	23424	Tudor domain containing 7	NM_014290	9	+	3029	99214122	99298223	#N/A	#N/A
3507	chr5	74095591	74095711	6	3.36	0.0014	+	GFM2	#N/A	#N/A	GFM2	84340	G elongation factor, mitochondrial 2	NM_170681	5	-	3206	74068249	74098797	#N/A	#N/A
1549	chr16	65748051	65748191	6	3.36	0.0014	+	TRADD	#N/A	#N/A	TRADD	8717	TNFRSF1A-associated via death domain	NM_003789	16	-	3261	65745589	65751312	#N/A	#N/A
1289	chr14	99862651	99862711	6	3.36	0.0014	+	C14orf68	#N/A	#N/A	C14orf68	283600	Chromosome 14 open reading frame 68	NM_207117	14	+	3280	99859431	99866466	#N/A	#N/A
824	chr11	129827371	129827451	6	3.36	0.0014	+	ADAMTS15	#N/A	#N/A	ADAMTS15	170689	ADAM metallopeptidase with thrombospondin type 1 motif, 15	NM_139055	11	+	3373	129824078	129848924	#N/A	#N/A
3846	chr6	74117291	74117411	6	3.36	0.0014	+	DPPA5	#N/A	#N/A	DPPA5	340168	Developmental pluripotency associated 5	NM_001025290	6	-	3382	74119507	74120673	#N/A	#N/A
692	chr11	56911171	56911271	6	3.36	0.0014	+	PRG2	#N/A	#N/A	PRG2	5553	Proteoglycan 2, bone marrow (natural killer cell activator, eosinophil granule major basic protein)	NM_002728	11	-	3534	56911410	56914705	#N/A	#N/A
3778	chr6	30242951	30243011	6	3.36	0.0014	+	TRIM15	#N/A	#N/A	TRIM15	89870	Tripartite motif-containing 15	NM_052812	6	+	3571	30239440	30248444	#N/A	#N/A
2594	chr20	57945151	57945231	6	3.36	0.0014	+	PPP1R3D	#N/A	#N/A	PPP1R3D	5509	Protein phosphatase 1, regulatory (inhibitor) subunit 3D	NM_006242	20	-	3595	57945286	57948746	#N/A	#N/A
750	chr11	74543351	74543431	6	3.36	0.0014	+	SLCO2B1	#N/A	#N/A	SLCO2B1	11309	Solute carrier organic anion transporter family, member 2B1	NM_007256	11	+	3621	74539810	74594944	#N/A	#N/A
3023	chr3	130523391	130523511	6	3.36	0.0014	+	C3orf47	#N/A	#N/A	C3orf47	339942	Chromosome 3 open reading frame 47	NM_001025468	3	+	3785	130519726	130525031	#N/A	#N/A
4005	chr7	24759891	24759991	6	3.36	0.0014	+	DFNA5	#N/A	#N/A	DFNA5	1687	Deafness, autosomal dominant 5	NM_004403	7	-	4272	24704498	24764163	#N/A	#N/A
3014	chr3	127714931	127715011	6	3.36	0.0014	+	UROC1	#N/A	#N/A	UROC1	131669	Urocanase domain containing 1	NM_144639	3	-	4352	127682813	127719283	#N/A	#N/A
24	chr1	11837211	11837291	6	3.36	0.0014	+	NPPB	#N/A	#N/A	NPPB	4879	Natriuretic peptide precursor B	NM_002521	1	-	4367	11840108	11841578	#N/A	#N/A
4709	chr9	131979131	131979211	6	3.36	0.0014	+	FREQ	#N/A	#N/A	FREQ	23413	Frequenin homolog (Drosophila)	NM_014286	9	+	4534	131974677	132038723	#N/A	#N/A
3644	chr5	140330791	140330871	6	3.36	0.0014	+	PCDHAC2	#N/A	#N/A	PCDHAC2			NM_018899	5	+	4576	140326295	140372112	#N/A	#N/A
3045	chr3	142693131	142693231	6	3.36	0.0014	+	RASA2	#N/A	#N/A	RASA2	5922	RAS p21 protein activator 2	NM_006506	3	+	4616	142688615	142813886	#N/A	#N/A
1535	chr16	57271551	57271691	6	3.36	0.0014	+	FLJ10815	#N/A	#N/A	FLJ10815	55238	Amino acid transporter	NM_018231	16	-	4623	57257798	57276174	#N/A	#N/A
4209	chr7	128262431	128262471	6	3.36	0.0014	+	FLNC	#N/A	#N/A	FLNC	2318	Filamin C, gamma (actin binding protein 280)	NM_001458	7	+	4753	128257718	128286571	#N/A	#N/A
2754	chr22	38040811	38040891	6	3.36	0.0014	+	RPL3	#N/A	#N/A	RPL3	6122	Ribosomal protein L3	NM_000967	22	-	4804	38038833	38045615	#N/A	#N/A
1770	chr17	73689731	73689811	6	3.36	0.0014	+	TK1	#N/A	#N/A	TK1	7083	Thymidine kinase 1, soluble	NM_003258	17	-	4994	73681775	73694725	#N/A	#N/A
3938	chr7	2643071	2643151	6	3.36	0.0014	+	TTYH3	#N/A	#N/A	TTYH3	80727	Tweety homolog 3 (Drosophila)	NM_025250	7	+	5023	2638128	2670952	#N/A	#N/A
3594	chr5	122395291	122395351	6	3.36	0.0014	+	PPIC	#N/A	#N/A	PPIC	5480	Peptidylprolyl isomerase C (cyclophilin C)	NM_000943	5	-	5032	122386978	122400323	#N/A	#N/A
2490	chr20	30189511	30189571	6	3.36	0.0014	+	TM9SF4	#N/A	#N/A	TM9SF4	9777	Transmembrane 9 superfamily protein member 4	NM_014742	20	+	5096	30184475	30218719	#N/A	#N/A
2426	chr20	3092091	3092151	6	3.36	0.0014	+	ProSAPiP1	#N/A	#N/A	ProSAPiP1	9762	ProSAPiP1 protein	NM_014731	20	-	5115	3091272	3097206	#N/A	#N/A
280	chr1	164397691	164397771	6	3.36	0.0014	+	FAM78B	#N/A	#N/A	FAM78B	149297	Family with sequence similarity 78, member B	NM_001017961	1	-	5138	164305880	164402829	#N/A	#N/A
1811	chr18	10521111	10521171	6	3.36	0.0014	+	NAPG	#N/A	#N/A	NAPG	8774	N-ethylmaleimide-sensitive factor attachment protein, gamma	NM_003826	18	+	5141	10516030	10540370	#N/A	#N/A
2848	chr3	12506091	12506171	6	3.36	0.0014	+	TSEN2	#N/A	TSEN2	TSEN2	80746	TRNA splicing endonuclease 2 homolog (S. cerevisiae)	NM_025265	3	+	5144	12501027	12549810	#N/A	#N/A
1001	chr12	79630691	79630791	6	3.36	0.0014	+	MYF6	#N/A	#N/A	MYF6	4618	Myogenic factor 6 (herculin)	NM_002469	12	+	5215	79625576	79627381	#N/A	#N/A
3255	chr4	85817731	85817811	6	3.36	0.0014	+	WDFY3	#N/A	#N/A	WDFY3	23001	WD repeat and FYVE domain containing 3	NM_178585	4	-	5384	85809718	85823115	#N/A	#N/A
2617	chr21	10115391	10115651	6	3.36	0.0014	+	BAGE	#N/A	#N/A	BAGE	574	B melanoma antigen	NM_001187	21	-	5416	10079666	10120807	#N/A	#N/A
4439	chr8	104501491	104501551	6	3.36	0.0014	+	WDSOF1	#N/A	#N/A	WDSOF1	25879	WD repeats and SOF1 domain containing	NM_015420	8	+	5434	104496117	104524375	#N/A	#N/A
1150	chr13	76493711	76493771	6	3.36	0.0014	+	FBXL3	#N/A	#N/A	FBXL3	26224	F-box and leucine-rich repeat protein 3	NM_012158	13	-	5546	76477396	76499257	#N/A	#N/A
247	chr1	153267331	153267411	6	3.36	0.0014	+	DCST2	#N/A	#N/A	DCST2	127579	DC-STAMP domain containing 2	NM_144622	1	-	5549	153257627	153272880	#N/A	#N/A
4090	chr7	55059671	55059791	6	3.36	0.0014	+	EGFR	#N/A	#N/A	EGFR	1956	Epidermal growth factor receptor (erythroblastic leukemia viral (v-erb-b) oncogene homolog, avian)	NM_201283	7	+	5573	55054218	55192135	#N/A	#N/A
3790	chr6	36967371	36967431	6	3.36	0.0014	+	C6orf89	#N/A	#N/A	C6orf89	221477	Chromosome 6 open reading frame 89	NM_152734	6	+	5814	36961617	37004715	#N/A	#N/A
4566	chr9	33020971	33021051	6	3.36	0.0014	+	DNAJA1	#N/A	#N/A	DNAJA1	3301	DnaJ (Hsp40) homolog, subfamily A, member 1	NM_001539	9	+	5843	33015208	33029061	#N/A	#N/A
226	chr1	119765131	119765231	6	3.36	0.0014	+	HSD3B2	#N/A	#N/A	HSD3B2	3284	Hydroxy-delta-5-steroid dehydrogenase, 3 beta- and steroid delta-isomerase 2	NM_000198	1	+	5936	119759295	119767171	#N/A	#N/A
520	chr10	70615871	70615971	6	3.36	0.0014	+	SUPV3L1	#N/A	#N/A	SUPV3L1	6832	Suppressor of var1, 3-like 1 (S. cerevisiae)	NM_003171	10	+	5973	70609998	70638854	#N/A	#N/A
2781	chr22	43778251	43778371	6	3.36	0.0014	+	PHF21B	#N/A	#N/A	PHF21B	112885	PHD finger protein 21B	NM_138415	22	-	5993	43655708	43784244	#N/A	#N/A
2057	chr2	25412851	25413071	6	3.36	0.0014	+	DNMT3A	#N/A	#N/A	DNMT3A	1788	DNA (cytosine-5-)-methyltransferase 3 alpha	NM_175630	2	-	6111	25357825	25418962	#N/A	#N/A
3263	chr4	90191211	90191451	6	3.36	0.0014	+	FAM13A1	#N/A	#N/A	FAM13A1	10144	Family with sequence similarity 13, member A1	NM_014883	4	-	6134	89866128	90197345	#N/A	#N/A
1458	chr16	2748751	2748871	6	3.36	0.0014	+	SRRM2	#N/A	#N/A	SRRM2	23524	Serine/arginine repetitive matrix 2	NM_016333	16	+	6217	2742654	2761411	#N/A	#N/A
2320	chr2	189356831	189356871	6	3.36	0.0014	+	DIRC1	#N/A	#N/A	DIRC1	116093	Disrupted in renal carcinoma 1	NM_052952	2	-	6244	189306709	189363075	#N/A	#N/A
2528	chr20	44002911	44003011	6	3.36	0.0014	+	C20orf67	#N/A	#N/A	C20orf67	63935	Chromosome 20 open reading frame 67	NM_022104	20	+	6288	43996723	44010066	#N/A	#N/A
743	chr11	72095531	72095631	6	3.36	0.0014	+	CENTD2	#N/A	#N/A	CENTD2	116985	Centaurin, delta 2	NM_015242	11	-	6312	72073762	72101843	#N/A	#N/A
587	chr10	126416511	126416551	6	3.36	0.0014	+	FAM53B	#N/A	#N/A	FAM53B	9679	Family with sequence similarity 53, member B	NM_014661	10	-	6408	126297852	126422919	#N/A	#N/A
56	chr1	26260291	26260331	6	3.36	0.0014	+	TRIM63	#N/A	#N/A	TRIM63	84676	Tripartite motif-containing 63	NM_032588	1	-	6416	26250384	26266707	#N/A	#N/A
809	chr11	125265031	125265211	6	3.36	0.0014	+	HYLS1	#N/A	#N/A	HYLS1	219844	Hydrolethalus syndrome 1	NM_145014	11	+	6493	125258718	125275748	#N/A	#N/A
350	chr1	202914211	202914311	6	3.36	0.0014	+	LRRN5	#N/A	#N/A	LRRN5			NM_006338	1	-	6892	202852927	202921103	#N/A	#N/A
310	chr1	178874631	178874731	6	3.36	0.0014	+	XPR1	#N/A	#N/A	XPR1	9213	Xenotropic and polytropic retrovirus receptor	NM_004736	1	+	6936	178867795	179122101	#N/A	#N/A
1709	chr17	53632011	53632071	6	3.36	0.0014	+	EPX	#N/A	#N/A	EPX	8288	Eosinophil peroxidase	NM_000502	17	+	6984	53625087	53636781	#N/A	#N/A
265	chr1	158586631	158586731	6	3.36	0.0014	+	NCSTN	#N/A	#N/A	NCSTN	23385	Nicastrin	NM_015331	1	+	7045	158579686	158595364	#N/A	#N/A
3423	chr5	10413931	10413971	6	3.36	0.0014	+	2009-03-06	#N/A	#N/A	6-Mar			NM_005885	5	+	7144	10406827	10488490	#N/A	#N/A
57	chr1	26564691	26564731	6	3.36	0.0014	+	ZNF683	#N/A	#N/A	ZNF683	257101	Zinc finger protein 683	NM_173574	1	-	7161	26560712	26571852	#N/A	#N/A
236	chr1	150226071	150226311	6	3.36	0.0014	+	S100A10	#N/A	#N/A	S100A10	6281	S100 calcium binding protein A10	NM_002966	1	-	7266	150222010	150233337	#N/A	#N/A
2707	chr22	22151871	22151951	6	3.36	0.0014	+	LOC388882	#N/A	#N/A	LOC388882	388882	Hypothetical LOC388882	NM_001006606	22	-	7295	22134273	22159166	#N/A	#N/A
2506	chr20	34171091	34171211	6	3.36	0.0014	+	EPB41L1	#N/A	#N/A	EPB41L1	2036	Erythrocyte membrane protein band 4.1-like 1	NM_177996	20	+	7450	34163761	34284133	#N/A	#N/A
2750	chr22	36373111	36373191	6	3.36	0.0014	+	SH3BP1	#N/A	#N/A	SH3BP1	23616	SH3-domain binding protein 1	NM_018957	22	+	7562	36365629	36381994	#N/A	#N/A
396	chr1	226945151	226945231	6	3.36	0.0014	+	RHOU	#N/A	#N/A	RHOU	58480	Ras homolog gene family, member U	NM_021205	1	+	7740	226937491	226949031	#N/A	#N/A
2537	chr20	45840451	45840511	6	3.36	0.0014	+	SULF2	#N/A	SULF2	SULF2	55959	Sulfatase 2	NM_018837	20	-	7763	45719558	45848214	#N/A	#N/A
1954	chr19	35132911	35133031	6	3.36	0.0014	+	C19orf2	#N/A	#N/A	C19orf2	8725	Chromosome 19 open reading frame 2	NM_003796	19	+	7767	35125264	35198450	#N/A	#N/A
2219	chr2	127809231	127809331	6	3.36	0.0014	+	MAP3K2	#N/A	#N/A	MAP3K2	10746	Mitogen-activated protein kinase kinase kinase 2	NM_006609	2	-	8008	127778608	127817239	#N/A	#N/A
705	chr11	64276511	64276611	6	3.36	0.0014	+	PYGM	#N/A	#N/A	PYGM	5837	Phosphorylase, glycogen; muscle (McArdle syndrome, glycogen storage disease type V)	NM_005609	11	-	8251	64270605	64284762	#N/A	#N/A
700	chr11	62321271	62321331	6	3.36	0.0014	+	NXF1	#N/A	#N/A	NXF1	10482	Nuclear RNA export factor 1	NM_006362	11	-	8257	62316219	62329528	#N/A	#N/A
2024	chr2	9540271	9540391	6	3.36	0.0014	+	LOC285148	#N/A	#N/A	LOC285148			NM_001039613	2	+	8271	9532120	9546040	#N/A	#N/A
2760	chr22	39354251	39354351	6	3.36	0.0014	+	MKL1	#N/A	#N/A	MKL1	57591	Megakaryoblastic leukemia (translocation) 1	NM_020831	22	-	8384	39136237	39362635	#N/A	#N/A
3887	chr6	117313411	117313491	6	3.36	0.0014	+	RFXDC1	#N/A	#N/A	RFXDC1	222546	Regulatory factor X domain containing 1	NM_173560	6	+	8423	117305068	117360000	#N/A	#N/A
2177	chr2	102145431	102145491	6	3.36	0.0014	+	IL1R1	#N/A	#N/A	IL1R1	3554	Interleukin 1 receptor, type I	NM_000877	2	+	8658	102136833	102162764	#N/A	#N/A
4810	chrX	100792711	100792811	6	3.36	0.0014	+	ARMCX2	#N/A	#N/A	ARMCX2	9823	Armadillo repeat containing, X-linked 2	NM_014782	23	-	8776	100796927	100801487	#N/A	#N/A
3260	chr4	88351891	88351971	6	3.36	0.0014	+	KLHL8	#N/A	#N/A	KLHL8	57563	Kelch-like 8 (Drosophila)	NM_020803	4	-	8806	88301237	88360697	#N/A	#N/A
3927	chr7	831551	831651	6	3.36	0.0014	+	UNC84A	#N/A	#N/A	UNC84A	23353	Unc-84 homolog A (C. elegans)	NM_025154	7	+	8874	822777	881082	#N/A	#N/A
445	chr1	245787851	245787951	6	3.36	0.0014	+	C1orf150	#N/A	#N/A	C1orf150	148823	Chromosome 1 open reading frame 150	NM_145278	1	+	8878	245779073	245806468	#N/A	#N/A
1516	chr16	46814251	46814311	6	3.36	0.0014	+	ABCC11	#N/A	#N/A	ABCC11	85320	ATP-binding cassette, sub-family C (CFTR/MRP), member 11	NM_033151	16	-	9431	46758322	46823682	#N/A	#N/A
2622	chr21	17897311	17897351	6	3.36	0.0014	+	BTG3	#N/A	#N/A	BTG3	10950	BTG family, member 3	NM_006806	21	-	9721	17887842	17907032	#N/A	#N/A
2883	chr3	33824291	33824351	6	3.36	0.0014	+	PDCD6IP	#N/A	#N/A	PDCD6IP	10015	Programmed cell death 6 interacting protein	NM_013374	3	+	9791	33814560	33886197	#N/A	#N/A
[truncated: 2,885 more rows]
