# Supplementary material for: The SOX2 response program in glioblastoma multiforme: an integrated ChIP-seq, expression microarray, and microRNA analysis
Source: BMC Genomics. 2011 Jan 6;12:11. doi: 10.1186/1471-2164-12-11 (PMC3022822; doi:10.1186/1471-2164-12-11)
Supplement: Additional file 2 — Common genes from the two SOX2 Chip_seq datasets from mouse ES cells. [file 1471-2164-12-11-S2.TXT]

Additional File 2. Common genes from the two SOX2 Chip_seq datasets from mouse ES cells*	
mouse gene name	human homologue
1-Sep	1-Sep
A2bp1	A2BP1
A4galt	A4GALT
Abca4	ABCA4
Abcc4	ABCC4
Abcd3	ABCD3
Abcg1	ABCG1
Abcg2	ABCG2
Acp5	ACP5
Acp6	ACP6
Acss1	ACSS1
Actn1	ACTN1
Acvr1b	ACVR1B
Adipor2	ADIPOR2
Adrb3	ADRB3
Aff3	AFF3
Aftph	AFTPH
Agpat5	AGPAT5
Ahcy	AHCY
Ahsa1	AHSA1
Akap1	AKAP1
Akap12	AKAP12
Aldh1a2	ALDH1A2
Alg8	ALG8
Alkbh6	ALKBH6
Alpk3	ALPK3
Ampd1	AMPD1
Angpt1	ANGPT1
Ankrd17	ANKRD17
Ankrd6	ANKRD6
Ap2m1	AP2M1
Ap3b1	AP3B1
Aptx	APTX
Aqp11	AQP11
Aqp3	AQP3
Arc	ARC
Arhgap10	ARHGAP10
Arhgap12	ARHGAP12
Arhgap17	ARHGAP17
Arhgap28	ARHGAP28
Arhgef10	ARHGEF10
Arhgef18	ARHGEF18
Arhgef19	ARHGEF19
Arid2	ARID2
Arid3b	ARID3B
Arid5b	ARID5B
Arl13b	ARL13B
Arl15	ARL15
Arl6ip5	ARL6IP5
Armcx1	ARMCX1
Aspm	ASPM
Asxl1	ASXL1
Atp11a	ATP11A
Atp2b2	ATP2B2
Atp8a1	ATP8A1
Atxn7l1	ATXN7L1
B3gnt2	B3GNT2
B3gnt7	B3GNT7
B4galnt3	B4GALNT3
B4galt6	B4GALT6
Bace1	BACE1
Bach1	BACH1
Baz2a	BAZ2A
Baz2b	BAZ2B
Bcat1	BCAT1
Bcor	BCOR
Bdh2	BDH2
Becn1	BECN1
Blnk	BLNK
Bmf	BMF
Bmpr1b	BMPR1B
Bsdc1	BSDC1
Btbd11	BTBD11
Btd	BTD
Btn2a2	BTN2A2
Btrc	BTRC
BC024479	C11orf61
AI846148	C11orf84
2410129H14Rik	C13orf37
7420416P09Rik	C14orf115
4930427A07Rik	C14orf80
BC052040	C15orf41
5730590G19Rik	C15orf42
2900011O08Rik	C16orf45
D230025D16Rik	C16orf70
Gtl3	C16orf80
2310008H09Rik	C16orf88
E130012A19Rik	C17orf96
1700001P01Rik	C17orf98
1700034H14Rik	C18orf55
2810422O20Rik	C1orf156
2310003C23Rik	C20orf11
D1Bwg0212e	C2orf29
1700019D03Rik	C2orf88
6720456B07Rik	C3orf10
C85492	C3orf39
1700102P08Rik	C3orf62
D0H4S114	C5orf13
1810030N24Rik	C6orf162
A330021E22Rik	C7orf63
D630039A03Rik	C9orf152
D030056L22Rik	C9orf40
Cabin1	CABIN1
Cacna2d1	CACNA2D1
Cacna2d4	CACNA2D4
Cacybp	CACYBP
Camk2b	CAMK2B
Capn1	CAPN1
Casq2	CASQ2
Ccdc113	CCDC113
Ccdc132	CCDC132
Ccdc60	CCDC60
Ccdc77	CCDC77
Ccdc85a	CCDC85A
Cckar	CCKAR
Ccl25	CCL25
Ccnc	CCNC
Ccrn4l	CCRN4L
Cd109	CD109
Cd300e	CD300E
Cd300lg	CD300LG
Cd38	CD38
Cd47	CD47
Cd6	CD6
Cdc2l6	CDC2L6
Cdc42ep3	CDC42EP3
Cdca3	CDCA3
Cdca5	CDCA5
Cdh13	CDH13
Cdh3	CDH3
Cdh6	CDH6
Cdkn1b	CDKN1B
Cdr2	CDR2
Cds1	CDS1
Cdsn	CDSN
Cdx4	CDX4
Cdyl	CDYL
Cep55	CEP55
Cep68	CEP68
Chd9	CHD9
Chi3l1	CHI3L1
Chst8	CHST8
Cit	CIT
Ckap4	CKAP4
Clca6	CLCA4
Clcn3	CLCN3
Clcn6	CLCN6
Cldn14	CLDN14
Cldn4	CLDN4
Cldn5	CLDN5
Clec12a	CLEC12A
Clk1	CLK1
Cnksr2	CNKSR2
Cnot10	CNOT10
Cntnap2	CNTNAP2
Cobl	COBL
Coil	COIL
Col17a1	COL17A1
Col4a1	COL4A1
Coro2b	CORO2B
Cpe	CPE
Cplx1	CPLX1
Cpt1a	CPT1A
Creb3l2	CREB3L2
Crip2	CRIP2
Crmp1	CRMP1
Crtac1	CRTAC1
Csnk1e	CSNK1E
Csnk1g2	CSNK1G2
Cspg5	CSPG5
Cst3	CST3
Cstf3	CSTF3
Ctbp2	CTBP2
Ctgf	CTGF
Cth	CTH
Ctnna3	CTNNA3
Ctnnal1	CTNNAL1
Ctnnb1	CTNNB1
Cwf19l2	CWF19L2
4932441K18Rik	CXorf15
Cxxc5	CXXC5
Cyr61	CYR61
Daam2	DAAM2
Dab1	DAB1
Dars2	DARS2
Dctn2	DCTN2
Ddc	DDC
Ddit4	DDIT4
Ddr1	DDR1
Ddx58	DDX58
Def8	DEF8
Dennd2a	DENND2A
Dennd2c	DENND2C
Depdc6	DEPDC6
Dhx32	DHX32
Dhx57	DHX57
Dhx8	DHX8
Dido1	DIDO1
Dlc1	DLC1
Dlgap3	DLGAP3
Dll1	DLL1
Dmd	DMD
Dmrtc2	DMRTC2
Dnajb6	DNAJB6
Dnajc16	DNAJC16
Dnajc7	DNAJC7
Dpagt1	DPAGT1
Dpep3	DPEP3
Dpm1	DPM1
Dpp6	DPP6
Dpys	DPYS
Dpysl4	DPYSL4
1200002N14Rik	DRAM1
Dtna	DTNA
Dtnb	DTNB
Dtwd2	DTWD2
Dus1l	DUS1L
Dusp1	DUSP1
Dync1i2	DYNC1I2
Ebf1	EBF1
Ebf3	EBF3
Ebi3	EBI3
Echdc2	ECHDC2
Ect2	ECT2
Edn2	EDN2
Eea1	EEA1
Eed	EED
Eef2k	EEF2K
Efnb2	EFNB2
Egf	EGF
Ehmt1	EHMT1
Eif2c1	EIF2C1
Eif2c2	EIF2C2
Eif4a2	EIF4A2
Elavl2	ELAVL2
Elavl4	ELAVL4
Enc1	ENC1
Enpp3	ENPP3
Epb4.1	EPB41
Epb4.1l3	EPB41L3
Epb4.1l4a	EPB41L4A
Epb4.9	EPB49
Epha4	EPHA4
Ephb1	EPHB1
Erf	ERF
Etv1	ETV1
Etv5	ETV5
Etv6	ETV6
Ext1	EXT1
Eya1	EYA1
Eya2	EYA2
Ezh1	EZH1
F2rl1	F2RL1
Fah	FAH
Gm806	FAM22F
2200001I15Rik	FAM25C
Farp1	FARP1
Fblim1	FBLIM1
Fbln1	FBLN1
Fbxl12	FBXL12
Fbxl18	FBXL18
Fbxl19	FBXL19
Fbxw10	FBXW10
Fdft1	FDFT1
Fezf2	FEZF2
Fgd1	FGD1
Fgd4	FGD4
Fgf17	FGF17
Fgf4	FGF4
Fgfr1	FGFR1
Fgfr2	FGFR2
Fgr	FGR
Fhit	FHIT
Fibp	FIBP
Fli1	FLI1
BC023744	FLJ20674
Flywch1	FLYWCH1
Fn1	FN1
Fnbp1	FNBP1
Fos	FOS
Foxa2	FOXA2
Frat2	FRAT2
Frem2	FREM2
Fstl1	FSTL1
Ftl2	Ftl1
Fundc1	FUNDC1
Fzd2	FZD2
Gabbr1	GABBR1
Gabrp	GABRP
Gadd45a	GADD45A
Gadd45b	GADD45B
Gadd45g	GADD45G
Galr2	GALR2
Gas1	GAS1
Gbf1	GBF1
Gbgt1	GBGT1
Gcnt2	GCNT2
Gdf3	GDF3
Gdf5	GDF5
Ghrh	GHRH
Gip	GIP
Gja1	GJA1
Gldc	GLDC
Glud1	GLUD1
Sumo2	Gm13690
D10627	Gm14308
1700113O17Rik	Gm16501
C330021F23Rik	Gm3085
Ndufb4	Gm3873
Ptma	Gm4617
Zfp60	Gm4636
Eno1	Gm5506
Dppa3	Gm6269
Ndufs6	Gm6415
Twistnb	Gm8670
Dppa2	Gm9788
Gnai2	GNAI2
Gnb5	GNB5
Gpr1	GPR1
Gpr98	GPR98
Gprc5b	GPRC5B
Gpt2	GPT2
Gpx4	GPX4
Grap2	GRAP2
Grhl2	GRHL2
Grinl1a	GRINL1A
Gsk3a	GSK3A
Gstm7	GSTM2
Gtdc1	GTDC1
Gtf2a1	GTF2A1
Gtf3c3	GTF3C3
Gtse1	GTSE1
H2afy	H2AFY
Hbp1	HBP1
A530088H08Rik	hCG_1776018
Hdac9	HDAC9
Heatr3	HEATR3
Helb	HELB
Hexb	HEXB
Hiat1	HIAT1
Higd1b	HIGD1B
Hist1h1b	HIST1H1B
Hist1h1c	HIST1H1C
Hist1h2bp	HIST1H2BD
Hist1h2be	HIST1H2BJ
Hk2	HK2
Hmgb1	HMGB1L1
Hmgcr	HMGCR
Hoxb1	HOXB1
Hoxb13	HOXB13
Hoxc13	HOXC13
Hs3st3b1	HS3ST3B1
Hs6st1	HS6ST1
Hs6st2	HS6ST2
Hsd17b3	HSD17B3
Hsdl1	HSDL1
Hsf2	HSF2
Hsp90aa1	HSP90AA1
Hspa1a	HSPA1B
Id1	ID1
Id3	ID3
Idh2	IDH2
Ier2	IER2
Ifitm2	IFITM2
Ifnar2	IFNAR2
Ifng	IFNG
Ifngr2	IFNGR2
Igf1	IGF1
Igf2bp2	IGF2BP2
Igfbp2	IGFBP2
Igfbpl1	IGFBPL1
Ikzf4	IKZF4
Il17d	IL17D
Il17rd	IL17RD
Il25	IL25
Il6st	IL6ST
Impa2	IMPA2
Ina	INA
Inadl	INADL
Inmt	INMT
Insm1	INSM1
Ireb2	IREB2
Irf1	IRF1
Irx2	IRX2
Irx5	IRX5
Itga1	ITGA1
Itga9	ITGA9
Itgb3	ITGB3
Jag1	JAG1
Jak3	JAK3
Jam2	JAM2
Jarid2	JARID2
Junb	JUNB
Jup	JUP
Kcnb1	KCNB1
Kcnj6	KCNJ6
Kcnj9	KCNJ9
Kcnk5	KCNK5
Kcnn2	KCNN2
Kcnu1	KCNU1
Khdrbs3	KHDRBS3
2310008H04Rik	KIAA0146
Gse1	KIAA0182
5730419I09Rik	KIAA0528
C130038G02Rik	KIAA0774
D14Ertd436e	KIAA0831
4931428F04Rik	KIAA0895L
X99384	KIAA1274
4933403G14Rik	KIAA1383
1500001A10Rik	KIAA1853
Kif11	KIF11
Kif21a	KIF21A
Kif2c	KIF2C
Kifc3	KIFC3
Kitl	KITLG
Klf12	KLF12
Klf2	KLF2
Klf3	KLF3
Klf6	KLF6
Klf7	KLF7
Klf9	KLF9
Klhl12	KLHL12
Klhl2	KLHL2
Krtap13-1	KRTAP13-1
Lama1	LAMA1
Lamc2	LAMC2
Laptm4b	LAPTM4B
Larp7	LARP7
Lats2	LATS2
Lbxcor1	LBXCOR1
Ldhb	LDHB
Lef1	LEF1
Lefty1	LEFTY1
Lefty2	LEFTY2
Lemd1	LEMD1
Leo1	LEO1
Lepre1	LEPRE1
Leprel2	LEPREL2
Letm1	LETM1
Letmd1	LETMD1
2310007H09Rik	LHPP
Lhx5	LHX5
Lin7c	LIN7C
Lmx1b	LMX1B
Lnpep	LNPEP
Nanog	LOC100038891
Hist1h4j	LOC100041230
2810408A11Rik	LOC390760
Arhgap8	LOC553158
Gm949	LOC644100
Gm606	LOC647309
Lpp	LPP
Lrig1	LRIG1
Lrrc28	LRRC28
Lrrc36	LRRC36
Lrrn2	LRRN2
Ly6e	LY6E
Lypla1	LYPLA1
Lyrm5	LYRM5
Mad1l1	MAD1L1
Mafb	MAFB
Magi1	MAGI1
Magi3	MAGI3
Mamdc2	MAMDC2
Map4k4	MAP4K4
Mtap7	MAP7
Mapkapk5	MAPKAPK5
Matn2	MATN2
Mbd3	MBD3
Mbtps2	MBTPS2
Mcl1	MCL1
Cma2	Mcpt9
Mdk	MDK
Mdm1	MDM1
Meis1	MEIS1
Mesdc1	MESDC1
Mesdc2	MESDC2
Mgat5b	MGAT5B
Mib2	MIB2
Mif	MIF
Mkrn1	MKRN1
Mme	MME
Mmp20	MMP20
Mmp21	MMP21
Mobp	MOBP
Mogat1	MOGAT1
Morc1	MORC1
Morc3	MORC3
Mpp6	MPP6
Mpzl1	MPZL1
Mras	MRAS
Mreg	MREG
Mrps23	MRPS23
Ms4a10	MS4A10
Msh2	MSH2
Msh6	MSH6
Msi1	MSI1
Mtf2	MTF2
Mtmr12	MTMR12
Mtus1	MTUS1
Mybl1	MYBL1
Mybl2	MYBL2
Myc	MYC
Mycl1	MYCL1
Mycn	MYCN
Myh9	MYH9
Myo1e	MYO1E
Myo3a	MYO3A
Myoz3	MYOZ3
Myst2	MYST2
Myt1	MYT1
Mzf1	MZF1
E030049G20Rik	NAP5
Nav1	NAV1
Nbr1	NBR1
Ncam1	NCAM1
Ncapd2	NCAPD2
Ncf2	NCF2
Ncoa3	NCOA3
Ncoa7	NCOA7
Ncor1	NCOR1
Nedd4	NEDD4
Nedd4l	NEDD4L
Nefl	NEFL
Nes	NES
Neurog1	NEUROG1
Nfat5	NFAT5
Nfe2l2	NFE2L2
Nfib	NFIB
Nid2	NID2
Ninj2	NINJ2
Nnmt	NNMT
Nolc1	NOLC1
Notch1	NOTCH1
Npas3	NPAS3
Npc1	NPC1
Nr0b1	NR0B1
Nrarp	NRARP
Nrip1	NRIP1
Nsf	NSF
Nt5e	NT5E
Ntn1	NTN1
Nudcd2	NUDCD2
Nudt1	NUDT1
Nudt4	NUDT4
Nufip2	NUFIP2
Nxn	NXN
Nxph1	NXPH1
Nxt1	NXT1
Oaz1	OAZ1
Odc1	ODC1
Odz4	ODZ4
Olfml2b	OLFML2B
Olfr57	OR7A17
Osbpl6	OSBPL6
Ostf1	OSTF1
Otx2	OTX2
Pacs1	PACS1
Pafah1b1	PAFAH1B1
Pafah2	PAFAH2
Akap2	PALM2-AKAP2
Park2	PARK2
Patz1	PATZ1
Pbx3	PBX3
Pccb	PCCB
Pcdhga1	PCDHGA1
Pcdhgc5	PCDHGC5
Pcmtd1	PCMTD1
Pctk2	PCTK2
Pdcl2	PDCL2
E430028B21Rik	PDE12
Pde1a	PDE1A
Pde1b	PDE1B
Pde7a	PDE7A
Pdgfa	PDGFA
Pdia4	PDIA4
Pdk1	PDK1
Pdlim1	PDLIM1
Pecam1	PECAM1
Phc1	PHC1
Phf19	PHF19
Pi16	PI16
Pias3	PIAS3
Pigv	PIGV
Pim1	PIM1
Pink1	PINK1
Pip5k1a	PIP5K1A
Pipox	PIPOX
Pitpnc1	PITPNC1
Pkia	PKIA
Pkn2	PKN2
Pla2g10	PLA2G10
Pla2g1b	PLA2G1B
Pla2g4e	PLA2G4E
Plcg2	PLCG2
Plcxd1	PLCXD1
Plekha1	PLEKHA1
Plekha2	PLEKHA2
Plekhf2	PLEKHF2
Plscr1	PLSCR1
Plxdc1	PLXDC1
Pnpla7	PNPLA7
Poldip3	POLDIP3
Porcn	PORCN
Pou5f1	POU5F1
Ppap2a	PPAP2A
Ppap2b	PPAP2B
Ppih	PPIH
Ppp1cc	PPP1CC
Ppp1r10	PPP1R10
Ppp1r14a	PPP1R14A
Ppp1r16b	PPP1R16B
Ppp1r7	PPP1R7
Ppp1r9a	PPP1R9A
Ppp2r2d	PPP2R2D
D8Ertd82e	PRAGMIN
Prkar2a	PRKAR2A
Prkcq	PRKCQ
Prkrir	PRKRIR
Prmt8	PRMT8
Prps1	PRPS1
Prtg	PRTG
Psd3	PSD3
Psip1	PSIP1
Psmd7	PSMD7
Psmd8	PSMD8
Ptger2	PTGER2
Ptgs1	PTGS1
Ptpn18	PTPN18
Ptpn2	PTPN2
Ptprg	PTPRG
Pvrl2	PVRL2
Pvrl3	PVRL3
Qprt	QPRT
Rab12	RAB12
Rab1	RAB1A
Rabgap1l	RABGAP1L
Rad18	RAD18
Rai14	RAI14
Ralb	RALB
Ralgds	RALGDS
Rapgef5	RAPGEF5
Rasa4	RASA4
Rax	RAX
Rbbp7	RBBP7
Rbm14	RBM14
Rbm9	RBM9
Rcn1	RCN1
Rcor2	RCOR2
Reep3	REEP3
Reep5	REEP5
Reps1	REPS1
Rerg	RERG
Rest	REST
Rffl	RFFL
Rftn2	RFTN2
Rfx2	RFX2
Rfx4	RFX4
Rfxank	RFXANK
Rgma	RGMA
Rhbdd2	RHBDD2
Rhof	RHOF
Rhpn2	RHPN2
Rif1	RIF1
Rnase12	RNASE12
Rnaseh2b	RNASEH2B
Rnf180	RNF180
Rnf182	RNF182
Rnf32	RNF32
Ror1	ROR1
1700041C02Rik	RP4-692D3.1
Rpp25	RPP25
Rps19	RPS19
Rps21	RPS21
Rps26	RPS26
Rps9	RPS9
Rqcd1	RQCD1
Rrm2	RRM2
Rrn3	RRN3
Rsbn1	RSBN1
Rttn	RTTN
Runx1t1	RUNX1T1
Rybp	RYBP
Sacs	SACS
Sall4	SALL4
Sars	SARS
Sash1	SASH1
Satb1	SATB1
Scgb1a1	SCGB1A1
Scgb3a1	SCGB3A1
Schip1	SCHIP1
Scn5a	SCN5A
Scyl1	SCYL1
Sdf2	SDF2
Sema3e	SEMA3E
Sema4b	SEMA4B
Senp2	SENP2
Serinc5	SERINC5
Sertad2	SERTAD2
Sertad4	SERTAD4
Sesn3	SESN3
Setd1b	SETD1B
Setx	SETX
Sez6	SEZ6
Sfpq	SFPQ
Sfrp4	SFRP4
Sfrs15	SFRS15
Sfrs6	SFRS6
Sfrs7	SFRS7
Sfxn1	SFXN1
Sgce	SGCE
Sgk3	SGK3
Sh2d4b	SH2D4B
Shc4	SHC4
She	SHE
Shf	SHF
Shroom3	SHROOM3
Sirpa	SIRPA
Six3	SIX3
Skap2	SKAP2
Skil	SKIL
Skp2	SKP2
Slc12a7	SLC12A7
Slc15a1	SLC15A1
Slc16a6	SLC16A6
Slc1a3	SLC1A3
Slc1a4	SLC1A4
Slc1a5	SLC1A5
Slc23a2	SLC23A2
Slc25a1	SLC25A1
Slc25a36	SLC25A36
Slc25a40	SLC25A40
Slc27a4	SLC27A4
Slc29a1	SLC29A1
Slc2a3	SLC2A3
Slc34a1	SLC34A1
Slc35b4	SLC35B4
Slc35e3	SLC35E3
Slc35f2	SLC35F2
Slc37a1	SLC37A1
Slc38a4	SLC38A4
Slc39a14	SLC39A14
Slc41a3	SLC41A3
Slc45a1	SLC45A1
Slc5a11	SLC5A11
Slc6a15	SLC6A15
Slc6a6	SLC6A6
Slc7a3	SLC7A3
Slc7a7	SLC7A7
Slc9a9	SLC9A9
Slco2a1	SLCO2A1
Slco4c1	SLCO4C1
Slco5a1	SLCO5A1
Smad6	SMAD6
Smad7	SMAD7
Smarca2	SMARCA2
Smarcad1	SMARCAD1
Smarcd1	SMARCD1
Smg7	SMG7
Smug1	SMUG1
Snai1	SNAI1
Snapc3	SNAPC3
Sntb2	SNTB2
Snx10	SNX10
Snx11	SNX11
Socs3	SOCS3
Sox11	SOX11
Sox13	SOX13
Sox2	SOX2
Sox21	SOX21
Sp8	SP8
Spag6	SPAG6
Spag9	SPAG9
Sphk2	SPHK2
Spic	SPIC
Spint1	SPINT1
Spint4	SPINT4
Spire1	SPIRE1
Spp1	SPP1
Spred1	SPRED1
Spred2	SPRED2
Spry2	SPRY2
Srpk1	SRPK1
Ss18	SS18
Ssh2	SSH2
Ssr2	SSR2
St5	ST5
Stag1	STAG1
Stat4	STAT4
Stk35	STK35
Stk38	STK38
Stk39	STK39
Stx3	STX3
Sulf1	SULF1
Sulf2	SULF2
Sumf1	SUMF1
Syn2	SYN2
Syncrip	SYNCRIP
Synj2	SYNJ2
Syt3	SYT3
Syt5	SYT5
T	T
Taf5l	TAF5L
Tanc1	TANC1
Tbl1x	TBL1X
Tbl1xr1	TBL1XR1
Tbxas1	TBXAS1
Tcea1	TCEA1
Tcf20	TCF20
Tcf7	TCF7
Tcf3	TCF7L1
Tcf7l2	TCF7L2
Tcl1	TCL1A
Tdgf1	TDGF1
Tec	TEC
Tek	TEK
Tesk2	TESK2
Tex14	TEX14
Tex264	TEX264
Tcfap2c	TFAP2C
Tcfcp2l1	TFCP2L1
Tfdp2	TFDP2
Tcfe3	TFE3
Tfpi	TFPI
Thbs2	THBS2
Thbs3	THBS3
Tle1	TLE1
Tle3	TLE3
Tmc7	TMC7
Tmed4	TMED4
Tmem135	TMEM135
Tmem154	TMEM154
Tmem181	TMEM181
Tmem2	TMEM2
Tmem51	TMEM51
Tmem60	TMEM60
Tmod2	TMOD2
Tnfrsf19	TNFRSF19
Tnfsf12-tnfsf13	TNFSF12-TNFSF13
Tnk2	TNK2
Tnrc4	TNRC4
Tnrc6b	TNRC6B
Top3a	TOP3A
Tor3a	TOR3A
Trp53	TP53
Trp53bp1	TP53BP1
Traf3ip2	TRAF3IP2
Trak1	TRAK1
Trh	TRH
Trib2	TRIB2
Trim2	TRIM2
Trim25	TRIM25
Trim26	TRIM26
Trim28	TRIM28
Trim44	TRIM44
Trim47	TRIM47
Trim71	TRIM71
Trim8	TRIM8
Tsc22d1	TSC22D1
Tsen2	TSEN2
Tshz2	TSHZ2
Tspan11	TSPAN11
Tssk3	TSSK3
Ttl	TTL
Ttn	TTN
Ttyh1	TTYH1
Tubb5	TUBB
Tubb2b	TUBB2B
Ubap2	UBAP2
Ubqln4	UBQLN4
Ubr2	UBR2
Ubtf	UBTF
Uck2	UCK2
Uhrf2	UHRF2
Unc5b	UNC5B
Upp1	UPP1
Urod	UROD
Usp28	USP28
Utf1	UTF1
Utrn	UTRN
Vangl2	VANGL2
Vegfc	VEGFC
Vpreb1	Vpreb2
Wasf3	WASF3
Wbscr27	WBSCR27
Whsc2	WHSC2
Wnk1	WNK1
Wnt5a	WNT5A
Wsb1	WSB1
Xpa	XPA
Xrcc5	XRCC5
Ybx1	YBX1
Yes1	YES1
Ypel5	YPEL5
Ywhag	YWHAG
Zbtb40	ZBTB40
Zbtb41	ZBTB41
Zbtb44	ZBTB44
ZBTB45	ZBTB45
Zc3hav1	ZC3HAV1
Zfand1	ZFAND1
Zfhx2	ZFHX2
Zfp1	ZFP1
Zfp93	Zfp108
Zfp36l1	ZFP36L1
Zfp42	ZFP42
Zfp57	ZFP57
Zfp64	ZFP64
Zfp273	Zfp708
Zfyve1	ZFYVE1
Zmiz1	ZMIZ1
Zmynd10	ZMYND10
Zfp148	ZNF148
Zfp182	ZNF182
Zfp217	ZNF217
Zfp330	ZNF330
Zfp428	ZNF428
Zfp462	ZNF462
Zfp553	ZNF48
Zfp536	ZNF536
Zfp623	ZNF623
Zfp668	ZNF668
Zfp704	ZNF704
Zfp706	ZNF706
Zfp710	ZNF710
Znrf1	ZNRF1
Zscan2	ZSCAN2
Zw10	ZW10
Zyg11b	ZYG11B
1110004B13Rik	#N/A
1110014K08Rik	#N/A
1110059P08Rik	#N/A
1200015N20Rik	#N/A
1300013J15Rik	#N/A
1700011J10Rik	#N/A
1700012H05Rik	#N/A
1700013G24Rik	#N/A
1810054D07Rik	#N/A
2010001H14Rik	#N/A
2010309E21Rik	#N/A
2210010L05Rik	#N/A
2310009E04Rik	#N/A
2310010I16Rik	#N/A
2410004F06Rik	#N/A
2410014A08Rik	#N/A
2410016F19Rik	#N/A
2410081M15Rik	#N/A
2410146L05Rik	#N/A
2410193C02Rik	#N/A
2610044O15Rik	#N/A
2700083E18Rik	#N/A
2810037C14Rik	#N/A
2810048G17Rik	#N/A
2810405J04Rik	#N/A
3110005G23Rik	#N/A
4632413K17Rik	#N/A
4733401H18Rik	#N/A
4833432M17Rik	#N/A
4921501E09Rik	#N/A
4930474N05Rik	#N/A
4931406I20Rik	#N/A
4933405K07Rik	#N/A
5330410G16Rik	#N/A
5730409G15Rik	#N/A
5730410I19Rik	#N/A
5730593N15Rik	#N/A
5830434P21Rik	#N/A
6030408C04Rik	#N/A
6230410P16Rik	#N/A
6330530A05Rik	#N/A
6430517E21Rik	#N/A
8030451K01Rik	#N/A
9230109N16	#N/A
9530015I07Rik	#N/A
9630008K15Rik	#N/A
A130038H09Rik	#N/A
A230062G08Rik	#N/A
A230079K17Rik	#N/A
A530053G22Rik	#N/A
A930004K21Rik	#N/A
A930008G19Rik	#N/A
AA536743	#N/A
Accn1	#N/A
Acot1	#N/A
AK122525	#N/A
Akp2	#N/A
Ankrd38	#N/A
Ankrd47	#N/A
Arfl4	#N/A
AU016693	#N/A
AU024582	#N/A
B130050I23Rik	#N/A
B930006L02Rik	#N/A
BC013481	#N/A
BC017133	#N/A
BC023818	#N/A
BC026585	#N/A
BC035954	#N/A
BC038822	#N/A
BC065085	#N/A
BC107364	#N/A
Bhlhb2	#N/A
C130023O10Rik	#N/A
C130052G03Rik	#N/A
C130071C03Rik	#N/A
C1qtnf3	#N/A
Cd24a	#N/A
Cml5	#N/A
Csnk2a1	#N/A
D11Ertd636e	#N/A
D14Ertd668e	#N/A
D230005D02Rik	#N/A
D330038O06Rik	#N/A
D5Ertd585e	#N/A
D830044D21Rik	#N/A
D930005D10Rik	#N/A
Defb1	#N/A
Defb41	#N/A
Dhrs8	#N/A
Dppa5	#N/A
Drd1ip	#N/A
Dst	#N/A
Edg5	#N/A
Eef1a1	#N/A
EG624866	#N/A
Enah	#N/A
Epb4.1l1	#N/A
Gm1631	#N/A
Gm1967	#N/A
Gm489	#N/A
Gnas	#N/A
Gpiap1	#N/A
Gsh1	#N/A
Gsta4	#N/A
Hmgb2l1	#N/A
Hnrpa2b1	#N/A
Hnrpr	#N/A
Hnrpu	#N/A
Hrbl	#N/A
I830134H01Rik	#N/A
Igsf4a	#N/A
Igsf4b	#N/A
Inoc1	#N/A
Jmjd2c	#N/A
Klhl5	#N/A
LOC217066	#N/A
LOC236749	#N/A
LOC432602	#N/A
LOC432615	#N/A
LOC434285	#N/A
LOC434510	#N/A
Mrg1	#N/A
Nol5	#N/A
Olfr1339	#N/A
Olfr307	#N/A
Olfr510	#N/A
Olfr698	#N/A
Olfr812	#N/A
Olfr913	#N/A
Olfr923	#N/A
P140	#N/A
Pbef1	#N/A
Pcaf	#N/A
Phf21a	#N/A
Pin4	#N/A
Plekha4	#N/A
Ppgb	#N/A
Pramel6	#N/A
Prkcbp1	#N/A
Ptk9l	#N/A
Pvr	#N/A
Rbpsuh	#N/A
Rfxdc2	#N/A
Ripk5	#N/A
Rkhd2	#N/A
Rnf12	#N/A
Rnf125	#N/A
Rprc1	#N/A
Rslcan24	#N/A
Serpinb1b	#N/A
Sgk	#N/A
Siglecf	#N/A
Spin	#N/A
Sprrl7	#N/A
Suhw2	#N/A
Tacstd1	#N/A
Tbc1d9	#N/A
Tdh	#N/A
Tgif	#N/A
Tmem16f	#N/A
Tmem23	#N/A
Tmem24	#N/A
Tpd52	#N/A
Trpd52l3	#N/A
Ubb	#N/A
Wdr79	#N/A
Zcd1	#N/A
Zfp206	#N/A
Zfp35	#N/A
Zfp364	#N/A
Zfp371	#N/A
Zfp496	#N/A
Zfp532	#N/A
Zfp568	#N/A
Zyg11bl	#N/A

* Genes were mapped by the nearest gene within 50kb of the sox2 binding regions	
