# Supplementary material for: The SOX2 response program in glioblastoma multiforme: an integrated ChIP-seq, expression microarray, and microRNA analysis
Source: BMC Genomics. 2011 Jan 6;12:11. doi: 10.1186/1471-2164-12-11 (PMC3022822; doi:10.1186/1471-2164-12-11)
Supplement: Additional file 3 — Over represented GO terms in 3162 unique SOX2 targets in GBM cells. [file 1471-2164-12-11-S3.XLS]

## Sheet: gsea_report_for_ClassB_12915961
Additional File 3. Over represented GO terms in GBM SOX2 targets compared to human ES targets
NAME	GS<br> follow link to MSigDB	GS DETAILS	SIZE	ES	NES	NOM p-val	FDR q-val	FWER p-val	RANK AT MAX	LEADING EDGE
ION_TRANSPORT	ION_TRANSPORT	Details ...	41	-0.374203	-2.74281	0	0.00131124	0.01	1730	tags=80%, list=43%, signal=141%
CARBOXYLIC_ACID_TRANSMEMBRANE_TRANSPORTER_ACTIVITY	CARBOXYLIC_ACID_TRANSMEMBRANE_TRANSPORTER_ACTIVITY	Details ...	12	-0.678052	-2.83756	0	0.00131802	0.005	627	tags=83%, list=16%, signal=99%
ORGANIC_ACID_TRANSMEMBRANE_TRANSPORTER_ACTIVITY	ORGANIC_ACID_TRANSMEMBRANE_TRANSPORTER_ACTIVITY	Details ...	12	-0.678052	-2.8146	0	0.00137573	0.007	627	tags=83%, list=16%, signal=99%
METAL_ION_TRANSPORT	METAL_ION_TRANSPORT	Details ...	33	-0.386859	-2.64915	0	0.00142964	0.018	1730	tags=82%, list=43%, signal=144%
AMINE_TRANSMEMBRANE_TRANSPORTER_ACTIVITY	AMINE_TRANSMEMBRANE_TRANSPORTER_ACTIVITY	Details ...	11	-0.664956	-2.65424	0	0.00149616	0.017	618	tags=82%, list=16%, signal=97%
CATION_TRANSPORT	CATION_TRANSPORT	Details ...	37	-0.379811	-2.74731	0	0.00157348	0.01	1730	tags=81%, list=43%, signal=142%
ACTIVE_TRANSMEMBRANE_TRANSPORTER_ACTIVITY	ACTIVE_TRANSMEMBRANE_TRANSPORTER_ACTIVITY	Details ...	28	-0.416025	-2.69269	0	0.00157983	0.014	631	tags=57%, list=16%, signal=67%
MONOVALENT_INORGANIC_CATION_TRANSPORT	MONOVALENT_INORGANIC_CATION_TRANSPORT	Details ...	27	-0.457462	-2.89776	0	0.00158038	0.004	1730	tags=89%, list=43%, signal=156%
SODIUM_ION_TRANSPORT	SODIUM_ION_TRANSPORT	Details ...	9	-0.711811	-2.66878	0	0.00158786	0.016	712	tags=89%, list=18%, signal=108%
TRANSMEMBRANE_RECEPTOR_PROTEIN_PHOSPHATASE_ACTIVITY	TRANSMEMBRANE_RECEPTOR_PROTEIN_PHOSPHATASE_ACTIVITY	Details ...	10	-0.782817	-2.99169	0	0.00159127	0.002	873	tags=100%, list=22%, signal=128%
RECEPTOR_ACTIVITY	RECEPTOR_ACTIVITY	Details ...	148	-0.185374	-2.59634	0	0.00201926	0.027	2060	tags=70%, list=52%, signal=139%
SYMPORTER_ACTIVITY	SYMPORTER_ACTIVITY	Details ...	6	-0.84294	-2.5566	0	0.00278894	0.04	631	tags=100%, list=16%, signal=119%
SECONDARY_ACTIVE_TRANSMEMBRANE_TRANSPORTER_ACTIVITY	SECONDARY_ACTIVE_TRANSMEMBRANE_TRANSPORTER_ACTIVITY	Details ...	10	-0.643285	-2.53463	0	0.0030031	0.047	631	tags=80%, list=16%, signal=95%
SUBSTRATE_SPECIFIC_TRANSMEMBRANE_TRANSPORTER_ACTIVITY	SUBSTRATE_SPECIFIC_TRANSMEMBRANE_TRANSPORTER_ACTIVITY	Details ...	81	-0.24197	-2.52387	0.00193798	0.00318377	0.053	728	tags=42%, list=18%, signal=50%
PROTEIN_SERINE_THREONINE_KINASE_ACTIVITY	PROTEIN_SERINE_THREONINE_KINASE_ACTIVITY	Details ...	56	-0.284458	-2.49672	0	0.00361307	0.064	1443	tags=64%, list=36%, signal=99%
ESTABLISHMENT_OF_LOCALIZATION	ESTABLISHMENT_OF_LOCALIZATION	Details ...	200	-0.152374	-2.44693	0	0.00430164	0.088	1733	tags=58%, list=44%, signal=98%
AMINO_ACID_TRANSMEMBRANE_TRANSPORTER_ACTIVITY	AMINO_ACID_TRANSMEMBRANE_TRANSPORTER_ACTIVITY	Details ...	8	-0.721386	-2.46541	0	0.00434117	0.079	618	tags=88%, list=16%, signal=103%
TRANSPORT	TRANSPORT	Details ...	186	-0.158128	-2.45313	0	0.00436677	0.084	1733	tags=59%, list=44%, signal=99%
TRANSMEMBRANE_TRANSPORTER_ACTIVITY	TRANSMEMBRANE_TRANSPORTER_ACTIVITY	Details ...	87	-0.224498	-2.42742	0	0.00466584	0.1	728	tags=40%, list=18%, signal=48%
GENERATION_OF_NEURONS	GENERATION_OF_NEURONS	Details ...	25	-0.407992	-2.38632	0	0.00610774	0.138	1571	tags=80%, list=39%, signal=131%
NEURON_DIFFERENTIATION	NEURON_DIFFERENTIATION		24	-0.399505	-2.37423	0.00211416	0.00647297	0.154	1571	tags=79%, list=39%, signal=130%
ORGANIC_ACID_TRANSPORT	ORGANIC_ACID_TRANSPORT		11	-0.572283	-2.3558	0	0.00697839	0.172	624	tags=73%, list=16%, signal=86%
PROTEASE_INHIBITOR_ACTIVITY	PROTEASE_INHIBITOR_ACTIVITY		5	-0.831404	-2.32591	0	0.00823832	0.205	676	tags=100%, list=17%, signal=120%
PHOSPHOTRANSFERASE_ACTIVITY__ALCOHOL_GROUP_AS_ACCEPTOR	PHOSPHOTRANSFERASE_ACTIVITY__ALCOHOL_GROUP_AS_ACCEPTOR		94	-0.205529	-2.30588	0.00208333	0.0090629	0.232	1446	tags=56%, list=36%, signal=86%
NEUROGENESIS	NEUROGENESIS		26	-0.377123	-2.29877	0	0.0091782	0.242	1571	tags=77%, list=39%, signal=126%
PROTEIN_KINASE_ACTIVITY	PROTEIN_KINASE_ACTIVITY		85	-0.21797	-2.28413	0.00204499	0.00925025	0.269	1446	tags=58%, list=36%, signal=89%
MOLECULAR_ADAPTOR_ACTIVITY	MOLECULAR_ADAPTOR_ACTIVITY		23	-0.402427	-2.28627	0	0.00944511	0.264	658	tags=57%, list=17%, signal=67%
TRANSMISSION_OF_NERVE_IMPULSE	TRANSMISSION_OF_NERVE_IMPULSE		41	-0.302847	-2.271	0	0.00962174	0.289	2011	tags=80%, list=51%, signal=161%
CARBOXYLIC_ACID_TRANSPORT	CARBOXYLIC_ACID_TRANSPORT		11	-0.572283	-2.28671	0.00193798	0.00974801	0.263	624	tags=73%, list=16%, signal=86%
SUBSTRATE_SPECIFIC_TRANSPORTER_ACTIVITY	SUBSTRATE_SPECIFIC_TRANSPORTER_ACTIVITY		88	-0.20826	-2.24992	0	0.0108561	0.336	728	tags=39%, list=18%, signal=46%
SODIUM_CHANNEL_ACTIVITY	SODIUM_CHANNEL_ACTIVITY		5	-0.822848	-2.25138	0.0019685	0.0110317	0.332	710	tags=100%, list=18%, signal=122%
L_AMINO_ACID_TRANSMEMBRANE_TRANSPORTER_ACTIVITY	L_AMINO_ACID_TRANSMEMBRANE_TRANSPORTER_ACTIVITY		4	-0.845786	-2.15895	0	0.0194298	0.559	618	tags=100%, list=16%, signal=118%
TRANSMEMBRANE_RECEPTOR_ACTIVITY	TRANSMEMBRANE_RECEPTOR_ACTIVITY		106	-0.185591	-2.16155	0	0.0195838	0.55	2060	tags=70%, list=52%, signal=141%
POTASSIUM_ION_TRANSPORT	POTASSIUM_ION_TRANSPORT		17	-0.449743	-2.16506	0	0.0197257	0.538	1730	tags=88%, list=43%, signal=155%
ANION_CATION_SYMPORTER_ACTIVITY	ANION_CATION_SYMPORTER_ACTIVITY		4	-0.842516	-2.14263	0	0.0198059	0.598	631	tags=100%, list=16%, signal=119%
SIALYLTRANSFERASE_ACTIVITY	SIALYLTRANSFERASE_ACTIVITY		6	-0.714783	-2.14938	0.0019802	0.0199963	0.581	477	tags=83%, list=12%, signal=95%
KINASE_ACTIVITY	KINASE_ACTIVITY		102	-0.180691	-2.13806	0	0.0200073	0.612	1446	tags=54%, list=36%, signal=83%
INTRINSIC_TO_MEMBRANE	INTRINSIC_TO_MEMBRANE		307	-0.106376	-2.14474	0	0.0200436	0.59	2060	tags=62%, list=52%, signal=118%
SYNAPTIC_TRANSMISSION	SYNAPTIC_TRANSMISSION		39	-0.292588	-2.133	0.00208333	0.0201876	0.624	2011	tags=79%, list=51%, signal=159%
AMINE_TRANSPORT	AMINE_TRANSPORT		10	-0.545049	-2.12923	0.00204499	0.0203239	0.635	623	tags=70%, list=16%, signal=83%
CATION_TRANSMEMBRANE_TRANSPORTER_ACTIVITY	CATION_TRANSMEMBRANE_TRANSPORTER_ACTIVITY		51	-0.250429	-2.10896	0.00199203	0.0232342	0.691	1748	tags=69%, list=44%, signal=121%
TRANSFERASE_ACTIVITY__TRANSFERRING_PHOSPHORUS_CONTAINING_GROUPS	TRANSFERASE_ACTIVITY__TRANSFERRING_PHOSPHORUS_CONTAINING_GROUPS		110	-0.168782	-2.07802	0.00986193	0.0278677	0.766	1446	tags=53%, list=36%, signal=81%
VOLTAGE_GATED_SODIUM_CHANNEL_ACTIVITY	VOLTAGE_GATED_SODIUM_CHANNEL_ACTIVITY		4	-0.822642	-2.0516	0.00192308	0.0329109	0.829	710	tags=100%, list=18%, signal=122%
PLASMA_MEMBRANE	PLASMA_MEMBRANE		335	-0.098215	-2.02105	0.0019685	0.0398652	0.893	3147	tags=88%, list=79%, signal=386%
