# Supplementary material for: The SOX2 response program in glioblastoma multiforme: an integrated ChIP-seq, expression microarray, and microRNA analysis
Source: BMC Genomics. 2011 Jan 6;12:11. doi: 10.1186/1471-2164-12-11 (PMC3022822; doi:10.1186/1471-2164-12-11)
Supplement: Additional file 4 — Over represented GO terms in 817 unique SOX2 targets in human ES cells. [file 1471-2164-12-11-S4.XLS]

## Sheet: gsea_report_for_ClassA_12915961
Additional File 4. Over represented GO terms in human ES SOX2 targets compared to human GBM SOX2 targets
NAME	GS<br> follow link to MSigDB	GS DETAILS	SIZE	ES	NES	NOM p-val	FDR q-val	FWER p-val	RANK AT MAX	LEADING EDGE
ATPASE_ACTIVITY__COUPLED	ATPASE_ACTIVITY__COUPLED	Details ...	22	0.517414	2.935	0	0.00118792	0.001	1388	tags=86%, list=35%, signal=132%
CATION_HOMEOSTASIS	CATION_HOMEOSTASIS	Details ...	22	0.454235	2.58059	0	0.00556504	0.027	1638	tags=86%, list=41%, signal=146%
HYDROLASE_ACTIVITY__ACTING_ON_ACID_ANHYDRIDES__CATALYZING_TRANSMEMBRANE_MOVEMENT_OF_SUBSTANCES	HYDROLASE_ACTIVITY__ACTING_ON_ACID_ANHYDRIDES__CATALYZING_TRANSMEMBRANE_MOVEMENT_OF_SUBSTANCES	Details ...	8	0.745908	2.6234	0	0.00565025	0.019	1016	tags=100%, list=26%, signal=134%
ATPASE_ACTIVITY__COUPLED_TO_MOVEMENT_OF_SUBSTANCES	ATPASE_ACTIVITY__COUPLED_TO_MOVEMENT_OF_SUBSTANCES	Details ...	8	0.745908	2.58618	0	0.00620454	0.025	1016	tags=100%, list=26%, signal=134%
HYDROLASE_ACTIVITY__ACTING_ON_ACID_ANHYDRIDES	HYDROLASE_ACTIVITY__ACTING_ON_ACID_ANHYDRIDES	Details ...	58	0.283016	2.54074	0	0.00663304	0.038	1016	tags=53%, list=26%, signal=71%
PRIMARY_ACTIVE_TRANSMEMBRANE_TRANSPORTER_ACTIVITY	PRIMARY_ACTIVE_TRANSMEMBRANE_TRANSPORTER_ACTIVITY	Details ...	8	0.745908	2.64652	0	0.00674695	0.017	1016	tags=100%, list=26%, signal=134%
MACROMOLECULAR_COMPLEX	MACROMOLECULAR_COMPLEX	Details ...	196	0.158503	2.51801	0	0.00759991	0.049	1734	tags=59%, list=44%, signal=99%
ATPASE_ACTIVITY	ATPASE_ACTIVITY	Details ...	25	0.453768	2.68053	0	0.00771773	0.013	1388	tags=80%, list=35%, signal=122%
ION_HOMEOSTASIS	ION_HOMEOSTASIS	Details ...	28	0.384749	2.43937	0	0.00937995	0.089	1321	tags=71%, list=33%, signal=106%
PROTEIN_COMPLEX	PROTEIN_COMPLEX	Details ...	172	0.164501	2.44661	0	0.00968541	0.084	2704	tags=84%, list=68%, signal=250%
CELLULAR_CATION_HOMEOSTASIS	CELLULAR_CATION_HOMEOSTASIS	Details ...	22	0.454235	2.46676	0	0.0100879	0.071	1638	tags=86%, list=41%, signal=146%
REGULATION_OF_CATALYTIC_ACTIVITY	REGULATION_OF_CATALYTIC_ACTIVITY	Details ...	74	0.242998	2.44758	0	0.0106539	0.084	2115	tags=77%, list=53%, signal=161%
APOPTOTIC_PROGRAM	APOPTOTIC_PROGRAM	Details ...	10	0.617788	2.37898	0	0.0154092	0.156	1526	tags=100%, list=38%, signal=162%
RNA_DEPENDENT_ATPASE_ACTIVITY	RNA_DEPENDENT_ATPASE_ACTIVITY	Details ...	4	0.934591	2.32815	0	0.0201337	0.212	263	tags=100%, list=7%, signal=107%
REGULATION_OF_MOLECULAR_FUNCTION	REGULATION_OF_MOLECULAR_FUNCTION	Details ...	87	0.220148	2.29673	0	0.0232278	0.273	2115	tags=75%, list=53%, signal=156%
PYROPHOSPHATASE_ACTIVITY	PYROPHOSPHATASE_ACTIVITY	Details ...	56	0.266009	2.29678	0	0.0247763	0.273	1016	tags=52%, list=26%, signal=69%
NUCLEOSIDE_TRIPHOSPHATASE_ACTIVITY	NUCLEOSIDE_TRIPHOSPHATASE_ACTIVITY	Details ...	52	0.26713	2.27344	0	0.025901	0.311	1016	tags=52%, list=26%, signal=69%
RNA_METABOLIC_PROCESS	RNA_METABOLIC_PROCESS	Details ...	204	0.140218	2.26639	0	0.0259242	0.326	757	tags=32%, list=19%, signal=38%
GLYCOPROTEIN_CATABOLIC_PROCESS	GLYCOPROTEIN_CATABOLIC_PROCESS	Details ...	8	0.651631	2.23664	0	0.0301655	0.391	893	tags=88%, list=22%, signal=113%
CHEMICAL_HOMEOSTASIS	CHEMICAL_HOMEOSTASIS	Details ...	32	0.328667	2.21082	0.00824742	0.0352331	0.447	1686	tags=75%, list=42%, signal=129%
NUCLEOBASE__NUCLEOSIDE__NUCLEOTIDE_AND_NUCLEIC_ACID_METABOLIC_PROCESS	NUCLEOBASE__NUCLEOSIDE__NUCLEOTIDE_AND_NUCLEIC_ACID_METABOLIC_PROCESS		283	0.113378	2.18287	0.00191571	0.0390274	0.51	761	tags=30%, list=19%, signal=34%
NICOTINIC_ACETYLCHOLINE_GATED_RECEPTOR_CHANNEL_COMPLEX	NICOTINIC_ACETYLCHOLINE_GATED_RECEPTOR_CHANNEL_COMPLEX		3	0.96328	2.17071	0	0.0394806	0.55	148	tags=100%, list=4%, signal=104%
G_PROTEIN_COUPLED_RECEPTOR_PROTEIN_SIGNALING_PATHWAY	G_PROTEIN_COUPLED_RECEPTOR_PROTEIN_SIGNALING_PATHWAY		79	0.211801	2.18716	0.00201613	0.0397463	0.503	2195	tags=76%, list=55%, signal=166%
NEGATIVE_REGULATION_OF_PROGRAMMED_CELL_DEATH	NEGATIVE_REGULATION_OF_PROGRAMMED_CELL_DEATH		41	0.283256	2.17194	0.00407332	0.0409334	0.549	1795	tags=73%, list=45%, signal=132%
NEGATIVE_REGULATION_OF_APOPTOSIS	NEGATIVE_REGULATION_OF_APOPTOSIS		41	0.283256	2.11647	0	0.0412958	0.701	1795	tags=73%, list=45%, signal=132%
REGULATION_OF_PROGRAMMED_CELL_DEATH	REGULATION_OF_PROGRAMMED_CELL_DEATH		86	0.192065	2.12025	0.00213675	0.0414193	0.695	1796	tags=64%, list=45%, signal=114%
G_PROTEIN_SIGNALING__COUPLED_TO_CAMP_NUCLEOTIDE_SECOND_MESSENGER	G_PROTEIN_SIGNALING__COUPLED_TO_CAMP_NUCLEOTIDE_SECOND_MESSENGER		28	0.337275	2.12926	0.0039604	0.0420799	0.676	2077	tags=86%, list=52%, signal=178%
EXCITATORY_EXTRACELLULAR_LIGAND_GATED_ION_CHANNEL_ACTIVITY	EXCITATORY_EXTRACELLULAR_LIGAND_GATED_ION_CHANNEL_ACTIVITY		3	0.96328	2.13286	0	0.0420891	0.661	148	tags=100%, list=4%, signal=104%
NUCLEUS	NUCLEUS		331	0.10597	2.13519	0	0.0426668	0.652	1079	tags=37%, list=27%, signal=46%
CARBON_OXYGEN_LYASE_ACTIVITY	CARBON_OXYGEN_LYASE_ACTIVITY		6	0.687138	2.12027	0.00396825	0.0427137	0.695	1248	tags=100%, list=31%, signal=145%
NEGATIVE_REGULATION_OF_CATALYTIC_ACTIVITY	NEGATIVE_REGULATION_OF_CATALYTIC_ACTIVITY		22	0.379397	2.14982	0.00407332	0.0429667	0.61	2115	tags=91%, list=53%, signal=193%
POTASSIUM_CHANNEL_ACTIVITY	POTASSIUM_CHANNEL_ACTIVITY		17	0.429329	2.13631	0	0.04398	0.651	2277	tags=100%, list=57%, signal=233%
EXTRACELLULAR_LIGAND_GATED_ION_CHANNEL_ACTIVITY	EXTRACELLULAR_LIGAND_GATED_ION_CHANNEL_ACTIVITY		3	0.96328	2.15163	0	0.0440973	0.605	148	tags=100%, list=4%, signal=104%
VOLTAGE_GATED_CALCIUM_CHANNEL_ACTIVITY	VOLTAGE_GATED_CALCIUM_CHANNEL_ACTIVITY		6	0.684118	2.10248	0.00625	0.0443632	0.735	1260	tags=100%, list=32%, signal=146%
TRANSFERASE_ACTIVITY__TRANSFERRING_HEXOSYL_GROUPS	TRANSFERASE_ACTIVITY__TRANSFERRING_HEXOSYL_GROUPS		21	0.381013	2.09225	0.006	0.0449465	0.757	2091	tags=90%, list=53%, signal=190%
CELL_SURFACE_RECEPTOR_LINKED_SIGNAL_TRANSDUCTION_GO_0007166	CELL_SURFACE_RECEPTOR_LINKED_SIGNAL_TRANSDUCTION_GO_0007166		152	0.151556	2.13829	0.00421941	0.0451611	0.646	2220	tags=70%, list=56%, signal=153%
NICOTINIC_ACETYLCHOLINE_ACTIVATED_CATION_SELECTIVE_CHANNEL_ACTIVITY	NICOTINIC_ACETYLCHOLINE_ACTIVATED_CATION_SELECTIVE_CHANNEL_ACTIVITY		3	0.96328	2.09401	0	0.0456977	0.752	148	tags=100%, list=4%, signal=104%
