# Supplementary material for: The SOX2 response program in glioblastoma multiforme: an integrated ChIP-seq, expression microarray, and microRNA analysis
Source: BMC Genomics. 2011 Jan 6;12:11. doi: 10.1186/1471-2164-12-11 (PMC3022822; doi:10.1186/1471-2164-12-11)
Supplement: Additional file 5 — SOX2 targets that are related to regulation of cell differentiation defined by GO term GO:0045595 (REGULATION OF CELL DIFFERENTIATION). [file 1471-2164-12-11-S5.XLS]

## Sheet: Tabld_S4_GO-0045595geneset.txt
Additional File 5. SOX2 binding targets in GO:0045595 REGULATION_OF_CELL_DIFFERENTIATION geneset
REGULATION_OF_CELL_DIFFERENTIATION Geneset	SOX2 targets	Description
ACIN1	ACIN1	Apoptotic chromatin condensation inducer 1
ACVR2A	ACVR2A	Activin A receptor, type IIA
BMPR1B	BMPR1B	Bone morphogenetic protein receptor, type IB
BOC	BOC	Boc homolog (mouse)
BTG1	BTG1	B-cell translocation gene 1, anti-proliferative
CNTN4	CNTN4	Contactin 4
ETS1	ETS1	V-ets erythroblastosis virus E26 oncogene homolog 1 (avian)
GPR98	GPR98	G protein-coupled receptor 98
IGFBP3	IGFBP3	Insulin-like growth factor binding protein 3
MAFB	MAFB	V-maf musculoaponeurotic fibrosarcoma oncogene homolog B (avian)
NF1	NF1	Neurofibromin 1 (neurofibromatosis, von Recklinghausen disease, Watson disease)
NLGN1	NLGN1	Neuroligin 1
NPHP3	NPHP3	Nephronophthisis 3 (adolescent)
RUNX1	RUNX1	Runt-related transcription factor 1 (acute myeloid leukemia 1; aml1 oncogene)
SHH	SHH	Sonic hedgehog homolog (Drosophila)
TBX3	TBX3	T-box 3 (ulnar mammary syndrome)
VWC2	VWC2	Von Willebrand factor C domain containing 2
ACVR1B	#N/A	#N/A
ADIG	#N/A	#N/A
BMP4	#N/A	#N/A
CALCA	#N/A	#N/A
CARTPT	#N/A	#N/A
CDK6	#N/A	#N/A
DTX1	#N/A	#N/A
EREG	#N/A	#N/A
FOXO3	#N/A	#N/A
FOXO4	#N/A	#N/A
IL20	#N/A	#N/A
IL27	#N/A	#N/A
IL4	#N/A	#N/A
IL7	#N/A	#N/A
INHA	#N/A	#N/A
INHBA	#N/A	#N/A
IQCB1	#N/A	#N/A
LDB1	#N/A	#N/A
MAP4K1	#N/A	#N/A
NANOG	#N/A	#N/A
NME2	#N/A	#N/A
NOTCH1	#N/A	#N/A
NOTCH2	#N/A	#N/A
NOTCH4	#N/A	#N/A
PF4	#N/A	#N/A
PPARG	#N/A	#N/A
SART1	#N/A	#N/A
SCIN	#N/A	#N/A
SOCS5	#N/A	#N/A
SPI1	#N/A	#N/A
SPINK5	#N/A	#N/A
TAF8	#N/A	#N/A
TBX5	#N/A	#N/A
TCFL5	#N/A	#N/A
TGFB2	#N/A	#N/A
TWIST2	#N/A	#N/A
USH2A	#N/A	#N/A
YWHAG	#N/A	#N/A
YWHAH	#N/A	#N/A
ZAP70	#N/A	#N/A
ZBTB16	#N/A	#N/A
ZNF675	#N/A	#N/A
