# Supplementary material for: The SOX2 response program in glioblastoma multiforme: an integrated ChIP-seq, expression microarray, and microRNA analysis
Source: BMC Genomics. 2011 Jan 6;12:11. doi: 10.1186/1471-2164-12-11 (PMC3022822; doi:10.1186/1471-2164-12-11)
Supplement: Additional file 6 — SOX2 targets that are related to stemness defined by 378 genes overexpressed in human embryonic stem cells according to 5 or more out of 20 profiling studies in the Table S1 of Ben-Porath et al.'s paper [28]. [file 1471-2164-12-11-S6.XLS]

## Sheet: ES_enriched_list
Additional File 6. Human embryonic stem cells genes that are SOX2 targets in GBM cells
ES cell genes	SOX2 targets	Description
AUTS2	AUTS2	Autism susceptibility candidate 2
BIRC5	BIRC5	Baculoviral IAP repeat-containing 5 (survivin)
C14ORF106	C14orf106	Chromosome 14 open reading frame 106
CDC20	CDC20	Cell division cycle 20 homolog (S. cerevisiae)
CHEK2	CHEK2	CHK2 checkpoint homolog (S. pombe)
CNTNAP2	CNTNAP2	Contactin associated protein-like 2
COBL	COBL	Cordon-bleu homolog (mouse)
CXADR	CXADR	Coxsackie virus and adenovirus receptor
CYP2S1	CYP2S1	Cytochrome P450, family 2, subfamily S, polypeptide 1
DHFR	DHFR	Dihydrofolate reductase
DNAJB6	DNAJB6	DnaJ (Hsp40) homolog, subfamily B, member 6
DNMT3A	DNMT3A	DNA (cytosine-5-)-methyltransferase 3 alpha
EGLN3	EGLN3	Egl nine homolog 3 (C. elegans)
ELOVL6	ELOVL6	ELOVL family member 6, elongation of long chain fatty acids (FEN1/Elo2, SUR4/Elo3-like, yeast)
ETV1	ETV1	Ets variant gene 1
FABP5	FABP5	Fatty acid binding protein 5 (psoriasis-associated)
FANCL	FANCL	Fanconi anemia, complementation group L
FGF13	FGF13	Fibroblast growth factor 13
FKBP5	FKBP5	FK506 binding protein 5
FUBP1	FUBP1	Far upstream element (FUSE) binding protein 1
FZD7	FZD7	Frizzled homolog 7 (Drosophila)
G3BP2	G3BP2	GTPase activating protein (SH3 domain) binding protein 2
GAD1	GAD1	Glutamate decarboxylase 1 (brain, 67kDa)
GPR64	GPR64	G protein-coupled receptor 64
ITPR3	ITPR3	Inositol 1,4,5-triphosphate receptor, type 3
KCNS3	KCNS3	Potassium voltage-gated channel, delayed-rectifier, subfamily S, member 3
LARP7	LARP7	La ribonucleoprotein domain family, member 7
LRIG1	LRIG1	Leucine-rich repeats and immunoglobulin-like domains 1
LRP8	LRP8	Low density lipoprotein receptor-related protein 8, apolipoprotein e receptor
LRRN1	LRRN1	Leucine rich repeat neuronal 1
MAL2	MAL2	Mal, T-cell differentiation protein 2
MAN2A1	MAN2A1	Mannosidase, alpha, class 2A, member 1
MCM3	MCM3	Minichromosome maintenance complex component 3
MDN1	MDN1	MDN1, midasin homolog (yeast)
MRE11A	MRE11A	MRE11 meiotic recombination 11 homolog A (S. cerevisiae)
NARG2	NARG2	NMDA receptor regulated 2
NCAPG2	NCAPG2	Non-SMC condensin II complex, subunit G2
NFE2L3	NFE2L3	Nuclear factor (erythroid-derived 2)-like 3
NLGN4X	NLGN4X	Neuroligin 4, X-linked
NPM1	NPM1	Nucleophosmin (nucleolar phosphoprotein B23, numatrin)
OLFM1	OLFM1	Olfactomedin 1
PARP1	PARP1	Poly (ADP-ribose) polymerase family, member 1
PDK1	PDK1	Pyruvate dehydrogenase kinase, isozyme 1
PMAIP1	PMAIP1	Phorbol-12-myristate-13-acetate-induced protein 1
PODXL	PODXL	Podocalyxin-like
PPAP2A	PPAP2A	Phosphatidic acid phosphatase type 2A
PRKD3	PRKD3	Protein kinase D3
PRKX	PRKX	Protein kinase, X-linked
PTPRZ1	PTPRZ1	Protein tyrosine phosphatase, receptor-type, Z polypeptide 1
PUS7	PUS7	Pseudouridylate synthase 7 homolog (S. cerevisiae)
RABGAP1L	RABGAP1L	RAB GTPase activating protein 1-like
RFC3	RFC3	Replication factor C (activator 1) 3, 38kDa
ROBO1	ROBO1	Roundabout, axon guidance receptor, homolog 1 (Drosophila)
RPS24	RPS24	Ribosomal protein S24
RRAS2	RRAS2	Related RAS viral (r-ras) oncogene homolog 2
SALL1	SALL1	Sal-like 1 (Drosophila)
SALL4	SALL4	Sal-like 4 (Drosophila)
SEMA6A	SEMA6A	Sema domain, transmembrane domain (TM), and cytoplasmic domain, (semaphorin) 6A
SFRP1	SFRP1	Secreted frizzled-related protein 1
SLC16A1	SLC16A1	Solute carrier family 16, member 1 (monocarboxylic acid transporter 1)
SLC38A1	SLC38A1	Solute carrier family 38, member 1
SLC39A10	SLC39A10	Solute carrier family 39 (zinc transporter), member 10
SNRPN	SNRPN	Small nuclear ribonucleoprotein polypeptide N
SPRY4	SPRY4	Sprouty homolog 4 (Drosophila)
TCF7L1	TCF7L1	Transcription factor 7-like 1 (T-cell specific, HMG-box)
TNPO3	TNPO3	Transportin 3
TRIM24	TRIM24	Tripartite motif-containing 24
UTF1	UTF1	Undifferentiated embryonic cell transcription factor 1
VSNL1	VSNL1	Visinin-like 1
ZIC3	ZIC3	Zic family member 3 heterotaxy 1 (odd-paired homolog, Drosophila)
ZNF770	ZNF770	Zinc finger protein 770
AASS	#N/A	#N/A
ABCE1	#N/A	#N/A
ACTA1	#N/A	#N/A
ACTC1	#N/A	#N/A
ACTN3	#N/A	#N/A
ADAM23	#N/A	#N/A
ADD2	#N/A	#N/A
AEN	#N/A	#N/A
AKIRIN1	#N/A	#N/A
ALPL	#N/A	#N/A
AMD1	#N/A	#N/A
ANGEL2	#N/A	#N/A
AP1M2	#N/A	#N/A
ARL5B	#N/A	#N/A
ATP1A2	#N/A	#N/A
AURKB	#N/A	#N/A
AZIN1	#N/A	#N/A
BCL2L12	#N/A	#N/A
BMPR1A	#N/A	#N/A
BOP1	#N/A	#N/A
BRIX1	#N/A	#N/A
BRWD1	#N/A	#N/A
BUB1	#N/A	#N/A
BUB1B	#N/A	#N/A
BUB3	#N/A	#N/A
C11ORF82	#N/A	#N/A
C12ORF11	#N/A	#N/A
C12ORF48	#N/A	#N/A
C14ORF115	#N/A	#N/A
C1ORF38	#N/A	#N/A
C1QBP	#N/A	#N/A
C20ORF72	#N/A	#N/A
C21ORF45	#N/A	#N/A
C8ORF42	#N/A	#N/A
CACHD1	#N/A	#N/A
CAMKV	#N/A	#N/A
CAPRIN2	#N/A	#N/A
CASP3	#N/A	#N/A
CBS	#N/A	#N/A
CBX5	#N/A	#N/A
CCAR1	#N/A	#N/A
CCNA2	#N/A	#N/A
CCNB1	#N/A	#N/A
CD24	#N/A	#N/A
CDC25A	#N/A	#N/A
CDC6	#N/A	#N/A
CDCA5	#N/A	#N/A
CDK1	#N/A	#N/A
CDT1	#N/A	#N/A
CEBPZ	#N/A	#N/A
CECR1	#N/A	#N/A
CER1	#N/A	#N/A
CHAF1A	#N/A	#N/A
CHEK1	#N/A	#N/A
CHST7	#N/A	#N/A
CKMT1A	#N/A	#N/A
CLDN6	#N/A	#N/A
COCH	#N/A	#N/A
CRABP1	#N/A	#N/A
CRABP2	#N/A	#N/A
CRMP1	#N/A	#N/A
CSE1L	#N/A	#N/A
CTSC	#N/A	#N/A
CYP26A1	#N/A	#N/A
DBNDD1	#N/A	#N/A
DCLK1	#N/A	#N/A
DDX18	#N/A	#N/A
DDX21	#N/A	#N/A
DEK	#N/A	#N/A
DIAPH2	#N/A	#N/A
DIDO1	#N/A	#N/A
DLG3	#N/A	#N/A
DLGAP5	#N/A	#N/A
DMKN	#N/A	#N/A
DNA2	#N/A	#N/A
DNMT3B	#N/A	#N/A
DPPA4	#N/A	#N/A
DSCC1	#N/A	#N/A
DSG2	#N/A	#N/A
ECT2	#N/A	#N/A
EPB41L4B	#N/A	#N/A
EPCAM	#N/A	#N/A
EPHA1	#N/A	#N/A
EPRS	#N/A	#N/A
ERBB2	#N/A	#N/A
ERCC6L	#N/A	#N/A
ESF1	#N/A	#N/A
ESRP1	#N/A	#N/A
ETV4	#N/A	#N/A
EXOSC5	#N/A	#N/A
EXOSC9	#N/A	#N/A
FAM108B1	#N/A	#N/A
FAM46B	#N/A	#N/A
FAM60A	#N/A	#N/A
FAM64A	#N/A	#N/A
FEN1	#N/A	#N/A
FGF2	#N/A	#N/A
FGFR1	#N/A	#N/A
FOXD3	#N/A	#N/A
FOXO1	#N/A	#N/A
FRAT2	#N/A	#N/A
FXR1	#N/A	#N/A
FZD5	#N/A	#N/A
G3BP1	#N/A	#N/A
GABRA5	#N/A	#N/A
GABRB3	#N/A	#N/A
GAL	#N/A	#N/A
GART	#N/A	#N/A
GDF3	#N/A	#N/A
GINS2	#N/A	#N/A
GINS4	#N/A	#N/A
GJA1	#N/A	#N/A
GLDC	#N/A	#N/A
GMNN	#N/A	#N/A
GNL3	#N/A	#N/A
GNPTAB	#N/A	#N/A
GPC4	#N/A	#N/A
GPM6B	#N/A	#N/A
GPR176	#N/A	#N/A
GPR19	#N/A	#N/A
GPRC5B	#N/A	#N/A
GYLTL1B	#N/A	#N/A
HAS3	#N/A	#N/A
HELLS	#N/A	#N/A
HESX1	#N/A	#N/A
HMGA1	#N/A	#N/A
HMGB3	#N/A	#N/A
HMMR	#N/A	#N/A
HNRNPAB	#N/A	#N/A
HOMER1	#N/A	#N/A
HPS3	#N/A	#N/A
HSPA4	#N/A	#N/A
HSPA8	#N/A	#N/A
HSPD1	#N/A	#N/A
IDO1	#N/A	#N/A
IFITM1	#N/A	#N/A
IGF2BP2	#N/A	#N/A
IGF2BP3	#N/A	#N/A
ILF3	#N/A	#N/A
ITGB1BP3	#N/A	#N/A
JARID2	#N/A	#N/A
KAL1	#N/A	#N/A
KIF2C	#N/A	#N/A
KIF4A	#N/A	#N/A
KIF5C	#N/A	#N/A
KIFC2	#N/A	#N/A
KLHL7	#N/A	#N/A
KLKB1	#N/A	#N/A
KPNA2	#N/A	#N/A
KRT8	#N/A	#N/A
L1TD1	#N/A	#N/A
LCK	#N/A	#N/A
LECT1	#N/A	#N/A
LEFTY1	#N/A	#N/A
LGALS8	#N/A	#N/A
LGR4	#N/A	#N/A
LIN28A	#N/A	#N/A
LOC157627	#N/A	#N/A
LSR	#N/A	#N/A
LYPLA1	#N/A	#N/A
M6PR	#N/A	#N/A
MAD2L2	#N/A	#N/A
MAK16	#N/A	#N/A
MAP7	#N/A	#N/A
MARS	#N/A	#N/A
MAT2A	#N/A	#N/A
MCM10	#N/A	#N/A
MCM2	#N/A	#N/A
MCM4	#N/A	#N/A
MCM5	#N/A	#N/A
MCM6	#N/A	#N/A
MCM7	#N/A	#N/A
MED14	#N/A	#N/A
MFGE8	#N/A	#N/A
MGST1	#N/A	#N/A
MICB	#N/A	#N/A
MRS2	#N/A	#N/A
MSH2	#N/A	#N/A
MSH6	#N/A	#N/A
MTA3	#N/A	#N/A
MTF2	#N/A	#N/A
MTHFD1	#N/A	#N/A
MTHFD2	#N/A	#N/A
MYO19	#N/A	#N/A
MYST2	#N/A	#N/A
NAA15	#N/A	#N/A
NANOG	#N/A	#N/A
NASP	#N/A	#N/A
NCAPH	#N/A	#N/A
NDUFAF4	#N/A	#N/A
NFYB	#N/A	#N/A
NLN	#N/A	#N/A
NMU	#N/A	#N/A
NOC3L	#N/A	#N/A
NODAL	#N/A	#N/A
NOL11	#N/A	#N/A
NOLC1	#N/A	#N/A
NOP16	#N/A	#N/A
NOP56	#N/A	#N/A
NPM3	#N/A	#N/A
NTHL1	#N/A	#N/A
NTS	#N/A	#N/A
NUDT1	#N/A	#N/A
NUDT15	#N/A	#N/A
NUDT21	#N/A	#N/A
NUP107	#N/A	#N/A
NUP37	#N/A	#N/A
OAZ2	#N/A	#N/A
OIP5	#N/A	#N/A
ORC1L	#N/A	#N/A
PAICS	#N/A	#N/A
PAK1	#N/A	#N/A
PAK1IP1	#N/A	#N/A
PASK	#N/A	#N/A
PCDH1	#N/A	#N/A
PDCD2	#N/A	#N/A
PFAS	#N/A	#N/A
PHF17	#N/A	#N/A
PIK3CB	#N/A	#N/A
PIM2	#N/A	#N/A
PIPOX	#N/A	#N/A
PITPNC1	#N/A	#N/A
PLA2G16	#N/A	#N/A
PLCB3	#N/A	#N/A
PNN	#N/A	#N/A
POLE2	#N/A	#N/A
POLR3G	#N/A	#N/A
POU5F1	#N/A	#N/A
PPM1B	#N/A	#N/A
PPP2R1B	#N/A	#N/A
PPP2R2B	#N/A	#N/A
PRDM14	#N/A	#N/A
PRIM1	#N/A	#N/A
PRIM2	#N/A	#N/A
PRMT3	#N/A	#N/A
PROM1	#N/A	#N/A
PRPF40A	#N/A	#N/A
PRPS1	#N/A	#N/A
PSIP1	#N/A	#N/A
PTPN2	#N/A	#N/A
PTTG1	#N/A	#N/A
PUS1	#N/A	#N/A
PYCR2	#N/A	#N/A
RAB3B	#N/A	#N/A
RAD51AP1	#N/A	#N/A
RAD54B	#N/A	#N/A
RAP1GAP2	#N/A	#N/A
RARRES2	#N/A	#N/A
RBBP8	#N/A	#N/A
RCC2	#N/A	#N/A
RFC4	#N/A	#N/A
RNF138	#N/A	#N/A
RRM2	#N/A	#N/A
RRP15	#N/A	#N/A
RUVBL1	#N/A	#N/A
SALL2	#N/A	#N/A
SCGB3A2	#N/A	#N/A
SCNN1A	#N/A	#N/A
SEPHS1	#N/A	#N/A
SERBP1	#N/A	#N/A
SFRP2	#N/A	#N/A
SFRS1	#N/A	#N/A
SFRS18	#N/A	#N/A
SFRS7	#N/A	#N/A
SIRT1	#N/A	#N/A
SLC13A3	#N/A	#N/A
SLC29A1	#N/A	#N/A
SLC6A8	#N/A	#N/A
SLC7A3	#N/A	#N/A
SMS	#N/A	#N/A
SNRPA	#N/A	#N/A
SORL1	#N/A	#N/A
SOX2	#N/A	#N/A
SPC25	#N/A	#N/A
SRA1	#N/A	#N/A
SSB	#N/A	#N/A
ST6GAL1	#N/A	#N/A
SYNGR3	#N/A	#N/A
TDGF1	#N/A	#N/A
TEAD4	#N/A	#N/A
TERF1	#N/A	#N/A
TFAM	#N/A	#N/A
TIA1	#N/A	#N/A
TMEFF1	#N/A	#N/A
TMEM177	#N/A	#N/A
TMEM48	#N/A	#N/A
TMPO	#N/A	#N/A
TMX1	#N/A	#N/A
TNNT1	#N/A	#N/A
TRIM22	#N/A	#N/A
TTLL12	#N/A	#N/A
TUBB2B	#N/A	#N/A
TUBB2C	#N/A	#N/A
UGP2	#N/A	#N/A
UNG	#N/A	#N/A
USO1	#N/A	#N/A
USP44	#N/A	#N/A
USP9X	#N/A	#N/A
WBSCR16	#N/A	#N/A
WDHD1	#N/A	#N/A
WDR12	#N/A	#N/A
ZIC2	#N/A	#N/A
ZNF195	#N/A	#N/A
ZNF267	#N/A	#N/A
ZNF398	#N/A	#N/A
ZNF589	#N/A	#N/A
ZSCAN10	#N/A	#N/A
