# Supplementary material for: The SOX2 response program in glioblastoma multiforme: an integrated ChIP-seq, expression microarray, and microRNA analysis
Source: BMC Genomics. 2011 Jan 6;12:11. doi: 10.1186/1471-2164-12-11 (PMC3022822; doi:10.1186/1471-2164-12-11)
Supplement: Additional file 7 — The SOX2 consensus matrix. [file 1471-2164-12-11-S7.TXT]

#INCLUSive Motif Model
#
#ID = box_1_1_wwTGnwTw
#Score = 13920.7
#W = 8
#Consensus = wwTGnwTw
0.453065	9.22578e-007	8.97457e-007	0.546934	
0.476468	0.00025531	8.97457e-007	0.523276	
0.299415	9.22578e-007	0.0317993	0.668785	
9.35685e-007	9.22578e-007	0.999234	0.000764047	
0.235055	0.371152	0.118037	0.275757	
0.482319	9.22578e-007	8.97457e-007	0.517679	
0.00127287	9.22578e-007	8.97457e-007	0.998725	
0.354362	9.22578e-007	8.97457e-007	0.645636	
