# Supplementary material for: The SOX2 response program in glioblastoma multiforme: an integrated ChIP-seq, expression microarray, and microRNA analysis
Source: BMC Genomics. 2011 Jan 6;12:11. doi: 10.1186/1471-2164-12-11 (PMC3022822; doi:10.1186/1471-2164-12-11)
Supplement: Additional file 8 — The frequency of the matches to the SOX2 matrix. [file 1471-2164-12-11-S8.TXT]

#INCLUSive GFF File
#id: box_1_1_wwTGnwTw	consensus: wwTGnwTw	sequences: 2312	instances: 3931	cs: 1.13	ic: 1.15	ll: 13920.71
8	MotifSampler	misc_feature	69	76	418.408	+	.	id "box_1_1_wwTGnwTw"; site "ATAGTTTA";
15	MotifSampler	misc_feature	32	39	966.857	+	.	id "box_1_1_wwTGnwTw"; site "TATGTATA";
20	MotifSampler	misc_feature	125	132	2501.19	+	.	id "box_1_1_wwTGnwTw"; site "TATGCTTA";
20	MotifSampler	misc_feature	49	56	746.291	-	.	id "box_1_1_wwTGnwTw"; site "TTTGTTTT";
24	MotifSampler	misc_feature	185	192	398.476	+	.	id "box_1_1_wwTGnwTw"; site "AATGGTTA";
24	MotifSampler	misc_feature	102	109	384.048	-	.	id "box_1_1_wwTGnwTw"; site "AATGATTT";
25	MotifSampler	misc_feature	196	203	345.074	+	.	id "box_1_1_wwTGnwTw"; site "AATGAATA";
26	MotifSampler	misc_feature	121	128	213.393	+	.	id "box_1_1_wwTGnwTw"; site "TAAGAATT";
27	MotifSampler	misc_feature	3	10	926.549	+	.	id "box_1_1_wwTGnwTw"; site "AATGCTTT";
27	MotifSampler	misc_feature	3	10	368.156	-	.	id "box_1_1_wwTGnwTw"; site "AAAGCATT";
29	MotifSampler	misc_feature	224	231	384.544	+	.	id "box_1_1_wwTGnwTw"; site "TAAGGATT";
31	MotifSampler	misc_feature	132	139	630.789	+	.	id "box_1_1_wwTGnwTw"; site "AATGCTTT";
31	MotifSampler	misc_feature	132	139	540.746	-	.	id "box_1_1_wwTGnwTw"; site "AAAGCATT";
37	MotifSampler	misc_feature	215	222	1187.94	+	.	id "box_1_1_wwTGnwTw"; site "AATGCTTT";
37	MotifSampler	misc_feature	62	69	1577.08	-	.	id "box_1_1_wwTGnwTw"; site "AATGCTTT";
41	MotifSampler	misc_feature	164	171	508.051	+	.	id "box_1_1_wwTGnwTw"; site "TTTGATTT";
41	MotifSampler	misc_feature	134	141	274.296	-	.	id "box_1_1_wwTGnwTw"; site "AAAGTATT";
44	MotifSampler	misc_feature	265	272	349.479	+	.	id "box_1_1_wwTGnwTw"; site "ATAGATTT";
44	MotifSampler	misc_feature	113	120	1153.5	-	.	id "box_1_1_wwTGnwTw"; site "TTTGCATA";
45	MotifSampler	misc_feature	154	161	937.223	+	.	id "box_1_1_wwTGnwTw"; site "TTTGTATT";
50	MotifSampler	misc_feature	112	119	182.307	+	.	id "box_1_1_wwTGnwTw"; site "TAAGTATA";
51	MotifSampler	misc_feature	196	203	219.436	+	.	id "box_1_1_wwTGnwTw"; site "AAAGTATT";
51	MotifSampler	misc_feature	7	14	277.788	-	.	id "box_1_1_wwTGnwTw"; site "AATGTTTT";
53	MotifSampler	misc_feature	25	32	1255.36	+	.	id "box_1_1_wwTGnwTw"; site "TATGATTA";
59	MotifSampler	misc_feature	186	193	300.427	+	.	id "box_1_1_wwTGnwTw"; site "AAAGCTTT";
59	MotifSampler	misc_feature	186	193	427.065	-	.	id "box_1_1_wwTGnwTw"; site "AAAGCTTT";
61	MotifSampler	misc_feature	258	265	568.014	+	.	id "box_1_1_wwTGnwTw"; site "AATGAATT";
67	MotifSampler	misc_feature	187	194	240.227	+	.	id "box_1_1_wwTGnwTw"; site "TAGGCATA";
70	MotifSampler	misc_feature	132	139	109.78	+	.	id "box_1_1_wwTGnwTw"; site "AAAGTTTA";
70	MotifSampler	misc_feature	175	182	492.604	-	.	id "box_1_1_wwTGnwTw"; site "ATTGTTTT";
71	MotifSampler	misc_feature	176	183	1207.74	+	.	id "box_1_1_wwTGnwTw"; site "ATTGCTTA";
73	MotifSampler	misc_feature	186	193	294.785	+	.	id "box_1_1_wwTGnwTw"; site "TTTGGATA";
75	MotifSampler	misc_feature	7	14	630.789	+	.	id "box_1_1_wwTGnwTw"; site "AATGCTTT";
75	MotifSampler	misc_feature	7	14	360.632	-	.	id "box_1_1_wwTGnwTw"; site "AAAGCATT";
77	MotifSampler	misc_feature	276	283	539.437	+	.	id "box_1_1_wwTGnwTw"; site "TTAGTATT";
77	MotifSampler	misc_feature	244	251	1980.68	-	.	id "box_1_1_wwTGnwTw"; site "TTTGCTTA";
78	MotifSampler	misc_feature	172	179	709.504	+	.	id "box_1_1_wwTGnwTw"; site "TTTGCTTA";
80	MotifSampler	misc_feature	94	101	456.059	+	.	id "box_1_1_wwTGnwTw"; site "TATGTTTA";
80	MotifSampler	misc_feature	111	118	625.262	-	.	id "box_1_1_wwTGnwTw"; site "TTTGTATA";
82	MotifSampler	misc_feature	22	29	829.172	+	.	id "box_1_1_wwTGnwTw"; site "ATTGTATT";
86	MotifSampler	misc_feature	286	293	335.986	+	.	id "box_1_1_wwTGnwTw"; site "ATAGGATA";
86	MotifSampler	misc_feature	97	104	121.367	-	.	id "box_1_1_wwTGnwTw"; site "TTGGCATT";
99	MotifSampler	misc_feature	155	162	860.002	+	.	id "box_1_1_wwTGnwTw"; site "TTTGCATT";
100	MotifSampler	misc_feature	151	158	147.552	+	.	id "box_1_1_wwTGnwTw"; site "ATGGCATA";
100	MotifSampler	misc_feature	160	167	728.96	-	.	id "box_1_1_wwTGnwTw"; site "TTTGGATT";
102	MotifSampler	misc_feature	110	117	410.664	+	.	id "box_1_1_wwTGnwTw"; site "ATAGTTTT";
103	MotifSampler	misc_feature	73	80	206.521	+	.	id "box_1_1_wwTGnwTw"; site "TTTGGTTT";
103	MotifSampler	misc_feature	149	156	245.649	-	.	id "box_1_1_wwTGnwTw"; site "TTTGTTTT";
109	MotifSampler	misc_feature	151	158	1187.94	+	.	id "box_1_1_wwTGnwTw"; site "AATGCTTT";
109	MotifSampler	misc_feature	151	158	546.37	-	.	id "box_1_1_wwTGnwTw"; site "AAAGCATT";
112	MotifSampler	misc_feature	104	111	1309.55	+	.	id "box_1_1_wwTGnwTw"; site "ATTGTATT";
112	MotifSampler	misc_feature	187	194	901.774	-	.	id "box_1_1_wwTGnwTw"; site "TTTGCTTA";
117	MotifSampler	misc_feature	11	18	412.115	+	.	id "box_1_1_wwTGnwTw"; site "TTAGATTA";
120	MotifSampler	misc_feature	251	258	416.279	+	.	id "box_1_1_wwTGnwTw"; site "ATTGGTTA";
121	MotifSampler	misc_feature	292	299	883.161	+	.	id "box_1_1_wwTGnwTw"; site "AATGCATA";
121	MotifSampler	misc_feature	292	299	3559.33	-	.	id "box_1_1_wwTGnwTw"; site "TATGCATT";
125	MotifSampler	misc_feature	120	127	571.854	+	.	id "box_1_1_wwTGnwTw"; site "AATGTATA";
126	MotifSampler	misc_feature	121	128	685.094	+	.	id "box_1_1_wwTGnwTw"; site "TTAGGTTT";
126	MotifSampler	misc_feature	131	138	82.9843	-	.	id "box_1_1_wwTGnwTw"; site "TTGGCATA";
128	MotifSampler	misc_feature	28	35	673.46	+	.	id "box_1_1_wwTGnwTw"; site "AATGTATA";
129	MotifSampler	misc_feature	62	69	717.075	+	.	id "box_1_1_wwTGnwTw"; site "ATAGTATT";
129	MotifSampler	misc_feature	121	128	2372.31	-	.	id "box_1_1_wwTGnwTw"; site "TATGCTTT";
130	MotifSampler	misc_feature	50	57	441.103	+	.	id "box_1_1_wwTGnwTw"; site "AAAGCTTT";
130	MotifSampler	misc_feature	22	29	732.027	-	.	id "box_1_1_wwTGnwTw"; site "TTTGTATT";
131	MotifSampler	misc_feature	127	134	248.468	+	.	id "box_1_1_wwTGnwTw"; site "TTAGGTTT";
136	MotifSampler	misc_feature	251	258	220.334	+	.	id "box_1_1_wwTGnwTw"; site "AATGATTT";
136	MotifSampler	misc_feature	292	299	394.367	-	.	id "box_1_1_wwTGnwTw"; site "TTTGAATA";
140	MotifSampler	misc_feature	155	162	794.527	+	.	id "box_1_1_wwTGnwTw"; site "TTTGTTTT";
140	MotifSampler	misc_feature	124	131	122.479	-	.	id "box_1_1_wwTGnwTw"; site "AAAGTTTA";
143	MotifSampler	misc_feature	73	80	681.954	+	.	id "box_1_1_wwTGnwTw"; site "AATGTATT";
143	MotifSampler	misc_feature	269	276	225.735	-	.	id "box_1_1_wwTGnwTw"; site "TAAGGTTT";
145	MotifSampler	misc_feature	4	11	2228.2	+	.	id "box_1_1_wwTGnwTw"; site "ATTGCTTA";
145	MotifSampler	misc_feature	169	176	430.839	-	.	id "box_1_1_wwTGnwTw"; site "AATGGTTT";
150	MotifSampler	misc_feature	49	56	1622.7	+	.	id "box_1_1_wwTGnwTw"; site "ATTGCTTA";
152	MotifSampler	misc_feature	94	101	951.845	+	.	id "box_1_1_wwTGnwTw"; site "TATGTATT";
153	MotifSampler	misc_feature	99	106	478.393	+	.	id "box_1_1_wwTGnwTw"; site "ATTGAATT";
153	MotifSampler	misc_feature	55	62	102.902	-	.	id "box_1_1_wwTGnwTw"; site "TTGGCTTT";
154	MotifSampler	misc_feature	170	177	441.925	+	.	id "box_1_1_wwTGnwTw"; site "AATGTTTT";
154	MotifSampler	misc_feature	165	172	565.297	-	.	id "box_1_1_wwTGnwTw"; site "ATTGATTT";
156	MotifSampler	misc_feature	34	41	715.49	+	.	id "box_1_1_wwTGnwTw"; site "ATTGTTTT";
156	MotifSampler	misc_feature	41	48	178.143	-	.	id "box_1_1_wwTGnwTw"; site "TAAGATTA";
157	MotifSampler	misc_feature	111	118	411.337	+	.	id "box_1_1_wwTGnwTw"; site "TATGGTTA";
157	MotifSampler	misc_feature	37	44	233.364	-	.	id "box_1_1_wwTGnwTw"; site "TATGAATA";
158	MotifSampler	misc_feature	211	218	491.234	+	.	id "box_1_1_wwTGnwTw"; site "TATGTTTA";
159	MotifSampler	misc_feature	180	187	881.722	+	.	id "box_1_1_wwTGnwTw"; site "TATGTTTA";
159	MotifSampler	misc_feature	108	115	751.749	-	.	id "box_1_1_wwTGnwTw"; site "ATTGATTA";
160	MotifSampler	misc_feature	221	228	1130.67	+	.	id "box_1_1_wwTGnwTw"; site "ATAGCTTA";
160	MotifSampler	misc_feature	89	96	370.599	-	.	id "box_1_1_wwTGnwTw"; site "TTTGTTTT";
161	MotifSampler	misc_feature	204	211	930.616	+	.	id "box_1_1_wwTGnwTw"; site "TATGTTTT";
161	MotifSampler	misc_feature	224	231	124.674	-	.	id "box_1_1_wwTGnwTw"; site "AAAGTTTT";
163	MotifSampler	misc_feature	157	164	597.515	+	.	id "box_1_1_wwTGnwTw"; site "ATTGATTA";
163	MotifSampler	misc_feature	211	218	387.393	-	.	id "box_1_1_wwTGnwTw"; site "TTTGTTTT";
164	MotifSampler	misc_feature	199	206	362.037	+	.	id "box_1_1_wwTGnwTw"; site "ATAGTATA";
164	MotifSampler	misc_feature	241	248	560.539	-	.	id "box_1_1_wwTGnwTw"; site "TATGTTTT";
165	MotifSampler	misc_feature	139	146	666.762	+	.	id "box_1_1_wwTGnwTw"; site "TTTGTATT";
165	MotifSampler	misc_feature	103	110	290.143	-	.	id "box_1_1_wwTGnwTw"; site "AATGAATT";
166	MotifSampler	misc_feature	4	11	466.588	+	.	id "box_1_1_wwTGnwTw"; site "AATGATTA";
167	MotifSampler	misc_feature	142	149	659.815	+	.	id "box_1_1_wwTGnwTw"; site "AATGCTTA";
167	MotifSampler	misc_feature	152	159	1321.48	-	.	id "box_1_1_wwTGnwTw"; site "TTTGCATA";
168	MotifSampler	misc_feature	201	208	582.055	+	.	id "box_1_1_wwTGnwTw"; site "AATGTTTT";
168	MotifSampler	misc_feature	125	132	464.363	-	.	id "box_1_1_wwTGnwTw"; site "TTAGGATT";
170	MotifSampler	misc_feature	78	85	1309.61	+	.	id "box_1_1_wwTGnwTw"; site "TATGAATT";
172	MotifSampler	misc_feature	169	176	234.577	+	.	id "box_1_1_wwTGnwTw"; site "TAAGGTTT";
173	MotifSampler	misc_feature	225	232	1205.87	+	.	id "box_1_1_wwTGnwTw"; site "TTAGCTTT";
173	MotifSampler	misc_feature	138	145	369.527	-	.	id "box_1_1_wwTGnwTw"; site "AAAGCTTT";
174	MotifSampler	misc_feature	194	201	660.552	+	.	id "box_1_1_wwTGnwTw"; site "ATAGCATT";
174	MotifSampler	misc_feature	2	9	322.894	-	.	id "box_1_1_wwTGnwTw"; site "ATTGGTTT";
175	MotifSampler	misc_feature	30	37	623.366	+	.	id "box_1_1_wwTGnwTw"; site "TTTGAATT";
177	MotifSampler	misc_feature	286	293	1224.34	+	.	id "box_1_1_wwTGnwTw"; site "TATGATTT";
177	MotifSampler	misc_feature	268	275	415.969	-	.	id "box_1_1_wwTGnwTw"; site "AATGAATA";
179	MotifSampler	misc_feature	105	112	445.935	+	.	id "box_1_1_wwTGnwTw"; site "ATTGGATT";
179	MotifSampler	misc_feature	254	261	536.038	-	.	id "box_1_1_wwTGnwTw"; site "TTTGATTT";
180	MotifSampler	misc_feature	120	127	561.354	+	.	id "box_1_1_wwTGnwTw"; site "AAAGCTTA";
180	MotifSampler	misc_feature	120	127	802.473	-	.	id "box_1_1_wwTGnwTw"; site "TAAGCTTT";
181	MotifSampler	misc_feature	276	283	68.4028	+	.	id "box_1_1_wwTGnwTw"; site "AAAGGATA";
181	MotifSampler	misc_feature	235	242	657.043	-	.	id "box_1_1_wwTGnwTw"; site "AATGTTTT";
185	MotifSampler	misc_feature	273	280	506.685	+	.	id "box_1_1_wwTGnwTw"; site "TATGGATT";
185	MotifSampler	misc_feature	254	261	642.859	-	.	id "box_1_1_wwTGnwTw"; site "TTAGTATT";
186	MotifSampler	misc_feature	51	58	549.224	+	.	id "box_1_1_wwTGnwTw"; site "ATTGTTTT";
186	MotifSampler	misc_feature	62	69	528.185	-	.	id "box_1_1_wwTGnwTw"; site "ATAGCTTA";
189	MotifSampler	misc_feature	19	26	129.285	+	.	id "box_1_1_wwTGnwTw"; site "TAAGGTTT";
189	MotifSampler	misc_feature	102	109	206.605	-	.	id "box_1_1_wwTGnwTw"; site "ATGGCATT";
192	MotifSampler	misc_feature	17	24	1166.97	+	.	id "box_1_1_wwTGnwTw"; site "TTTGCTTT";
192	MotifSampler	misc_feature	279	286	283.632	-	.	id "box_1_1_wwTGnwTw"; site "TTAGTTTA";
193	MotifSampler	misc_feature	115	122	421.013	+	.	id "box_1_1_wwTGnwTw"; site "TTAGTTTT";
193	MotifSampler	misc_feature	129	136	706.091	-	.	id "box_1_1_wwTGnwTw"; site "TATGTTTA";
194	MotifSampler	misc_feature	20	27	821.456	+	.	id "box_1_1_wwTGnwTw"; site "TTTGCATT";
194	MotifSampler	misc_feature	103	110	83.5683	-	.	id "box_1_1_wwTGnwTw"; site "AAAGTTTT";
197	MotifSampler	misc_feature	190	197	224.798	+	.	id "box_1_1_wwTGnwTw"; site "TAGGTATT";
197	MotifSampler	misc_feature	97	104	1324.25	-	.	id "box_1_1_wwTGnwTw"; site "ATTGCTTT";
199	MotifSampler	misc_feature	216	223	858.663	+	.	id "box_1_1_wwTGnwTw"; site "TATGCATA";
199	MotifSampler	misc_feature	216	223	2141.51	-	.	id "box_1_1_wwTGnwTw"; site "TATGCATA";
200	MotifSampler	misc_feature	192	199	377.747	+	.	id "box_1_1_wwTGnwTw"; site "TTAGATTT";
200	MotifSampler	misc_feature	311	318	502.541	-	.	id "box_1_1_wwTGnwTw"; site "ATAGAATT";
201	MotifSampler	misc_feature	209	216	526.604	+	.	id "box_1_1_wwTGnwTw"; site "TATGTTTT";
201	MotifSampler	misc_feature	61	68	375.917	-	.	id "box_1_1_wwTGnwTw"; site "TATGAATA";
204	MotifSampler	misc_feature	44	51	2141.09	+	.	id "box_1_1_wwTGnwTw"; site "AATGCATT";
204	MotifSampler	misc_feature	44	51	2288.08	-	.	id "box_1_1_wwTGnwTw"; site "AATGCATT";
206	MotifSampler	misc_feature	36	43	364.434	+	.	id "box_1_1_wwTGnwTw"; site "ATAGTATT";
207	MotifSampler	misc_feature	227	234	491.234	+	.	id "box_1_1_wwTGnwTw"; site "TATGTTTA";
207	MotifSampler	misc_feature	33	40	714.523	-	.	id "box_1_1_wwTGnwTw"; site "TTTGATTT";
209	MotifSampler	misc_feature	38	45	344.46	+	.	id "box_1_1_wwTGnwTw"; site "TTAGGTTT";
211	MotifSampler	misc_feature	282	289	335.8	+	.	id "box_1_1_wwTGnwTw"; site "TATGAATA";
212	MotifSampler	misc_feature	251	258	483.282	+	.	id "box_1_1_wwTGnwTw"; site "ATAGAATT";
212	MotifSampler	misc_feature	195	202	1071.85	-	.	id "box_1_1_wwTGnwTw"; site "TTTGCATT";
213	MotifSampler	misc_feature	291	298	695.317	+	.	id "box_1_1_wwTGnwTw"; site "TTTGTTTT";
213	MotifSampler	misc_feature	58	65	416.796	-	.	id "box_1_1_wwTGnwTw"; site "TTAGTTTA";
215	MotifSampler	misc_feature	305	312	321.38	+	.	id "box_1_1_wwTGnwTw"; site "ATAGGTTT";
216	MotifSampler	misc_feature	39	46	940.779	+	.	id "box_1_1_wwTGnwTw"; site "ATTGATTT";
216	MotifSampler	misc_feature	190	197	191.312	-	.	id "box_1_1_wwTGnwTw"; site "TTTGGTTA";
218	MotifSampler	misc_feature	186	193	149.448	+	.	id "box_1_1_wwTGnwTw"; site "TTGGCATA";
218	MotifSampler	misc_feature	239	246	1821.34	-	.	id "box_1_1_wwTGnwTw"; site "ATTGCTTA";
220	MotifSampler	misc_feature	198	205	459.792	+	.	id "box_1_1_wwTGnwTw"; site "ATTGTTTA";
223	MotifSampler	misc_feature	212	219	367.305	+	.	id "box_1_1_wwTGnwTw"; site "TTTGATTA";
223	MotifSampler	misc_feature	155	162	306.087	-	.	id "box_1_1_wwTGnwTw"; site "TTTGATTA";
224	MotifSampler	misc_feature	147	154	629.156	+	.	id "box_1_1_wwTGnwTw"; site "ATTGTTTA";
224	MotifSampler	misc_feature	86	93	809.177	-	.	id "box_1_1_wwTGnwTw"; site "TATGTTTA";
226	MotifSampler	misc_feature	236	243	631.938	+	.	id "box_1_1_wwTGnwTw"; site "TATGTATA";
226	MotifSampler	misc_feature	201	208	527.408	-	.	id "box_1_1_wwTGnwTw"; site "AATGGATT";
233	MotifSampler	misc_feature	125	132	165.35	+	.	id "box_1_1_wwTGnwTw"; site "AATGGTTT";
234	MotifSampler	misc_feature	359	366	663.976	+	.	id "box_1_1_wwTGnwTw"; site "TTTGTATT";
234	MotifSampler	misc_feature	268	275	478.564	-	.	id "box_1_1_wwTGnwTw"; site "TTTGGATT";
240	MotifSampler	misc_feature	190	197	370.08	+	.	id "box_1_1_wwTGnwTw"; site "AATGTATA";
240	MotifSampler	misc_feature	61	68	303.456	-	.	id "box_1_1_wwTGnwTw"; site "TAAGTATA";
241	MotifSampler	misc_feature	162	169	1355.39	+	.	id "box_1_1_wwTGnwTw"; site "AATGCTTT";
241	MotifSampler	misc_feature	162	169	207.59	-	.	id "box_1_1_wwTGnwTw"; site "AAAGCATT";
242	MotifSampler	misc_feature	235	242	828.054	+	.	id "box_1_1_wwTGnwTw"; site "TATGATTA";
242	MotifSampler	misc_feature	252	259	288.584	-	.	id "box_1_1_wwTGnwTw"; site "TTAGGATT";
249	MotifSampler	misc_feature	195	202	431.423	+	.	id "box_1_1_wwTGnwTw"; site "ATAGGATT";
253	MotifSampler	misc_feature	125	132	2686.73	+	.	id "box_1_1_wwTGnwTw"; site "TATGCATA";
253	MotifSampler	misc_feature	125	132	2551.81	-	.	id "box_1_1_wwTGnwTw"; site "TATGCATA";
254	MotifSampler	misc_feature	202	209	1011.59	+	.	id "box_1_1_wwTGnwTw"; site "TTTGAATT";
255	MotifSampler	misc_feature	188	195	428.432	+	.	id "box_1_1_wwTGnwTw"; site "TTTGATTT";
260	MotifSampler	misc_feature	203	210	2480.6	+	.	id "box_1_1_wwTGnwTw"; site "TTTGCATT";
262	MotifSampler	misc_feature	250	257	1577.08	+	.	id "box_1_1_wwTGnwTw"; site "AATGCTTT";
262	MotifSampler	misc_feature	35	42	464.308	-	.	id "box_1_1_wwTGnwTw"; site "AAAGCTTT";
265	MotifSampler	misc_feature	56	63	487.556	+	.	id "box_1_1_wwTGnwTw"; site "AATGGTTT";
265	MotifSampler	misc_feature	114	121	384.557	-	.	id "box_1_1_wwTGnwTw"; site "TTTGGTTT";
268	MotifSampler	misc_feature	251	258	576.967	+	.	id "box_1_1_wwTGnwTw"; site "TTTGTATT";
271	MotifSampler	misc_feature	142	149	131.646	+	.	id "box_1_1_wwTGnwTw"; site "TTGGCATT";
271	MotifSampler	misc_feature	90	97	206.827	-	.	id "box_1_1_wwTGnwTw"; site "TTAGGTTT";
273	MotifSampler	misc_feature	238	245	887.996	+	.	id "box_1_1_wwTGnwTw"; site "TTTGTATT";
274	MotifSampler	misc_feature	205	212	278.704	+	.	id "box_1_1_wwTGnwTw"; site "ATAGGATA";
278	MotifSampler	misc_feature	220	227	1157.05	+	.	id "box_1_1_wwTGnwTw"; site "TTTGCATT";
280	MotifSampler	misc_feature	246	253	294.318	+	.	id "box_1_1_wwTGnwTw"; site "AAAGCATA";
280	MotifSampler	misc_feature	246	253	2028.49	-	.	id "box_1_1_wwTGnwTw"; site "TATGCTTT";
281	MotifSampler	misc_feature	145	152	575.275	+	.	id "box_1_1_wwTGnwTw"; site "AATGAATT";
281	MotifSampler	misc_feature	225	232	335.111	-	.	id "box_1_1_wwTGnwTw"; site "ATTGTTTT";
282	MotifSampler	misc_feature	77	84	521.027	+	.	id "box_1_1_wwTGnwTw"; site "AATGGTTT";
283	MotifSampler	misc_feature	256	263	237.664	+	.	id "box_1_1_wwTGnwTw"; site "TTTGTTTA";
284	MotifSampler	misc_feature	248	255	534.87	+	.	id "box_1_1_wwTGnwTw"; site "AATGTATT";
284	MotifSampler	misc_feature	192	199	232.012	-	.	id "box_1_1_wwTGnwTw"; site "ATAGAATT";
286	MotifSampler	misc_feature	114	121	634.549	+	.	id "box_1_1_wwTGnwTw"; site "ATTGAATA";
286	MotifSampler	misc_feature	174	181	560.776	-	.	id "box_1_1_wwTGnwTw"; site "AATGCTTT";
287	MotifSampler	misc_feature	190	197	503.978	+	.	id "box_1_1_wwTGnwTw"; site "AATGTTTT";
288	MotifSampler	misc_feature	191	198	365.251	+	.	id "box_1_1_wwTGnwTw"; site "ATTGTATA";
288	MotifSampler	misc_feature	110	117	1006.81	-	.	id "box_1_1_wwTGnwTw"; site "TTTGCATA";
290	MotifSampler	misc_feature	161	168	928.08	+	.	id "box_1_1_wwTGnwTw"; site "TTAGTATT";
290	MotifSampler	misc_feature	148	155	1427.4	-	.	id "box_1_1_wwTGnwTw"; site "TTAGCATT";
291	MotifSampler	misc_feature	273	280	379.798	+	.	id "box_1_1_wwTGnwTw"; site "TTTGGATA";
292	MotifSampler	misc_feature	134	141	879.49	+	.	id "box_1_1_wwTGnwTw"; site "TATGTATT";
297	MotifSampler	misc_feature	259	266	558.697	+	.	id "box_1_1_wwTGnwTw"; site "TATGATTT";
297	MotifSampler	misc_feature	70	77	171.876	-	.	id "box_1_1_wwTGnwTw"; site "TAAGGATT";
298	MotifSampler	misc_feature	175	182	551.286	+	.	id "box_1_1_wwTGnwTw"; site "TTAGGTTT";
298	MotifSampler	misc_feature	250	257	1172.13	-	.	id "box_1_1_wwTGnwTw"; site "ATAGCTTT";
300	MotifSampler	misc_feature	186	193	2441.56	+	.	id "box_1_1_wwTGnwTw"; site "AATGCATA";
300	MotifSampler	misc_feature	186	193	3861.17	-	.	id "box_1_1_wwTGnwTw"; site "TATGCATT";
302	MotifSampler	misc_feature	207	214	1137.17	+	.	id "box_1_1_wwTGnwTw"; site "TTTGCTTT";
305	MotifSampler	misc_feature	119	126	307.575	+	.	id "box_1_1_wwTGnwTw"; site "AATGAATA";
305	MotifSampler	misc_feature	40	47	364.434	-	.	id "box_1_1_wwTGnwTw"; site "ATAGTATT";
306	MotifSampler	misc_feature	126	133	455.663	+	.	id "box_1_1_wwTGnwTw"; site "TTTGATTA";
306	MotifSampler	misc_feature	55	62	334.159	-	.	id "box_1_1_wwTGnwTw"; site "ATAGTTTT";
308	MotifSampler	misc_feature	13	20	1609.7	+	.	id "box_1_1_wwTGnwTw"; site "TTTGCATT";
308	MotifSampler	misc_feature	188	195	201.01	-	.	id "box_1_1_wwTGnwTw"; site "TTAGTATA";
309	MotifSampler	misc_feature	117	124	315.127	+	.	id "box_1_1_wwTGnwTw"; site "TTTGTTTT";
309	MotifSampler	misc_feature	94	101	666.106	-	.	id "box_1_1_wwTGnwTw"; site "ATTGAATT";
310	MotifSampler	misc_feature	205	212	988.335	+	.	id "box_1_1_wwTGnwTw"; site "TATGTATA";
310	MotifSampler	misc_feature	60	67	514.204	-	.	id "box_1_1_wwTGnwTw"; site "TTTGTATT";
312	MotifSampler	misc_feature	99	106	534.692	+	.	id "box_1_1_wwTGnwTw"; site "AATGATTT";
314	MotifSampler	misc_feature	238	245	365.251	+	.	id "box_1_1_wwTGnwTw"; site "ATTGTATA";
314	MotifSampler	misc_feature	67	74	755.07	-	.	id "box_1_1_wwTGnwTw"; site "ATTGAATT";
315	MotifSampler	misc_feature	156	163	954.828	+	.	id "box_1_1_wwTGnwTw"; site "ATTGCTTT";
316	MotifSampler	misc_feature	91	98	608.04	+	.	id "box_1_1_wwTGnwTw"; site "AATGATTT";
318	MotifSampler	misc_feature	241	248	870.991	+	.	id "box_1_1_wwTGnwTw"; site "ATAGCATT";
319	MotifSampler	misc_feature	125	132	899.897	+	.	id "box_1_1_wwTGnwTw"; site "TAAGCATA";
319	MotifSampler	misc_feature	125	132	1558.91	-	.	id "box_1_1_wwTGnwTw"; site "TATGCTTA";
320	MotifSampler	misc_feature	71	78	973.905	+	.	id "box_1_1_wwTGnwTw"; site "AATGTATT";
320	MotifSampler	misc_feature	14	21	370.08	-	.	id "box_1_1_wwTGnwTw"; site "AATGTATA";
321	MotifSampler	misc_feature	168	175	1288.24	+	.	id "box_1_1_wwTGnwTw"; site "ATTGCTTT";
322	MotifSampler	misc_feature	110	117	468.601	+	.	id "box_1_1_wwTGnwTw"; site "ATAGATTT";
323	MotifSampler	misc_feature	111	118	604.838	+	.	id "box_1_1_wwTGnwTw"; site "TTAGTTTT";
323	MotifSampler	misc_feature	161	168	470.643	-	.	id "box_1_1_wwTGnwTw"; site "TTTGATTT";
325	MotifSampler	misc_feature	119	126	784.865	+	.	id "box_1_1_wwTGnwTw"; site "TAAGCATA";
325	MotifSampler	misc_feature	119	126	1668.57	-	.	id "box_1_1_wwTGnwTw"; site "TATGCTTA";
326	MotifSampler	misc_feature	23	30	800.226	+	.	id "box_1_1_wwTGnwTw"; site "TATGATTT";
328	MotifSampler	misc_feature	295	302	552.077	+	.	id "box_1_1_wwTGnwTw"; site "TTAGGTTT";
328	MotifSampler	misc_feature	31	38	1053.23	-	.	id "box_1_1_wwTGnwTw"; site "ATTGCTTA";
330	MotifSampler	misc_feature	287	294	530.119	+	.	id "box_1_1_wwTGnwTw"; site "ATAGCATA";
331	MotifSampler	misc_feature	248	255	1296.9	+	.	id "box_1_1_wwTGnwTw"; site "TTTGATTT";
331	MotifSampler	misc_feature	289	296	357.468	-	.	id "box_1_1_wwTGnwTw"; site "AATGGATT";
332	MotifSampler	misc_feature	240	247	1355.39	+	.	id "box_1_1_wwTGnwTw"; site "AATGCTTT";
332	MotifSampler	misc_feature	191	198	652.102	-	.	id "box_1_1_wwTGnwTw"; site "TTTGAATA";
333	MotifSampler	misc_feature	109	116	246.757	+	.	id "box_1_1_wwTGnwTw"; site "TTTGAATA";
333	MotifSampler	misc_feature	130	137	1491.62	-	.	id "box_1_1_wwTGnwTw"; site "ATAGCATT";
335	MotifSampler	misc_feature	65	72	473.098	+	.	id "box_1_1_wwTGnwTw"; site "AATGATTA";
335	MotifSampler	misc_feature	5	12	812.717	-	.	id "box_1_1_wwTGnwTw"; site "TATGTTTT";
340	MotifSampler	misc_feature	121	128	523.744	+	.	id "box_1_1_wwTGnwTw"; site "AAAGCATT";
340	MotifSampler	misc_feature	121	128	1577.08	-	.	id "box_1_1_wwTGnwTw"; site "AATGCTTT";
341	MotifSampler	misc_feature	217	224	939.985	+	.	id "box_1_1_wwTGnwTw"; site "TATGATTA";
342	MotifSampler	misc_feature	235	242	801.429	+	.	id "box_1_1_wwTGnwTw"; site "TTTGATTT";
343	MotifSampler	misc_feature	121	128	519.878	+	.	id "box_1_1_wwTGnwTw"; site "TAAGCTTT";
343	MotifSampler	misc_feature	263	270	992.707	-	.	id "box_1_1_wwTGnwTw"; site "TTTGTATT";
346	MotifSampler	misc_feature	109	116	288.616	+	.	id "box_1_1_wwTGnwTw"; site "TTTGGTTT";
349	MotifSampler	misc_feature	195	202	726.607	+	.	id "box_1_1_wwTGnwTw"; site "ATTGATTT";
349	MotifSampler	misc_feature	239	246	465.77	-	.	id "box_1_1_wwTGnwTw"; site "TTAGATTT";
354	MotifSampler	misc_feature	81	88	169.953	+	.	id "box_1_1_wwTGnwTw"; site "AAAGCTTT";
354	MotifSampler	misc_feature	138	145	296.776	-	.	id "box_1_1_wwTGnwTw"; site "AAAGCTTT";
357	MotifSampler	misc_feature	184	191	353.456	+	.	id "box_1_1_wwTGnwTw"; site "TATGTTTT";
358	MotifSampler	misc_feature	41	48	1117.4	+	.	id "box_1_1_wwTGnwTw"; site "ATTGAATT";
358	MotifSampler	misc_feature	249	256	126.42	-	.	id "box_1_1_wwTGnwTw"; site "AAAGAATT";
359	MotifSampler	misc_feature	213	220	2830.2	+	.	id "box_1_1_wwTGnwTw"; site "TATGCATT";
359	MotifSampler	misc_feature	213	220	1443.29	-	.	id "box_1_1_wwTGnwTw"; site "AATGCATA";
362	MotifSampler	misc_feature	183	190	1059.67	+	.	id "box_1_1_wwTGnwTw"; site "TTAGCTTT";
362	MotifSampler	misc_feature	125	132	782.979	-	.	id "box_1_1_wwTGnwTw"; site "TTTGGATT";
363	MotifSampler	misc_feature	265	272	519.878	+	.	id "box_1_1_wwTGnwTw"; site "TAAGCTTT";
363	MotifSampler	misc_feature	265	272	404.6	-	.	id "box_1_1_wwTGnwTw"; site "AAAGCTTA";
365	MotifSampler	misc_feature	15	22	304.171	+	.	id "box_1_1_wwTGnwTw"; site "TAAGTTTT";
365	MotifSampler	misc_feature	95	102	565.297	-	.	id "box_1_1_wwTGnwTw"; site "ATTGATTT";
366	MotifSampler	misc_feature	345	352	4107.98	+	.	id "box_1_1_wwTGnwTw"; site "TATGCATT";
366	MotifSampler	misc_feature	242	249	419.035	+	.	id "box_1_1_wwTGnwTw"; site "TATGGATA";
366	MotifSampler	misc_feature	345	352	983.615	-	.	id "box_1_1_wwTGnwTw"; site "AATGCATA";
368	MotifSampler	misc_feature	106	113	617.556	+	.	id "box_1_1_wwTGnwTw"; site "TTAGCTTA";
368	MotifSampler	misc_feature	156	163	504.65	-	.	id "box_1_1_wwTGnwTw"; site "AATGTTTA";
372	MotifSampler	misc_feature	25	32	639.528	+	.	id "box_1_1_wwTGnwTw"; site "TATGTATA";
372	MotifSampler	misc_feature	133	140	854.582	-	.	id "box_1_1_wwTGnwTw"; site "TATGTTTT";
373	MotifSampler	misc_feature	105	112	1088.87	+	.	id "box_1_1_wwTGnwTw"; site "TTTGAATT";
374	MotifSampler	misc_feature	148	155	659.178	+	.	id "box_1_1_wwTGnwTw"; site "AATGCTTA";
374	MotifSampler	misc_feature	148	155	984.007	-	.	id "box_1_1_wwTGnwTw"; site "TAAGCATT";
375	MotifSampler	misc_feature	70	77	967.366	+	.	id "box_1_1_wwTGnwTw"; site "AATGCATT";
375	MotifSampler	misc_feature	70	77	1319.35	-	.	id "box_1_1_wwTGnwTw"; site "AATGCATT";
376	MotifSampler	misc_feature	197	204	725.812	+	.	id "box_1_1_wwTGnwTw"; site "ATAGTATT";
379	MotifSampler	misc_feature	72	79	883.127	+	.	id "box_1_1_wwTGnwTw"; site "TATGATTT";
381	MotifSampler	misc_feature	9	16	487.556	+	.	id "box_1_1_wwTGnwTw"; site "AATGGTTT";
385	MotifSampler	misc_feature	64	71	1225.79	+	.	id "box_1_1_wwTGnwTw"; site "ATAGCATT";
386	MotifSampler	misc_feature	242	249	581.253	+	.	id "box_1_1_wwTGnwTw"; site "TATGGATA";
386	MotifSampler	misc_feature	120	127	348.502	-	.	id "box_1_1_wwTGnwTw"; site "TAAGATTT";
387	MotifSampler	misc_feature	200	207	997.009	+	.	id "box_1_1_wwTGnwTw"; site "TTTGCTTA";
389	MotifSampler	misc_feature	163	170	75.4235	+	.	id "box_1_1_wwTGnwTw"; site "TAGGGATA";
389	MotifSampler	misc_feature	64	71	646.559	-	.	id "box_1_1_wwTGnwTw"; site "TTTGATTT";
390	MotifSampler	misc_feature	156	163	468.755	+	.	id "box_1_1_wwTGnwTw"; site "TTAGATTT";
390	MotifSampler	misc_feature	118	125	1596.14	-	.	id "box_1_1_wwTGnwTw"; site "TTTGCTTA";
392	MotifSampler	misc_feature	25	32	556.862	+	.	id "box_1_1_wwTGnwTw"; site "AATGCATA";
392	MotifSampler	misc_feature	25	32	1912.08	-	.	id "box_1_1_wwTGnwTw"; site "TATGCATT";
396	MotifSampler	misc_feature	26	33	1260.14	+	.	id "box_1_1_wwTGnwTw"; site "TTAGCATT";
397	MotifSampler	misc_feature	188	195	742.861	+	.	id "box_1_1_wwTGnwTw"; site "TTAGCTTT";
399	MotifSampler	misc_feature	142	149	538.389	+	.	id "box_1_1_wwTGnwTw"; site "AATGATTA";
399	MotifSampler	misc_feature	284	291	1129.17	-	.	id "box_1_1_wwTGnwTw"; site "ATTGCTTT";
401	MotifSampler	misc_feature	103	110	415.951	+	.	id "box_1_1_wwTGnwTw"; site "TTAGTTTT";
401	MotifSampler	misc_feature	173	180	586.41	-	.	id "box_1_1_wwTGnwTw"; site "AATGTTTT";
403	MotifSampler	misc_feature	116	123	726.607	+	.	id "box_1_1_wwTGnwTw"; site "ATTGATTT";
403	MotifSampler	misc_feature	234	241	443.774	-	.	id "box_1_1_wwTGnwTw"; site "AATGTTTA";
408	MotifSampler	misc_feature	166	173	849.622	+	.	id "box_1_1_wwTGnwTw"; site "ATTGATTT";
408	MotifSampler	misc_feature	105	112	1121.29	-	.	id "box_1_1_wwTGnwTw"; site "ATTGCATA";
413	MotifSampler	misc_feature	9	16	1341.43	+	.	id "box_1_1_wwTGnwTw"; site "TAAGCTTT";
413	MotifSampler	misc_feature	9	16	403.934	-	.	id "box_1_1_wwTGnwTw"; site "AAAGCTTA";
415	MotifSampler	misc_feature	4	11	298.063	+	.	id "box_1_1_wwTGnwTw"; site "AATGGTTA";
415	MotifSampler	misc_feature	207	214	562.846	-	.	id "box_1_1_wwTGnwTw"; site "ATTGTATT";
417	MotifSampler	misc_feature	199	206	129.361	+	.	id "box_1_1_wwTGnwTw"; site "ATAGAATA";
417	MotifSampler	misc_feature	122	129	1361.08	-	.	id "box_1_1_wwTGnwTw"; site "ATTGCATT";
418	MotifSampler	misc_feature	260	267	401.656	+	.	id "box_1_1_wwTGnwTw"; site "ATTGGTTT";
418	MotifSampler	misc_feature	192	199	798.759	-	.	id "box_1_1_wwTGnwTw"; site "TATGATTT";
420	MotifSampler	misc_feature	141	148	762.158	+	.	id "box_1_1_wwTGnwTw"; site "TATGTTTA";
420	MotifSampler	misc_feature	60	67	224.137	-	.	id "box_1_1_wwTGnwTw"; site "AAAGTATT";
422	MotifSampler	misc_feature	107	114	601.402	+	.	id "box_1_1_wwTGnwTw"; site "TTTGTTTT";
422	MotifSampler	misc_feature	32	39	1504.14	-	.	id "box_1_1_wwTGnwTw"; site "TTTGCATT";
423	MotifSampler	misc_feature	48	55	737.967	+	.	id "box_1_1_wwTGnwTw"; site "TATGGTTT";
424	MotifSampler	misc_feature	243	250	84.9972	+	.	id "box_1_1_wwTGnwTw"; site "ATGGCTTT";
428	MotifSampler	misc_feature	37	44	999.596	+	.	id "box_1_1_wwTGnwTw"; site "TTTGCTTT";
429	MotifSampler	misc_feature	202	209	732.451	+	.	id "box_1_1_wwTGnwTw"; site "ATTGATTT";
429	MotifSampler	misc_feature	160	167	366.364	-	.	id "box_1_1_wwTGnwTw"; site "TAAGTATT";
431	MotifSampler	misc_feature	90	97	483.479	+	.	id "box_1_1_wwTGnwTw"; site "TATGTTTA";
432	MotifSampler	misc_feature	167	174	602.388	+	.	id "box_1_1_wwTGnwTw"; site "ATAGAATT";
432	MotifSampler	misc_feature	227	234	649.474	-	.	id "box_1_1_wwTGnwTw"; site "TTAGCATT";
434	MotifSampler	misc_feature	105	112	1668.1	+	.	id "box_1_1_wwTGnwTw"; site "ATTGCATT";
434	MotifSampler	misc_feature	202	209	338.69	-	.	id "box_1_1_wwTGnwTw"; site "AATGTATA";
435	MotifSampler	misc_feature	252	259	291.192	+	.	id "box_1_1_wwTGnwTw"; site "AATGTTTA";
435	MotifSampler	misc_feature	6	13	1767.09	-	.	id "box_1_1_wwTGnwTw"; site "ATTGCTTT";
435	MotifSampler	misc_feature	154	161	31.8441	-	.	id "box_1_1_wwTGnwTw"; site "ATTGCAAT";
439	MotifSampler	misc_feature	32	39	714.365	+	.	id "box_1_1_wwTGnwTw"; site "TAAGTATT";
439	MotifSampler	misc_feature	26	33	2372.31	-	.	id "box_1_1_wwTGnwTw"; site "TATGCTTT";
444	MotifSampler	misc_feature	214	221	1082.35	+	.	id "box_1_1_wwTGnwTw"; site "ATTGCTTT";
444	MotifSampler	misc_feature	122	129	505.854	-	.	id "box_1_1_wwTGnwTw"; site "ATAGAATT";
445	MotifSampler	misc_feature	71	78	168.941	+	.	id "box_1_1_wwTGnwTw"; site "TAGGCATT";
446	MotifSampler	misc_feature	153	160	793.311	+	.	id "box_1_1_wwTGnwTw"; site "TTTGAATT";
448	MotifSampler	misc_feature	22	29	1293.17	+	.	id "box_1_1_wwTGnwTw"; site "ATTGCTTT";
448	MotifSampler	misc_feature	271	278	2034.01	-	.	id "box_1_1_wwTGnwTw"; site "TATGCATA";
450	MotifSampler	misc_feature	5	12	827.768	+	.	id "box_1_1_wwTGnwTw"; site "TTTGCTTT";
452	MotifSampler	misc_feature	15	22	309.145	+	.	id "box_1_1_wwTGnwTw"; site "ATTGTATA";
461	MotifSampler	misc_feature	190	197	1030.67	+	.	id "box_1_1_wwTGnwTw"; site "TAAGCATA";
461	MotifSampler	misc_feature	190	197	2373.82	-	.	id "box_1_1_wwTGnwTw"; site "TATGCTTA";
463	MotifSampler	misc_feature	37	44	386.171	+	.	id "box_1_1_wwTGnwTw"; site "AATGTTTT";
464	MotifSampler	misc_feature	115	122	722.299	+	.	id "box_1_1_wwTGnwTw"; site "TATGTATA";
464	MotifSampler	misc_feature	77	84	104.216	-	.	id "box_1_1_wwTGnwTw"; site "AAAGTTTT";
466	MotifSampler	misc_feature	171	178	267.33	+	.	id "box_1_1_wwTGnwTw"; site "TTTGTTTT";
470	MotifSampler	misc_feature	48	55	418.438	+	.	id "box_1_1_wwTGnwTw"; site "TTTGGTTA";
473	MotifSampler	misc_feature	33	40	776.818	+	.	id "box_1_1_wwTGnwTw"; site "ATAGCATA";
473	MotifSampler	misc_feature	27	34	452.93	-	.	id "box_1_1_wwTGnwTw"; site "ATAGAATT";
474	MotifSampler	misc_feature	112	119	433.759	+	.	id "box_1_1_wwTGnwTw"; site "ATTGTTTA";
475	MotifSampler	misc_feature	80	87	1362.07	+	.	id "box_1_1_wwTGnwTw"; site "AATGCTTA";
475	MotifSampler	misc_feature	80	87	1119.39	-	.	id "box_1_1_wwTGnwTw"; site "TAAGCATT";
477	MotifSampler	misc_feature	238	245	697.085	+	.	id "box_1_1_wwTGnwTw"; site "AATGATTT";
479	MotifSampler	misc_feature	190	197	649.858	+	.	id "box_1_1_wwTGnwTw"; site "TTTGAATA";
479	MotifSampler	misc_feature	196	203	385.104	-	.	id "box_1_1_wwTGnwTw"; site "TTTGTATA";
480	MotifSampler	misc_feature	11	18	236.661	+	.	id "box_1_1_wwTGnwTw"; site "TTTGAATA";
482	MotifSampler	misc_feature	163	170	821.991	+	.	id "box_1_1_wwTGnwTw"; site "TTTGCATA";
482	MotifSampler	misc_feature	114	121	759.217	-	.	id "box_1_1_wwTGnwTw"; site "ATTGTATA";
483	MotifSampler	misc_feature	304	311	345.741	+	.	id "box_1_1_wwTGnwTw"; site "AATGTATA";
483	MotifSampler	misc_feature	109	116	326.407	-	.	id "box_1_1_wwTGnwTw"; site "AATGTTTT";
485	MotifSampler	misc_feature	133	140	371.09	+	.	id "box_1_1_wwTGnwTw"; site "AATGTTTT";
485	MotifSampler	misc_feature	109	116	59.326	-	.	id "box_1_1_wwTGnwTw"; site "TAGGGTTA";
488	MotifSampler	misc_feature	296	303	222.2	+	.	id "box_1_1_wwTGnwTw"; site "TTTGTTTA";
489	MotifSampler	misc_feature	232	239	437.954	+	.	id "box_1_1_wwTGnwTw"; site "ATAGGTTA";
489	MotifSampler	misc_feature	27	34	793.311	-	.	id "box_1_1_wwTGnwTw"; site "TTTGAATT";
490	MotifSampler	misc_feature	232	239	59.4284	+	.	id "box_1_1_wwTGnwTw"; site "ATGGAATT";
490	MotifSampler	misc_feature	25	32	1934.95	-	.	id "box_1_1_wwTGnwTw"; site "ATTGCATT";
491	MotifSampler	misc_feature	27	34	567.147	+	.	id "box_1_1_wwTGnwTw"; site "AATGGTTT";
497	MotifSampler	misc_feature	108	115	1123.38	+	.	id "box_1_1_wwTGnwTw"; site "ATTGAATT";
497	MotifSampler	misc_feature	112	119	674.215	-	.	id "box_1_1_wwTGnwTw"; site "TATGAATT";
502	MotifSampler	misc_feature	211	218	1209.48	+	.	id "box_1_1_wwTGnwTw"; site "TTTGCATT";
502	MotifSampler	misc_feature	198	205	1023.09	-	.	id "box_1_1_wwTGnwTw"; site "TTTGATTT";
504	MotifSampler	misc_feature	66	73	828.038	+	.	id "box_1_1_wwTGnwTw"; site "TTAGCTTT";
506	MotifSampler	misc_feature	231	238	1393.74	+	.	id "box_1_1_wwTGnwTw"; site "TTTGCTTT";
506	MotifSampler	misc_feature	138	145	226.63	-	.	id "box_1_1_wwTGnwTw"; site "AATGTATA";
507	MotifSampler	misc_feature	111	118	447.568	+	.	id "box_1_1_wwTGnwTw"; site "ATTGATTA";
507	MotifSampler	misc_feature	15	22	1219.92	-	.	id "box_1_1_wwTGnwTw"; site "TTTGCTTA";
511	MotifSampler	misc_feature	19	26	427.013	+	.	id "box_1_1_wwTGnwTw"; site "ATTGGTTA";
511	MotifSampler	misc_feature	167	174	480.598	-	.	id "box_1_1_wwTGnwTw"; site "ATTGTTTT";
512	MotifSampler	misc_feature	224	231	782.979	+	.	id "box_1_1_wwTGnwTw"; site "TTTGGATT";
513	MotifSampler	misc_feature	86	93	858.446	+	.	id "box_1_1_wwTGnwTw"; site "TAAGCATA";
513	MotifSampler	misc_feature	86	93	1533.23	-	.	id "box_1_1_wwTGnwTw"; site "TATGCTTA";
515	MotifSampler	misc_feature	248	255	606.44	+	.	id "box_1_1_wwTGnwTw"; site "TTTGCATA";
517	MotifSampler	misc_feature	267	274	847.232	+	.	id "box_1_1_wwTGnwTw"; site "ATAGCTTT";
517	MotifSampler	misc_feature	235	242	302.814	-	.	id "box_1_1_wwTGnwTw"; site "TTTGTTTT";
518	MotifSampler	misc_feature	263	270	181.645	+	.	id "box_1_1_wwTGnwTw"; site "TTTGGTTT";
519	MotifSampler	misc_feature	285	292	320.16	+	.	id "box_1_1_wwTGnwTw"; site "TTTGGTTT";
519	MotifSampler	misc_feature	244	251	222.887	-	.	id "box_1_1_wwTGnwTw"; site "AATGTTTT";
522	MotifSampler	misc_feature	90	97	343.311	+	.	id "box_1_1_wwTGnwTw"; site "TTTGTTTT";
522	MotifSampler	misc_feature	37	44	881.082	-	.	id "box_1_1_wwTGnwTw"; site "AATGTATT";
526	MotifSampler	misc_feature	129	136	917.704	+	.	id "box_1_1_wwTGnwTw"; site "AATGTATT";
526	MotifSampler	misc_feature	292	299	951.845	-	.	id "box_1_1_wwTGnwTw"; site "TATGTATT";
528	MotifSampler	misc_feature	59	66	514.987	+	.	id "box_1_1_wwTGnwTw"; site "TTTGATTT";
528	MotifSampler	misc_feature	158	165	750.07	-	.	id "box_1_1_wwTGnwTw"; site "AATGTATT";
532	MotifSampler	misc_feature	64	71	1280.8	+	.	id "box_1_1_wwTGnwTw"; site "TATGTATT";
532	MotifSampler	misc_feature	134	141	716.894	-	.	id "box_1_1_wwTGnwTw"; site "TTTGATTT";
536	MotifSampler	misc_feature	215	222	582.845	+	.	id "box_1_1_wwTGnwTw"; site "TTAGGATT";
537	MotifSampler	misc_feature	37	44	419.801	+	.	id "box_1_1_wwTGnwTw"; site "TTTGTTTT";
537	MotifSampler	misc_feature	95	102	716.18	-	.	id "box_1_1_wwTGnwTw"; site "ATAGCATA";
538	MotifSampler	misc_feature	72	79	235.927	+	.	id "box_1_1_wwTGnwTw"; site "AAAGCTTT";
538	MotifSampler	misc_feature	72	79	274.946	-	.	id "box_1_1_wwTGnwTw"; site "AAAGCTTT";
541	MotifSampler	misc_feature	100	107	785.213	+	.	id "box_1_1_wwTGnwTw"; site "TTTGATTA";
541	MotifSampler	misc_feature	231	238	368.971	-	.	id "box_1_1_wwTGnwTw"; site "TAAGAATT";
542	MotifSampler	misc_feature	165	172	1129.87	+	.	id "box_1_1_wwTGnwTw"; site "TAAGCTTT";
542	MotifSampler	misc_feature	217	224	391.014	-	.	id "box_1_1_wwTGnwTw"; site "TTTGTTTT";
546	MotifSampler	misc_feature	136	143	1451.04	+	.	id "box_1_1_wwTGnwTw"; site "AATGCTTT";
546	MotifSampler	misc_feature	136	143	453.181	-	.	id "box_1_1_wwTGnwTw"; site "AAAGCATT";
547	MotifSampler	misc_feature	116	123	483.994	+	.	id "box_1_1_wwTGnwTw"; site "TTTGTTTT";
547	MotifSampler	misc_feature	141	148	634.393	-	.	id "box_1_1_wwTGnwTw"; site "TTTGCTTT";
554	MotifSampler	misc_feature	15	22	1037.34	+	.	id "box_1_1_wwTGnwTw"; site "TTAGCTTT";
554	MotifSampler	misc_feature	176	183	725.889	-	.	id "box_1_1_wwTGnwTw"; site "TATGGATT";
555	MotifSampler	misc_feature	5	12	368.029	+	.	id "box_1_1_wwTGnwTw"; site "TTTGTATA";
556	MotifSampler	misc_feature	226	233	988.38	+	.	id "box_1_1_wwTGnwTw"; site "AATGTATT";
556	MotifSampler	misc_feature	174	181	526.861	-	.	id "box_1_1_wwTGnwTw"; site "AATGCTTT";
559	MotifSampler	misc_feature	117	124	905.761	+	.	id "box_1_1_wwTGnwTw"; site "TTTGCTTT";
560	MotifSampler	misc_feature	232	239	160.958	+	.	id "box_1_1_wwTGnwTw"; site "TTGGCATA";
562	MotifSampler	misc_feature	54	61	957.124	+	.	id "box_1_1_wwTGnwTw"; site "TATGTATT";
563	MotifSampler	misc_feature	258	265	1236.38	+	.	id "box_1_1_wwTGnwTw"; site "ATTGCATT";
563	MotifSampler	misc_feature	290	297	819.585	-	.	id "box_1_1_wwTGnwTw"; site "TTTGAATT";
565	MotifSampler	misc_feature	27	34	392.831	+	.	id "box_1_1_wwTGnwTw"; site "TTTGTTTT";
565	MotifSampler	misc_feature	192	199	827.768	-	.	id "box_1_1_wwTGnwTw"; site "TTTGCTTT";
568	MotifSampler	misc_feature	257	264	883.462	+	.	id "box_1_1_wwTGnwTw"; site "ATTGCATA";
568	MotifSampler	misc_feature	31	38	899.439	-	.	id "box_1_1_wwTGnwTw"; site "TTTGCATA";
569	MotifSampler	misc_feature	228	235	322.916	+	.	id "box_1_1_wwTGnwTw"; site "TATGTATA";
569	MotifSampler	misc_feature	109	116	161.555	-	.	id "box_1_1_wwTGnwTw"; site "TAAGATTA";
572	MotifSampler	misc_feature	140	147	663.504	+	.	id "box_1_1_wwTGnwTw"; site "TTTGATTT";
574	MotifSampler	misc_feature	123	130	371.396	+	.	id "box_1_1_wwTGnwTw"; site "ATTGAATA";
574	MotifSampler	misc_feature	190	197	250.436	-	.	id "box_1_1_wwTGnwTw"; site "ATTGTTTA";
577	MotifSampler	misc_feature	242	249	1126.74	+	.	id "box_1_1_wwTGnwTw"; site "TATGAATT";
577	MotifSampler	misc_feature	46	53	706.126	-	.	id "box_1_1_wwTGnwTw"; site "TTTGAATT";
581	MotifSampler	misc_feature	146	153	664.161	+	.	id "box_1_1_wwTGnwTw"; site "TTTGCTTT";
584	MotifSampler	misc_feature	246	253	1859.44	+	.	id "box_1_1_wwTGnwTw"; site "ATTGCTTT";
584	MotifSampler	misc_feature	283	290	1270.72	-	.	id "box_1_1_wwTGnwTw"; site "ATTGCATT";
590	MotifSampler	misc_feature	100	107	398.571	+	.	id "box_1_1_wwTGnwTw"; site "TTTGAATA";
592	MotifSampler	misc_feature	167	174	402.238	+	.	id "box_1_1_wwTGnwTw"; site "TAAGATTT";
593	MotifSampler	misc_feature	252	259	233.364	+	.	id "box_1_1_wwTGnwTw"; site "TATGAATA";
593	MotifSampler	misc_feature	184	191	942.786	-	.	id "box_1_1_wwTGnwTw"; site "TTTGCTTT";
594	MotifSampler	misc_feature	131	138	743.593	+	.	id "box_1_1_wwTGnwTw"; site "ATAGAATT";
594	MotifSampler	misc_feature	50	57	934.865	-	.	id "box_1_1_wwTGnwTw"; site "ATAGCTTA";
595	MotifSampler	misc_feature	246	253	1022.91	+	.	id "box_1_1_wwTGnwTw"; site "TTAGCATA";
595	MotifSampler	misc_feature	205	212	778.462	-	.	id "box_1_1_wwTGnwTw"; site "AATGCTTT";
597	MotifSampler	misc_feature	191	198	796.352	+	.	id "box_1_1_wwTGnwTw"; site "ATTGATTT";
598	MotifSampler	misc_feature	100	107	398.571	+	.	id "box_1_1_wwTGnwTw"; site "TTTGAATA";
600	MotifSampler	misc_feature	201	208	406.403	+	.	id "box_1_1_wwTGnwTw"; site "AATGGATT";
600	MotifSampler	misc_feature	30	37	1146.29	-	.	id "box_1_1_wwTGnwTw"; site "TTTGCTTT";
615	MotifSampler	misc_feature	173	180	1825.19	+	.	id "box_1_1_wwTGnwTw"; site "TTTGCATT";
617	MotifSampler	misc_feature	46	53	973.195	+	.	id "box_1_1_wwTGnwTw"; site "AATGTATT";
618	MotifSampler	misc_feature	62	69	1447.51	+	.	id "box_1_1_wwTGnwTw"; site "AATGCTTT";
618	MotifSampler	misc_feature	88	95	1541.32	-	.	id "box_1_1_wwTGnwTw"; site "AATGCTTT";
619	MotifSampler	misc_feature	82	89	225.764	+	.	id "box_1_1_wwTGnwTw"; site "TAAGGTTT";
622	MotifSampler	misc_feature	123	130	169.125	+	.	id "box_1_1_wwTGnwTw"; site "TAAGTTTA";
622	MotifSampler	misc_feature	86	93	1158.83	-	.	id "box_1_1_wwTGnwTw"; site "TTTGCATA";
623	MotifSampler	misc_feature	311	318	1174.83	+	.	id "box_1_1_wwTGnwTw"; site "TTTGCTTT";
623	MotifSampler	misc_feature	89	96	398.783	-	.	id "box_1_1_wwTGnwTw"; site "ATTGTTTA";
626	MotifSampler	misc_feature	277	284	167.197	+	.	id "box_1_1_wwTGnwTw"; site "AAAGTTTT";
627	MotifSampler	misc_feature	231	238	807.997	+	.	id "box_1_1_wwTGnwTw"; site "ATTGCTTT";
627	MotifSampler	misc_feature	271	278	1230.88	-	.	id "box_1_1_wwTGnwTw"; site "TATGCATT";
629	MotifSampler	misc_feature	229	236	876.359	+	.	id "box_1_1_wwTGnwTw"; site "TTTGCTTA";
629	MotifSampler	misc_feature	149	156	517.487	-	.	id "box_1_1_wwTGnwTw"; site "ATAGCTTT";
630	MotifSampler	misc_feature	161	168	526.94	+	.	id "box_1_1_wwTGnwTw"; site "TAAGCTTT";
630	MotifSampler	misc_feature	196	203	693.577	-	.	id "box_1_1_wwTGnwTw"; site "TATGTTTA";
631	MotifSampler	misc_feature	64	71	492.604	+	.	id "box_1_1_wwTGnwTw"; site "ATTGTTTT";
631	MotifSampler	misc_feature	86	93	870.991	-	.	id "box_1_1_wwTGnwTw"; site "ATAGCATT";
633	MotifSampler	misc_feature	214	221	135.957	+	.	id "box_1_1_wwTGnwTw"; site "AAAGTTTA";
638	MotifSampler	misc_feature	176	183	576.464	+	.	id "box_1_1_wwTGnwTw"; site "TTTGATTT";
638	MotifSampler	misc_feature	267	274	317.868	-	.	id "box_1_1_wwTGnwTw"; site "TTAGGTTT";
639	MotifSampler	misc_feature	120	127	400.971	+	.	id "box_1_1_wwTGnwTw"; site "TTAGTATT";
639	MotifSampler	misc_feature	70	77	351.921	-	.	id "box_1_1_wwTGnwTw"; site "TTTGGATT";
643	MotifSampler	misc_feature	228	235	759.125	+	.	id "box_1_1_wwTGnwTw"; site "TATGTTTA";
643	MotifSampler	misc_feature	29	36	230.381	-	.	id "box_1_1_wwTGnwTw"; site "TTTGAATA";
645	MotifSampler	misc_feature	245	252	728.96	+	.	id "box_1_1_wwTGnwTw"; site "TTTGGATT";
645	MotifSampler	misc_feature	11	18	258.836	-	.	id "box_1_1_wwTGnwTw"; site "AATGGTTT";
647	MotifSampler	misc_feature	17	24	1295.96	+	.	id "box_1_1_wwTGnwTw"; site "ATTGCTTA";
650	MotifSampler	misc_feature	141	148	1110.85	+	.	id "box_1_1_wwTGnwTw"; site "TTTGCTTT";
650	MotifSampler	misc_feature	104	111	236.839	-	.	id "box_1_1_wwTGnwTw"; site "ATAGTATA";
651	MotifSampler	misc_feature	188	195	624.433	+	.	id "box_1_1_wwTGnwTw"; site "ATTGTTTT";
651	MotifSampler	misc_feature	182	189	1277.96	-	.	id "box_1_1_wwTGnwTw"; site "ATTGCTTT";
653	MotifSampler	misc_feature	15	22	828.586	+	.	id "box_1_1_wwTGnwTw"; site "ATTGAATT";
653	MotifSampler	misc_feature	115	122	471.265	-	.	id "box_1_1_wwTGnwTw"; site "TTTGAATA";
654	MotifSampler	misc_feature	224	231	71.2839	+	.	id "box_1_1_wwTGnwTw"; site "AAAGAATT";
656	MotifSampler	misc_feature	216	223	799.191	+	.	id "box_1_1_wwTGnwTw"; site "ATTGCTTT";
656	MotifSampler	misc_feature	89	96	582.055	-	.	id "box_1_1_wwTGnwTw"; site "AATGTTTT";
657	MotifSampler	misc_feature	184	191	1165.31	+	.	id "box_1_1_wwTGnwTw"; site "AATGCATA";
657	MotifSampler	misc_feature	184	191	2746.75	-	.	id "box_1_1_wwTGnwTw"; site "TATGCATT";
662	MotifSampler	misc_feature	154	161	1103.32	+	.	id "box_1_1_wwTGnwTw"; site "TATGTTTT";
662	MotifSampler	misc_feature	62	69	253.131	-	.	id "box_1_1_wwTGnwTw"; site "TTTGAATA";
664	MotifSampler	misc_feature	58	65	1179.65	+	.	id "box_1_1_wwTGnwTw"; site "AATGCATA";
664	MotifSampler	misc_feature	58	65	4310.1	-	.	id "box_1_1_wwTGnwTw"; site "TATGCATT";
665	MotifSampler	misc_feature	49	56	341.635	+	.	id "box_1_1_wwTGnwTw"; site "AATGTTTA";
665	MotifSampler	misc_feature	150	157	700.523	-	.	id "box_1_1_wwTGnwTw"; site "TTAGATTT";
669	MotifSampler	misc_feature	143	150	656.054	+	.	id "box_1_1_wwTGnwTw"; site "AATGAATT";
669	MotifSampler	misc_feature	15	22	36.3022	-	.	id "box_1_1_wwTGnwTw"; site "TTGGGTTT";
670	MotifSampler	misc_feature	42	49	864.699	+	.	id "box_1_1_wwTGnwTw"; site "TATGCTTT";
670	MotifSampler	misc_feature	42	49	282.335	-	.	id "box_1_1_wwTGnwTw"; site "AAAGCATA";
671	MotifSampler	misc_feature	107	114	1153.5	+	.	id "box_1_1_wwTGnwTw"; site "TTTGCATA";
671	MotifSampler	misc_feature	252	259	1460.23	-	.	id "box_1_1_wwTGnwTw"; site "TTAGCTTT";
677	MotifSampler	misc_feature	168	175	836.485	+	.	id "box_1_1_wwTGnwTw"; site "ATTGTATT";
677	MotifSampler	misc_feature	251	258	295.556	-	.	id "box_1_1_wwTGnwTw"; site "TTAGGTTA";
678	MotifSampler	misc_feature	206	213	2334.26	+	.	id "box_1_1_wwTGnwTw"; site "TATGCATA";
678	MotifSampler	misc_feature	206	213	3139.91	-	.	id "box_1_1_wwTGnwTw"; site "TATGCATA";
679	MotifSampler	misc_feature	99	106	1039.41	+	.	id "box_1_1_wwTGnwTw"; site "TTTGCTTT";
679	MotifSampler	misc_feature	235	242	803.818	-	.	id "box_1_1_wwTGnwTw"; site "AATGTTTT";
685	MotifSampler	misc_feature	53	60	608.116	+	.	id "box_1_1_wwTGnwTw"; site "TATGTATA";
685	MotifSampler	misc_feature	48	55	272.8	-	.	id "box_1_1_wwTGnwTw"; site "ATAGTATA";
687	MotifSampler	misc_feature	240	247	310.651	+	.	id "box_1_1_wwTGnwTw"; site "ATTGTTTA";
687	MotifSampler	misc_feature	96	103	666.019	-	.	id "box_1_1_wwTGnwTw"; site "ATTGATTA";
688	MotifSampler	misc_feature	179	186	493.662	+	.	id "box_1_1_wwTGnwTw"; site "TTAGAATT";
689	MotifSampler	misc_feature	15	22	1261.61	+	.	id "box_1_1_wwTGnwTw"; site "TAAGCATA";
689	MotifSampler	misc_feature	15	22	1715.24	-	.	id "box_1_1_wwTGnwTw"; site "TATGCTTA";
690	MotifSampler	misc_feature	72	79	336.383	+	.	id "box_1_1_wwTGnwTw"; site "TAAGATTA";
690	MotifSampler	misc_feature	248	255	424.613	-	.	id "box_1_1_wwTGnwTw"; site "TAAGAATT";
692	MotifSampler	misc_feature	48	55	455.946	+	.	id "box_1_1_wwTGnwTw"; site "TTTGGTTA";
692	MotifSampler	misc_feature	2	9	80.6013	-	.	id "box_1_1_wwTGnwTw"; site "TTGGTTTT";
693	MotifSampler	misc_feature	162	169	509.207	+	.	id "box_1_1_wwTGnwTw"; site "TTTGATTA";
696	MotifSampler	misc_feature	104	111	1172.84	+	.	id "box_1_1_wwTGnwTw"; site "TTTGCATT";
697	MotifSampler	misc_feature	164	171	126.506	+	.	id "box_1_1_wwTGnwTw"; site "AAAGTTTA";
699	MotifSampler	misc_feature	100	107	447.568	+	.	id "box_1_1_wwTGnwTw"; site "ATTGATTA";
706	MotifSampler	misc_feature	147	154	450.487	+	.	id "box_1_1_wwTGnwTw"; site "ATAGATTT";
714	MotifSampler	misc_feature	307	314	281.6	+	.	id "box_1_1_wwTGnwTw"; site "AATGAATA";
715	MotifSampler	misc_feature	100	107	552.449	+	.	id "box_1_1_wwTGnwTw"; site "TTAGAATT";
716	MotifSampler	misc_feature	184	191	758.466	+	.	id "box_1_1_wwTGnwTw"; site "TTAGGTTA";
717	MotifSampler	misc_feature	255	262	91.7406	+	.	id "box_1_1_wwTGnwTw"; site "ATGGCTTA";
723	MotifSampler	misc_feature	34	41	333.951	+	.	id "box_1_1_wwTGnwTw"; site "AATGAATA";
725	MotifSampler	misc_feature	212	219	90.2567	+	.	id "box_1_1_wwTGnwTw"; site "AAAGATTA";
725	MotifSampler	misc_feature	158	165	521.305	-	.	id "box_1_1_wwTGnwTw"; site "TTTGGTTT";
728	MotifSampler	misc_feature	290	297	617.297	+	.	id "box_1_1_wwTGnwTw"; site "AATGAATT";
729	MotifSampler	misc_feature	150	157	809.177	+	.	id "box_1_1_wwTGnwTw"; site "TATGTTTA";
730	MotifSampler	misc_feature	182	189	522.955	+	.	id "box_1_1_wwTGnwTw"; site "AATGATTA";
732	MotifSampler	misc_feature	66	73	262.018	+	.	id "box_1_1_wwTGnwTw"; site "AATGGTTT";
818	MotifSampler	misc_feature	89	96	404.551	+	.	id "box_1_1_wwTGnwTw"; site "TATGGTTT";
818	MotifSampler	misc_feature	227	234	999.901	-	.	id "box_1_1_wwTGnwTw"; site "ATTGCTTA";
819	MotifSampler	misc_feature	187	194	2454.16	+	.	id "box_1_1_wwTGnwTw"; site "TATGCATA";
819	MotifSampler	misc_feature	92	99	2046.77	-	.	id "box_1_1_wwTGnwTw"; site "ATTGCTTA";
820	MotifSampler	misc_feature	180	187	497.044	+	.	id "box_1_1_wwTGnwTw"; site "AATGTTTT";
820	MotifSampler	misc_feature	212	219	276.619	-	.	id "box_1_1_wwTGnwTw"; site "TTTGGATT";
822	MotifSampler	misc_feature	1	8	742.284	+	.	id "box_1_1_wwTGnwTw"; site "TTTGTTTT";
822	MotifSampler	misc_feature	115	122	1165.83	-	.	id "box_1_1_wwTGnwTw"; site "TTTGCTTA";
824	MotifSampler	misc_feature	17	24	293.13	+	.	id "box_1_1_wwTGnwTw"; site "TAAGATTA";
825	MotifSampler	misc_feature	157	164	213.425	+	.	id "box_1_1_wwTGnwTw"; site "AATGGTTA";
825	MotifSampler	misc_feature	175	182	1045.07	-	.	id "box_1_1_wwTGnwTw"; site "ATTGTATT";
827	MotifSampler	misc_feature	23	30	284.811	+	.	id "box_1_1_wwTGnwTw"; site "TAAGGTTT";
828	MotifSampler	misc_feature	3	10	498.691	+	.	id "box_1_1_wwTGnwTw"; site "ATAGATTT";
829	MotifSampler	misc_feature	137	144	435.643	+	.	id "box_1_1_wwTGnwTw"; site "ATTGGTTT";
829	MotifSampler	misc_feature	32	39	849.579	-	.	id "box_1_1_wwTGnwTw"; site "TAAGCTTT";
832	MotifSampler	misc_feature	27	34	376.097	+	.	id "box_1_1_wwTGnwTw"; site "TTAGATTT";
835	MotifSampler	misc_feature	145	152	725.191	+	.	id "box_1_1_wwTGnwTw"; site "AATGAATT";
835	MotifSampler	misc_feature	89	96	407.576	-	.	id "box_1_1_wwTGnwTw"; site "ATAGAATT";
836	MotifSampler	misc_feature	212	219	1289.31	+	.	id "box_1_1_wwTGnwTw"; site "TATGGTTT";
837	MotifSampler	misc_feature	172	179	1457.66	+	.	id "box_1_1_wwTGnwTw"; site "ATTGCTTA";
837	MotifSampler	misc_feature	179	186	292.066	-	.	id "box_1_1_wwTGnwTw"; site "AATGGTTT";
838	MotifSampler	misc_feature	210	217	493.662	+	.	id "box_1_1_wwTGnwTw"; site "TTAGAATT";
841	MotifSampler	misc_feature	45	52	2028.49	+	.	id "box_1_1_wwTGnwTw"; site "TATGCTTT";
841	MotifSampler	misc_feature	63	70	795.722	-	.	id "box_1_1_wwTGnwTw"; site "TATGAATA";
842	MotifSampler	misc_feature	75	82	576.464	+	.	id "box_1_1_wwTGnwTw"; site "TTTGATTT";
842	MotifSampler	misc_feature	70	77	137.279	-	.	id "box_1_1_wwTGnwTw"; site "AAAGTTTT";
845	MotifSampler	misc_feature	182	189	522.939	+	.	id "box_1_1_wwTGnwTw"; site "TTTGTTTT";
845	MotifSampler	misc_feature	133	140	536.038	-	.	id "box_1_1_wwTGnwTw"; site "TTTGATTT";
846	MotifSampler	misc_feature	251	258	226.949	+	.	id "box_1_1_wwTGnwTw"; site "TTAGGATT";
850	MotifSampler	misc_feature	75	82	568.17	+	.	id "box_1_1_wwTGnwTw"; site "TTAGGTTT";
854	MotifSampler	misc_feature	116	123	1091.96	+	.	id "box_1_1_wwTGnwTw"; site "ATTGCTTT";
854	MotifSampler	misc_feature	100	107	129.911	-	.	id "box_1_1_wwTGnwTw"; site "AAAGATTA";
857	MotifSampler	misc_feature	286	293	220.107	+	.	id "box_1_1_wwTGnwTw"; site "TTAGGATT";
858	MotifSampler	misc_feature	150	157	180.024	+	.	id "box_1_1_wwTGnwTw"; site "AAAGTATT";
859	MotifSampler	misc_feature	199	206	726.132	+	.	id "box_1_1_wwTGnwTw"; site "AATGCATT";
859	MotifSampler	misc_feature	199	206	854.469	-	.	id "box_1_1_wwTGnwTw"; site "AATGCATT";
866	MotifSampler	misc_feature	6	13	879.49	+	.	id "box_1_1_wwTGnwTw"; site "TATGTATT";
866	MotifSampler	misc_feature	148	155	644.569	-	.	id "box_1_1_wwTGnwTw"; site "TTTGCTTT";
867	MotifSampler	misc_feature	155	162	940.044	+	.	id "box_1_1_wwTGnwTw"; site "ATAGCATA";
867	MotifSampler	misc_feature	150	157	730.189	-	.	id "box_1_1_wwTGnwTw"; site "TATGAATA";
868	MotifSampler	misc_feature	149	156	1242.27	+	.	id "box_1_1_wwTGnwTw"; site "ATTGATTT";
868	MotifSampler	misc_feature	51	58	1242.93	-	.	id "box_1_1_wwTGnwTw"; site "ATTGCTTA";
870	MotifSampler	misc_feature	49	56	745.912	+	.	id "box_1_1_wwTGnwTw"; site "TTTGTATT";
870	MotifSampler	misc_feature	4	11	443.774	-	.	id "box_1_1_wwTGnwTw"; site "AATGTTTA";
873	MotifSampler	misc_feature	135	142	300.86	+	.	id "box_1_1_wwTGnwTw"; site "ATTGGTTT";
875	MotifSampler	misc_feature	99	106	803.678	+	.	id "box_1_1_wwTGnwTw"; site "TTTGCTTA";
875	MotifSampler	misc_feature	63	70	801.882	-	.	id "box_1_1_wwTGnwTw"; site "TATGTTTT";
876	MotifSampler	misc_feature	72	79	2308.18	+	.	id "box_1_1_wwTGnwTw"; site "TATGCATT";
876	MotifSampler	misc_feature	72	79	966.725	-	.	id "box_1_1_wwTGnwTw"; site "AATGCATA";
882	MotifSampler	misc_feature	37	44	209.23	+	.	id "box_1_1_wwTGnwTw"; site "AATGATTA";
882	MotifSampler	misc_feature	216	223	234.548	-	.	id "box_1_1_wwTGnwTw"; site "AATGTTTT";
883	MotifSampler	misc_feature	7	14	582.532	+	.	id "box_1_1_wwTGnwTw"; site "TATGATTT";
883	MotifSampler	misc_feature	21	28	463.697	-	.	id "box_1_1_wwTGnwTw"; site "TATGTTTA";
884	MotifSampler	misc_feature	157	164	626.898	+	.	id "box_1_1_wwTGnwTw"; site "AATGAATT";
884	MotifSampler	misc_feature	172	179	422.459	-	.	id "box_1_1_wwTGnwTw"; site "AATGAATA";
886	MotifSampler	misc_feature	241	248	1536.23	+	.	id "box_1_1_wwTGnwTw"; site "ATTGTATT";
887	MotifSampler	misc_feature	99	106	800.756	+	.	id "box_1_1_wwTGnwTw"; site "AATGCTTA";
887	MotifSampler	misc_feature	295	302	721.661	-	.	id "box_1_1_wwTGnwTw"; site "TTTGTATT";
888	MotifSampler	misc_feature	240	247	159.852	+	.	id "box_1_1_wwTGnwTw"; site "ATAGAATA";
888	MotifSampler	misc_feature	244	251	421.818	-	.	id "box_1_1_wwTGnwTw"; site "TTAGTATT";
889	MotifSampler	misc_feature	49	56	257.745	+	.	id "box_1_1_wwTGnwTw"; site "AAAGTATT";
889	MotifSampler	misc_feature	223	230	324.568	-	.	id "box_1_1_wwTGnwTw"; site "TTTGTATA";
890	MotifSampler	misc_feature	201	208	1446.38	+	.	id "box_1_1_wwTGnwTw"; site "ATAGCATA";
890	MotifSampler	misc_feature	115	122	994.246	-	.	id "box_1_1_wwTGnwTw"; site "ATTGCTTT";
891	MotifSampler	misc_feature	243	250	305.615	+	.	id "box_1_1_wwTGnwTw"; site "ATAGGATA";
891	MotifSampler	misc_feature	238	245	753.614	-	.	id "box_1_1_wwTGnwTw"; site "TATGGTTA";
892	MotifSampler	misc_feature	216	223	1717.39	+	.	id "box_1_1_wwTGnwTw"; site "ATTGCTTA";
899	MotifSampler	misc_feature	242	249	841.372	+	.	id "box_1_1_wwTGnwTw"; site "TATGTTTA";
899	MotifSampler	misc_feature	193	200	701.579	-	.	id "box_1_1_wwTGnwTw"; site "ATAGATTT";
902	MotifSampler	misc_feature	117	124	595.892	+	.	id "box_1_1_wwTGnwTw"; site "TTAGTATT";
902	MotifSampler	misc_feature	144	151	589.876	-	.	id "box_1_1_wwTGnwTw"; site "TATGAATA";
733	MotifSampler	misc_feature	176	183	503.978	+	.	id "box_1_1_wwTGnwTw"; site "AATGTTTT";
733	MotifSampler	misc_feature	1	8	419.801	-	.	id "box_1_1_wwTGnwTw"; site "TTTGTTTT";
755	MotifSampler	misc_feature	32	39	666.193	+	.	id "box_1_1_wwTGnwTw"; site "ATTGATTA";
755	MotifSampler	misc_feature	229	236	472.239	-	.	id "box_1_1_wwTGnwTw"; site "TATGTATA";
759	MotifSampler	misc_feature	88	95	334.08	+	.	id "box_1_1_wwTGnwTw"; site "TTTGAATA";
759	MotifSampler	misc_feature	140	147	370.08	-	.	id "box_1_1_wwTGnwTw"; site "AATGTATA";
761	MotifSampler	misc_feature	184	191	161.596	+	.	id "box_1_1_wwTGnwTw"; site "TTAGTTTA";
761	MotifSampler	misc_feature	56	63	465.77	-	.	id "box_1_1_wwTGnwTw"; site "TTAGATTT";
762	MotifSampler	misc_feature	172	179	646.228	+	.	id "box_1_1_wwTGnwTw"; site "TAAGCATT";
762	MotifSampler	misc_feature	172	179	1723.06	-	.	id "box_1_1_wwTGnwTw"; site "AATGCTTA";
765	MotifSampler	misc_feature	48	55	392.337	+	.	id "box_1_1_wwTGnwTw"; site "ATAGTATT";
770	MotifSampler	misc_feature	8	15	803.818	+	.	id "box_1_1_wwTGnwTw"; site "AATGTTTT";
770	MotifSampler	misc_feature	1	8	112.628	-	.	id "box_1_1_wwTGnwTw"; site "TAGGCTTT";
772	MotifSampler	misc_feature	237	244	1602.28	+	.	id "box_1_1_wwTGnwTw"; site "AATGCATT";
772	MotifSampler	misc_feature	237	244	1995.8	-	.	id "box_1_1_wwTGnwTw"; site "AATGCATT";
773	MotifSampler	misc_feature	154	161	1117.4	+	.	id "box_1_1_wwTGnwTw"; site "ATTGAATT";
773	MotifSampler	misc_feature	119	126	479.844	-	.	id "box_1_1_wwTGnwTw"; site "ATAGCTTT";
775	MotifSampler	misc_feature	51	58	1040.93	+	.	id "box_1_1_wwTGnwTw"; site "TTTGCATA";
777	MotifSampler	misc_feature	31	38	1031.31	+	.	id "box_1_1_wwTGnwTw"; site "AATGCATA";
777	MotifSampler	misc_feature	31	38	2898.74	-	.	id "box_1_1_wwTGnwTw"; site "TATGCATT";
778	MotifSampler	misc_feature	204	211	801.882	+	.	id "box_1_1_wwTGnwTw"; site "TATGTTTT";
778	MotifSampler	misc_feature	27	34	309.438	-	.	id "box_1_1_wwTGnwTw"; site "TAGGCATT";
779	MotifSampler	misc_feature	232	239	528.23	+	.	id "box_1_1_wwTGnwTw"; site "TAAGATTT";
784	MotifSampler	misc_feature	254	261	1202.63	+	.	id "box_1_1_wwTGnwTw"; site "TATGTTTT";
784	MotifSampler	misc_feature	120	127	453.816	+	.	id "box_1_1_wwTGnwTw"; site "ATTGGTTA";
784	MotifSampler	misc_feature	38	45	1483.91	-	.	id "box_1_1_wwTGnwTw"; site "ATTGCTTT";
786	MotifSampler	misc_feature	208	215	395.838	+	.	id "box_1_1_wwTGnwTw"; site "ATAGTATA";
786	MotifSampler	misc_feature	165	172	194.822	-	.	id "box_1_1_wwTGnwTw"; site "ATAGTTTA";
789	MotifSampler	misc_feature	83	90	733.729	+	.	id "box_1_1_wwTGnwTw"; site "TATGAATT";
795	MotifSampler	misc_feature	203	210	432.397	+	.	id "box_1_1_wwTGnwTw"; site "AAAGCTTT";
795	MotifSampler	misc_feature	109	116	697.085	-	.	id "box_1_1_wwTGnwTw"; site "AATGATTT";
796	MotifSampler	misc_feature	178	185	312.158	+	.	id "box_1_1_wwTGnwTw"; site "TAAGAATA";
796	MotifSampler	misc_feature	40	47	597.314	-	.	id "box_1_1_wwTGnwTw"; site "TTTGGATT";
797	MotifSampler	misc_feature	60	67	715.654	+	.	id "box_1_1_wwTGnwTw"; site "TTAGTATT";
797	MotifSampler	misc_feature	55	62	188.398	-	.	id "box_1_1_wwTGnwTw"; site "TAAGAATA";
798	MotifSampler	misc_feature	66	73	1039.41	+	.	id "box_1_1_wwTGnwTw"; site "TTTGCTTT";
798	MotifSampler	misc_feature	90	97	443.211	-	.	id "box_1_1_wwTGnwTw"; site "TTTGGTTA";
805	MotifSampler	misc_feature	9	16	965.363	+	.	id "box_1_1_wwTGnwTw"; site "TATGTTTA";
805	MotifSampler	misc_feature	247	254	879.703	-	.	id "box_1_1_wwTGnwTw"; site "ATTGCTTA";
807	MotifSampler	misc_feature	122	129	1006.37	+	.	id "box_1_1_wwTGnwTw"; site "TTAGCATT";
807	MotifSampler	misc_feature	182	189	654.811	-	.	id "box_1_1_wwTGnwTw"; site "TTAGGATT";
809	MotifSampler	misc_feature	67	74	1565.37	+	.	id "box_1_1_wwTGnwTw"; site "AATGCTTT";
809	MotifSampler	misc_feature	39	46	324.72	-	.	id "box_1_1_wwTGnwTw"; site "TAAGATTT";
812	MotifSampler	misc_feature	80	87	1670.73	+	.	id "box_1_1_wwTGnwTw"; site "TTTGCTTT";
813	MotifSampler	misc_feature	303	310	715.49	+	.	id "box_1_1_wwTGnwTw"; site "ATTGTTTT";
813	MotifSampler	misc_feature	284	291	174.699	-	.	id "box_1_1_wwTGnwTw"; site "AATGTATA";
815	MotifSampler	misc_feature	220	227	446.784	+	.	id "box_1_1_wwTGnwTw"; site "TTTGTATT";
815	MotifSampler	misc_feature	245	252	1267.27	-	.	id "box_1_1_wwTGnwTw"; site "TTTGTATT";
817	MotifSampler	misc_feature	179	186	131.688	+	.	id "box_1_1_wwTGnwTw"; site "TTGGCTTT";
817	MotifSampler	misc_feature	161	168	320.673	-	.	id "box_1_1_wwTGnwTw"; site "TTAGTTTT";
1183	MotifSampler	misc_feature	180	187	1527.89	+	.	id "box_1_1_wwTGnwTw"; site "ATAGCATT";
1183	MotifSampler	misc_feature	86	93	457.933	-	.	id "box_1_1_wwTGnwTw"; site "TTAGGATT";
1192	MotifSampler	misc_feature	22	29	549.494	+	.	id "box_1_1_wwTGnwTw"; site "TATGATTT";
1193	MotifSampler	misc_feature	17	24	927.548	+	.	id "box_1_1_wwTGnwTw"; site "ATTGATTT";
1196	MotifSampler	misc_feature	220	227	761.903	+	.	id "box_1_1_wwTGnwTw"; site "ATTGGATT";
1197	MotifSampler	misc_feature	67	74	726.607	+	.	id "box_1_1_wwTGnwTw"; site "ATTGATTT";
1197	MotifSampler	misc_feature	52	59	2048.3	-	.	id "box_1_1_wwTGnwTw"; site "TATGCTTT";
1198	MotifSampler	misc_feature	254	261	232.727	+	.	id "box_1_1_wwTGnwTw"; site "ATAGTTTT";
1198	MotifSampler	misc_feature	22	29	452.427	-	.	id "box_1_1_wwTGnwTw"; site "TTAGGATT";
1201	MotifSampler	misc_feature	113	120	538.288	+	.	id "box_1_1_wwTGnwTw"; site "TTTGATTT";
1203	MotifSampler	misc_feature	68	75	456.059	+	.	id "box_1_1_wwTGnwTw"; site "TATGTTTA";
1203	MotifSampler	misc_feature	81	88	127.004	-	.	id "box_1_1_wwTGnwTw"; site "AAAGATTT";
1204	MotifSampler	misc_feature	55	62	155.617	+	.	id "box_1_1_wwTGnwTw"; site "AAAGAATT";
1204	MotifSampler	misc_feature	10	17	483.645	-	.	id "box_1_1_wwTGnwTw"; site "ATTGATTT";
1205	MotifSampler	misc_feature	116	123	281.362	+	.	id "box_1_1_wwTGnwTw"; site "TTAGAATA";
1205	MotifSampler	misc_feature	66	73	366.882	-	.	id "box_1_1_wwTGnwTw"; site "TATGGTTT";
1206	MotifSampler	misc_feature	17	24	494.097	+	.	id "box_1_1_wwTGnwTw"; site "TAAGTATA";
1206	MotifSampler	misc_feature	75	82	522.939	-	.	id "box_1_1_wwTGnwTw"; site "TTTGTTTT";
1209	MotifSampler	misc_feature	210	217	1108.03	+	.	id "box_1_1_wwTGnwTw"; site "TTTGCATT";
1211	MotifSampler	misc_feature	213	220	272.537	+	.	id "box_1_1_wwTGnwTw"; site "ATAGAATT";
1211	MotifSampler	misc_feature	143	150	125.899	-	.	id "box_1_1_wwTGnwTw"; site "AAAGATTA";
1212	MotifSampler	misc_feature	95	102	787.363	+	.	id "box_1_1_wwTGnwTw"; site "TTTGAATT";
1212	MotifSampler	misc_feature	237	244	345.471	-	.	id "box_1_1_wwTGnwTw"; site "ATAGTTTA";
1214	MotifSampler	misc_feature	173	180	1800.59	+	.	id "box_1_1_wwTGnwTw"; site "TTTGCATT";
1218	MotifSampler	misc_feature	271	278	727.469	+	.	id "box_1_1_wwTGnwTw"; site "AATGCTTT";
1218	MotifSampler	misc_feature	256	263	996.224	-	.	id "box_1_1_wwTGnwTw"; site "ATAGCTTA";
1220	MotifSampler	misc_feature	238	245	250.797	+	.	id "box_1_1_wwTGnwTw"; site "ATAGGATA";
1220	MotifSampler	misc_feature	125	132	461.038	-	.	id "box_1_1_wwTGnwTw"; site "AATGAATT";
1221	MotifSampler	misc_feature	213	220	1451.16	+	.	id "box_1_1_wwTGnwTw"; site "TATGTATT";
1222	MotifSampler	misc_feature	248	255	57.3827	+	.	id "box_1_1_wwTGnwTw"; site "TAGGAATA";
1222	MotifSampler	misc_feature	115	122	649.179	-	.	id "box_1_1_wwTGnwTw"; site "TTAGTTTT";
1225	MotifSampler	misc_feature	67	74	594.465	+	.	id "box_1_1_wwTGnwTw"; site "AATGAATT";
1225	MotifSampler	misc_feature	279	286	320.778	-	.	id "box_1_1_wwTGnwTw"; site "TTAGGTTT";
1226	MotifSampler	misc_feature	293	300	1008.01	+	.	id "box_1_1_wwTGnwTw"; site "AATGCATT";
1226	MotifSampler	misc_feature	293	300	1344.8	-	.	id "box_1_1_wwTGnwTw"; site "AATGCATT";
1228	MotifSampler	misc_feature	186	193	344.997	+	.	id "box_1_1_wwTGnwTw"; site "ATTGGTTA";
1232	MotifSampler	misc_feature	80	87	609.939	+	.	id "box_1_1_wwTGnwTw"; site "TAAGCTTA";
1232	MotifSampler	misc_feature	80	87	755.56	-	.	id "box_1_1_wwTGnwTw"; site "TAAGCTTA";
1233	MotifSampler	misc_feature	205	212	2106.45	+	.	id "box_1_1_wwTGnwTw"; site "TATGCATA";
1233	MotifSampler	misc_feature	205	212	2302.36	-	.	id "box_1_1_wwTGnwTw"; site "TATGCATA";
1235	MotifSampler	misc_feature	129	136	852.235	+	.	id "box_1_1_wwTGnwTw"; site "TATGATTT";
1235	MotifSampler	misc_feature	79	86	153.901	-	.	id "box_1_1_wwTGnwTw"; site "AAAGTATA";
1236	MotifSampler	misc_feature	255	262	727.97	+	.	id "box_1_1_wwTGnwTw"; site "TTAGCTTA";
1237	MotifSampler	misc_feature	244	251	324.766	+	.	id "box_1_1_wwTGnwTw"; site "AAAGCTTA";
1237	MotifSampler	misc_feature	244	251	1329.45	-	.	id "box_1_1_wwTGnwTw"; site "TAAGCTTT";
1238	MotifSampler	misc_feature	126	133	307.599	+	.	id "box_1_1_wwTGnwTw"; site "ATAGGATT";
1238	MotifSampler	misc_feature	247	254	1242.93	-	.	id "box_1_1_wwTGnwTw"; site "ATTGCTTA";
1240	MotifSampler	misc_feature	48	55	473.65	+	.	id "box_1_1_wwTGnwTw"; site "ATTGGTTT";
1242	MotifSampler	misc_feature	170	177	765.97	+	.	id "box_1_1_wwTGnwTw"; site "AATGTATA";
1242	MotifSampler	misc_feature	97	104	691.26	-	.	id "box_1_1_wwTGnwTw"; site "ATAGCATT";
1243	MotifSampler	misc_feature	38	45	353.531	+	.	id "box_1_1_wwTGnwTw"; site "TTAGGATT";
1243	MotifSampler	misc_feature	54	61	194.876	-	.	id "box_1_1_wwTGnwTw"; site "TAGGCATT";
1244	MotifSampler	misc_feature	223	230	552.179	+	.	id "box_1_1_wwTGnwTw"; site "TTAGCTTT";
1244	MotifSampler	misc_feature	141	148	624.613	-	.	id "box_1_1_wwTGnwTw"; site "TATGGTTT";
903	MotifSampler	misc_feature	278	285	869.375	+	.	id "box_1_1_wwTGnwTw"; site "TATGGTTT";
903	MotifSampler	misc_feature	139	146	329.08	-	.	id "box_1_1_wwTGnwTw"; site "TAAGTTTA";
907	MotifSampler	misc_feature	219	226	1476.66	+	.	id "box_1_1_wwTGnwTw"; site "TATGCTTT";
907	MotifSampler	misc_feature	23	30	560.539	-	.	id "box_1_1_wwTGnwTw"; site "TATGTTTT";
908	MotifSampler	misc_feature	139	146	941.978	+	.	id "box_1_1_wwTGnwTw"; site "AATGCATT";
908	MotifSampler	misc_feature	139	146	816.79	-	.	id "box_1_1_wwTGnwTw"; site "AATGCATT";
909	MotifSampler	misc_feature	13	20	723.215	+	.	id "box_1_1_wwTGnwTw"; site "AATGCATT";
909	MotifSampler	misc_feature	13	20	1407.75	-	.	id "box_1_1_wwTGnwTw"; site "AATGCATT";
912	MotifSampler	misc_feature	105	112	664.307	+	.	id "box_1_1_wwTGnwTw"; site "ATTGTTTT";
912	MotifSampler	misc_feature	129	136	827.768	-	.	id "box_1_1_wwTGnwTw"; site "TTTGCTTT";
913	MotifSampler	misc_feature	261	268	527.335	+	.	id "box_1_1_wwTGnwTw"; site "AATGATTT";
915	MotifSampler	misc_feature	261	268	1991.92	+	.	id "box_1_1_wwTGnwTw"; site "ATTGCTTT";
915	MotifSampler	misc_feature	19	26	492.604	-	.	id "box_1_1_wwTGnwTw"; site "ATTGTTTT";
916	MotifSampler	misc_feature	12	19	401.951	+	.	id "box_1_1_wwTGnwTw"; site "AATGATTT";
916	MotifSampler	misc_feature	63	70	165.852	-	.	id "box_1_1_wwTGnwTw"; site "ATAGTTTA";
917	MotifSampler	misc_feature	14	21	1265.36	+	.	id "box_1_1_wwTGnwTw"; site "AATGTATT";
917	MotifSampler	misc_feature	40	47	162.804	-	.	id "box_1_1_wwTGnwTw"; site "ATAGATTA";
918	MotifSampler	misc_feature	8	15	1046.25	+	.	id "box_1_1_wwTGnwTw"; site "ATTGCATT";
919	MotifSampler	misc_feature	26	33	661.039	+	.	id "box_1_1_wwTGnwTw"; site "ATAGCTTT";
919	MotifSampler	misc_feature	231	238	525.885	-	.	id "box_1_1_wwTGnwTw"; site "TTAGAATT";
922	MotifSampler	misc_feature	61	68	489.033	+	.	id "box_1_1_wwTGnwTw"; site "ATAGTTTT";
922	MotifSampler	misc_feature	104	111	294.062	-	.	id "box_1_1_wwTGnwTw"; site "AAAGCTTT";
923	MotifSampler	misc_feature	226	233	881.082	+	.	id "box_1_1_wwTGnwTw"; site "AATGTATT";
923	MotifSampler	misc_feature	196	203	980.056	-	.	id "box_1_1_wwTGnwTw"; site "TATGAATT";
924	MotifSampler	misc_feature	188	195	2569.74	+	.	id "box_1_1_wwTGnwTw"; site "TATGCTTT";
924	MotifSampler	misc_feature	169	176	1722.78	-	.	id "box_1_1_wwTGnwTw"; site "ATTGCTTT";
925	MotifSampler	misc_feature	76	83	761.626	+	.	id "box_1_1_wwTGnwTw"; site "TATGTTTT";
929	MotifSampler	misc_feature	234	241	1616.62	+	.	id "box_1_1_wwTGnwTw"; site "ATTGCTTA";
929	MotifSampler	misc_feature	34	41	351.498	+	.	id "box_1_1_wwTGnwTw"; site "TTTGGTTT";
932	MotifSampler	misc_feature	72	79	85.8828	+	.	id "box_1_1_wwTGnwTw"; site "TAGGGTTT";
932	MotifSampler	misc_feature	225	232	448.933	-	.	id "box_1_1_wwTGnwTw"; site "TAAGATTT";
934	MotifSampler	misc_feature	218	225	266.64	+	.	id "box_1_1_wwTGnwTw"; site "TTTGTTTA";
938	MotifSampler	misc_feature	4	11	930.291	+	.	id "box_1_1_wwTGnwTw"; site "ATTGGATT";
938	MotifSampler	misc_feature	292	299	686.045	-	.	id "box_1_1_wwTGnwTw"; site "TTAGAATT";
941	MotifSampler	misc_feature	254	261	185.686	+	.	id "box_1_1_wwTGnwTw"; site "AAAGAATT";
941	MotifSampler	misc_feature	105	112	69.1915	-	.	id "box_1_1_wwTGnwTw"; site "AAAGTATA";
942	MotifSampler	misc_feature	238	245	2288.08	+	.	id "box_1_1_wwTGnwTw"; site "AATGCATT";
942	MotifSampler	misc_feature	238	245	1892.02	-	.	id "box_1_1_wwTGnwTw"; site "AATGCATT";
948	MotifSampler	misc_feature	65	72	426.037	+	.	id "box_1_1_wwTGnwTw"; site "TTTGAATT";
949	MotifSampler	misc_feature	32	39	247.163	+	.	id "box_1_1_wwTGnwTw"; site "TTAGAATA";
950	MotifSampler	misc_feature	234	241	1436.25	+	.	id "box_1_1_wwTGnwTw"; site "TATGAATT";
950	MotifSampler	misc_feature	51	58	296.281	-	.	id "box_1_1_wwTGnwTw"; site "TTTGGATT";
951	MotifSampler	misc_feature	290	297	208.427	+	.	id "box_1_1_wwTGnwTw"; site "AAAGCATT";
951	MotifSampler	misc_feature	290	297	560.776	-	.	id "box_1_1_wwTGnwTw"; site "AATGCTTT";
952	MotifSampler	misc_feature	108	115	1278.96	+	.	id "box_1_1_wwTGnwTw"; site "TTTGCTTT";
952	MotifSampler	misc_feature	49	56	375.917	-	.	id "box_1_1_wwTGnwTw"; site "TATGAATA";
959	MotifSampler	misc_feature	160	167	143.475	+	.	id "box_1_1_wwTGnwTw"; site "AAAGGTTT";
959	MotifSampler	misc_feature	154	161	331.232	-	.	id "box_1_1_wwTGnwTw"; site "TTAGATTA";
962	MotifSampler	misc_feature	205	212	206.827	+	.	id "box_1_1_wwTGnwTw"; site "TTAGGTTT";
962	MotifSampler	misc_feature	191	198	1460.23	-	.	id "box_1_1_wwTGnwTw"; site "TTAGCTTT";
963	MotifSampler	misc_feature	108	115	490.854	+	.	id "box_1_1_wwTGnwTw"; site "TATGATTT";
963	MotifSampler	misc_feature	55	62	2021.08	-	.	id "box_1_1_wwTGnwTw"; site "TTTGCATT";
964	MotifSampler	misc_feature	266	273	334.42	+	.	id "box_1_1_wwTGnwTw"; site "TAAGATTA";
964	MotifSampler	misc_feature	274	281	136.926	-	.	id "box_1_1_wwTGnwTw"; site "TTGGCATT";
967	MotifSampler	misc_feature	66	73	569.37	+	.	id "box_1_1_wwTGnwTw"; site "ATTGAATA";
971	MotifSampler	misc_feature	105	112	361.61	+	.	id "box_1_1_wwTGnwTw"; site "ATAGGTTA";
971	MotifSampler	misc_feature	100	107	1565.52	-	.	id "box_1_1_wwTGnwTw"; site "TATGAATT";
976	MotifSampler	misc_feature	28	35	1046.25	+	.	id "box_1_1_wwTGnwTw"; site "ATTGCATT";
976	MotifSampler	misc_feature	205	212	853.466	-	.	id "box_1_1_wwTGnwTw"; site "TTTGCTTT";
977	MotifSampler	misc_feature	113	120	821.991	+	.	id "box_1_1_wwTGnwTw"; site "TTTGCATA";
977	MotifSampler	misc_feature	141	148	384.393	-	.	id "box_1_1_wwTGnwTw"; site "AATGAATT";
980	MotifSampler	misc_feature	45	52	891.899	+	.	id "box_1_1_wwTGnwTw"; site "TTAGCTTT";
982	MotifSampler	misc_feature	123	130	704.616	+	.	id "box_1_1_wwTGnwTw"; site "ATTGATTA";
987	MotifSampler	misc_feature	214	221	153.126	+	.	id "box_1_1_wwTGnwTw"; site "AATGGTTA";
987	MotifSampler	misc_feature	173	180	433.767	-	.	id "box_1_1_wwTGnwTw"; site "TTAGGATT";
988	MotifSampler	misc_feature	90	97	1166.97	+	.	id "box_1_1_wwTGnwTw"; site "TTTGCTTT";
988	MotifSampler	misc_feature	24	31	89.6596	-	.	id "box_1_1_wwTGnwTw"; site "ATGGCATT";
989	MotifSampler	misc_feature	192	199	352.795	+	.	id "box_1_1_wwTGnwTw"; site "ATTGTTTT";
989	MotifSampler	misc_feature	201	208	330.783	-	.	id "box_1_1_wwTGnwTw"; site "TTTGTTTA";
990	MotifSampler	misc_feature	15	22	764.196	+	.	id "box_1_1_wwTGnwTw"; site "TATGGATA";
991	MotifSampler	misc_feature	224	231	886.727	+	.	id "box_1_1_wwTGnwTw"; site "TATGGTTA";
992	MotifSampler	misc_feature	30	37	393.749	+	.	id "box_1_1_wwTGnwTw"; site "AATGTATA";
992	MotifSampler	misc_feature	187	194	1441.43	-	.	id "box_1_1_wwTGnwTw"; site "ATTGCTTT";
993	MotifSampler	misc_feature	165	172	510.333	+	.	id "box_1_1_wwTGnwTw"; site "ATTGTATA";
993	MotifSampler	misc_feature	197	204	173.976	-	.	id "box_1_1_wwTGnwTw"; site "TAAGGATA";
997	MotifSampler	misc_feature	33	40	1923.45	+	.	id "box_1_1_wwTGnwTw"; site "AATGCTTT";
997	MotifSampler	misc_feature	125	132	1232.52	-	.	id "box_1_1_wwTGnwTw"; site "TATGTATT";
1000	MotifSampler	misc_feature	123	130	879.49	+	.	id "box_1_1_wwTGnwTw"; site "TATGTATT";
1001	MotifSampler	misc_feature	27	34	1814.69	+	.	id "box_1_1_wwTGnwTw"; site "AATGCATT";
1001	MotifSampler	misc_feature	27	34	1538.96	-	.	id "box_1_1_wwTGnwTw"; site "AATGCATT";
1004	MotifSampler	misc_feature	263	270	202.947	+	.	id "box_1_1_wwTGnwTw"; site "TTAGTATA";
1004	MotifSampler	misc_feature	267	274	725.185	-	.	id "box_1_1_wwTGnwTw"; site "TATGTATA";
1005	MotifSampler	misc_feature	28	35	666.193	+	.	id "box_1_1_wwTGnwTw"; site "ATTGATTA";
1005	MotifSampler	misc_feature	41	48	559.552	-	.	id "box_1_1_wwTGnwTw"; site "ATTGGTTT";
1006	MotifSampler	misc_feature	168	175	430.839	+	.	id "box_1_1_wwTGnwTw"; site "AATGGTTT";
1006	MotifSampler	misc_feature	110	117	194.346	-	.	id "box_1_1_wwTGnwTw"; site "ATAGAATA";
1007	MotifSampler	misc_feature	108	115	1153.85	+	.	id "box_1_1_wwTGnwTw"; site "TTTGCTTA";
1007	MotifSampler	misc_feature	190	197	1154.31	-	.	id "box_1_1_wwTGnwTw"; site "ATTGAATT";
1008	MotifSampler	misc_feature	252	259	170.858	+	.	id "box_1_1_wwTGnwTw"; site "AAAGCATA";
1008	MotifSampler	misc_feature	252	259	3363.65	-	.	id "box_1_1_wwTGnwTw"; site "TATGCTTT";
1010	MotifSampler	misc_feature	123	130	405.681	+	.	id "box_1_1_wwTGnwTw"; site "TTTGTTTA";
1010	MotifSampler	misc_feature	142	149	430.574	-	.	id "box_1_1_wwTGnwTw"; site "ATAGTATT";
1011	MotifSampler	misc_feature	227	234	1511.08	+	.	id "box_1_1_wwTGnwTw"; site "TTTGCATT";
1012	MotifSampler	misc_feature	261	268	738.247	+	.	id "box_1_1_wwTGnwTw"; site "TTTGTATT";
1012	MotifSampler	misc_feature	37	44	748.059	-	.	id "box_1_1_wwTGnwTw"; site "ATTGGATT";
1014	MotifSampler	misc_feature	45	52	1096.33	+	.	id "box_1_1_wwTGnwTw"; site "TATGTTTT";
1014	MotifSampler	misc_feature	223	230	372.101	-	.	id "box_1_1_wwTGnwTw"; site "ATAGTATT";
1015	MotifSampler	misc_feature	35	42	893.227	+	.	id "box_1_1_wwTGnwTw"; site "TATGTATT";
1015	MotifSampler	misc_feature	43	50	645.338	-	.	id "box_1_1_wwTGnwTw"; site "ATTGTTTA";
1016	MotifSampler	misc_feature	233	240	84.5351	+	.	id "box_1_1_wwTGnwTw"; site "ATGGCTTT";
1016	MotifSampler	misc_feature	85	92	664.307	-	.	id "box_1_1_wwTGnwTw"; site "ATTGTTTT";
1017	MotifSampler	misc_feature	239	246	585.314	+	.	id "box_1_1_wwTGnwTw"; site "ATAGAATT";
1017	MotifSampler	misc_feature	277	284	362.131	-	.	id "box_1_1_wwTGnwTw"; site "AATGGTTT";
1019	MotifSampler	misc_feature	129	136	1337.53	+	.	id "box_1_1_wwTGnwTw"; site "TATGTATT";
1019	MotifSampler	misc_feature	137	144	426.076	-	.	id "box_1_1_wwTGnwTw"; site "AATGATTT";
1021	MotifSampler	misc_feature	129	136	579.132	+	.	id "box_1_1_wwTGnwTw"; site "AAAGCATT";
1021	MotifSampler	misc_feature	129	136	599.428	-	.	id "box_1_1_wwTGnwTw"; site "AATGCTTT";
1022	MotifSampler	misc_feature	54	61	259.695	+	.	id "box_1_1_wwTGnwTw"; site "AAAGCTTA";
1022	MotifSampler	misc_feature	54	61	1368.2	-	.	id "box_1_1_wwTGnwTw"; site "TAAGCTTT";
1026	MotifSampler	misc_feature	1	8	1248.56	+	.	id "box_1_1_wwTGnwTw"; site "TTTGAATT";
1026	MotifSampler	misc_feature	215	222	846.283	-	.	id "box_1_1_wwTGnwTw"; site "TATGGTTT";
1028	MotifSampler	misc_feature	221	228	1179.65	+	.	id "box_1_1_wwTGnwTw"; site "AATGCATA";
1028	MotifSampler	misc_feature	221	228	2742.98	-	.	id "box_1_1_wwTGnwTw"; site "TATGCATT";
1029	MotifSampler	misc_feature	247	254	155.5	+	.	id "box_1_1_wwTGnwTw"; site "TTGGTATT";
1029	MotifSampler	misc_feature	7	14	1714.73	-	.	id "box_1_1_wwTGnwTw"; site "ATTGCATT";
1031	MotifSampler	misc_feature	17	24	257.978	+	.	id "box_1_1_wwTGnwTw"; site "TTAGGTTA";
1031	MotifSampler	misc_feature	245	252	384.048	-	.	id "box_1_1_wwTGnwTw"; site "AATGATTT";
1033	MotifSampler	misc_feature	143	150	794.87	+	.	id "box_1_1_wwTGnwTw"; site "TTTGTATT";
1035	MotifSampler	misc_feature	44	51	396.461	+	.	id "box_1_1_wwTGnwTw"; site "TTTGGTTA";
1035	MotifSampler	misc_feature	291	298	321.257	-	.	id "box_1_1_wwTGnwTw"; site "TAAGAATA";
1040	MotifSampler	misc_feature	168	175	472.792	+	.	id "box_1_1_wwTGnwTw"; site "AATGAATT";
1040	MotifSampler	misc_feature	12	19	542.131	-	.	id "box_1_1_wwTGnwTw"; site "TATGATTT";
1041	MotifSampler	misc_feature	127	134	2170.85	+	.	id "box_1_1_wwTGnwTw"; site "TTTGCATT";
1041	MotifSampler	misc_feature	172	179	2490.62	-	.	id "box_1_1_wwTGnwTw"; site "AATGCATT";
1044	MotifSampler	misc_feature	74	81	274.075	+	.	id "box_1_1_wwTGnwTw"; site "TTAGAATT";
1044	MotifSampler	misc_feature	242	249	332.065	-	.	id "box_1_1_wwTGnwTw"; site "TTAGGATT";
1045	MotifSampler	misc_feature	141	148	474.147	+	.	id "box_1_1_wwTGnwTw"; site "ATAGATTT";
1045	MotifSampler	misc_feature	244	251	566.942	-	.	id "box_1_1_wwTGnwTw"; site "TTTGGTTT";
1047	MotifSampler	misc_feature	144	151	660.837	+	.	id "box_1_1_wwTGnwTw"; site "TATGTATA";
1048	MotifSampler	misc_feature	224	231	86.4421	+	.	id "box_1_1_wwTGnwTw"; site "TAGGTATA";
1050	MotifSampler	misc_feature	129	136	362.054	+	.	id "box_1_1_wwTGnwTw"; site "AAAGCTTA";
1050	MotifSampler	misc_feature	129	136	506.722	-	.	id "box_1_1_wwTGnwTw"; site "TAAGCTTT";
1053	MotifSampler	misc_feature	53	60	437.703	+	.	id "box_1_1_wwTGnwTw"; site "AATGGATA";
1055	MotifSampler	misc_feature	241	248	424.9	+	.	id "box_1_1_wwTGnwTw"; site "AATGAATT";
1055	MotifSampler	misc_feature	231	238	503.978	-	.	id "box_1_1_wwTGnwTw"; site "AATGTTTT";
1064	MotifSampler	misc_feature	82	89	1165.32	+	.	id "box_1_1_wwTGnwTw"; site "ATTGTATT";
1064	MotifSampler	misc_feature	53	60	321.973	-	.	id "box_1_1_wwTGnwTw"; site "TTTGAATA";
1066	MotifSampler	misc_feature	150	157	2020.27	+	.	id "box_1_1_wwTGnwTw"; site "ATTGCATT";
1068	MotifSampler	misc_feature	189	196	807.779	+	.	id "box_1_1_wwTGnwTw"; site "TATGATTA";
1069	MotifSampler	misc_feature	176	183	867.705	+	.	id "box_1_1_wwTGnwTw"; site "TATGTATT";
1069	MotifSampler	misc_feature	188	195	867.705	-	.	id "box_1_1_wwTGnwTw"; site "TATGTATT";
1077	MotifSampler	misc_feature	123	130	849.579	+	.	id "box_1_1_wwTGnwTw"; site "TAAGCTTT";
1077	MotifSampler	misc_feature	123	130	332.933	-	.	id "box_1_1_wwTGnwTw"; site "AAAGCTTA";
1078	MotifSampler	misc_feature	233	240	482.946	+	.	id "box_1_1_wwTGnwTw"; site "ATTGGATA";
1079	MotifSampler	misc_feature	169	176	1991.92	+	.	id "box_1_1_wwTGnwTw"; site "ATTGCTTT";
1080	MotifSampler	misc_feature	20	27	266.902	+	.	id "box_1_1_wwTGnwTw"; site "AATGGTTA";
1080	MotifSampler	misc_feature	133	140	733.729	-	.	id "box_1_1_wwTGnwTw"; site "TATGAATT";
1082	MotifSampler	misc_feature	115	122	184	+	.	id "box_1_1_wwTGnwTw"; site "ATAGATTT";
1083	MotifSampler	misc_feature	282	289	850.636	+	.	id "box_1_1_wwTGnwTw"; site "ATTGCTTT";
1085	MotifSampler	misc_feature	115	122	1641.28	+	.	id "box_1_1_wwTGnwTw"; site "TTTGTATT";
1085	MotifSampler	misc_feature	89	96	257.532	-	.	id "box_1_1_wwTGnwTw"; site "AATGTTTT";
1088	MotifSampler	misc_feature	132	139	289.153	+	.	id "box_1_1_wwTGnwTw"; site "TTAGAATA";
1089	MotifSampler	misc_feature	18	25	2108.7	+	.	id "box_1_1_wwTGnwTw"; site "TTTGCTTA";
1089	MotifSampler	misc_feature	214	221	469.424	-	.	id "box_1_1_wwTGnwTw"; site "TTAGGATA";
1092	MotifSampler	misc_feature	88	95	753.527	+	.	id "box_1_1_wwTGnwTw"; site "TTTGCTTT";
1093	MotifSampler	misc_feature	162	169	800.36	+	.	id "box_1_1_wwTGnwTw"; site "AATGAATT";
1093	MotifSampler	misc_feature	129	136	434.752	-	.	id "box_1_1_wwTGnwTw"; site "TTTGTTTT";
1096	MotifSampler	misc_feature	84	91	486.618	+	.	id "box_1_1_wwTGnwTw"; site "TTTGTTTT";
1096	MotifSampler	misc_feature	140	147	183.089	-	.	id "box_1_1_wwTGnwTw"; site "ATGGCATA";
1099	MotifSampler	misc_feature	64	71	345.938	+	.	id "box_1_1_wwTGnwTw"; site "TTTGATTT";
1099	MotifSampler	misc_feature	202	209	1358	-	.	id "box_1_1_wwTGnwTw"; site "TTAGCTTA";
1100	MotifSampler	misc_feature	174	181	970.077	+	.	id "box_1_1_wwTGnwTw"; site "TTTGAATT";
1100	MotifSampler	misc_feature	108	115	379.637	-	.	id "box_1_1_wwTGnwTw"; site "ATTGGATA";
1107	MotifSampler	misc_feature	218	225	719.598	+	.	id "box_1_1_wwTGnwTw"; site "AATGTATT";
1107	MotifSampler	misc_feature	45	52	1055.82	-	.	id "box_1_1_wwTGnwTw"; site "TTTGCTTA";
1108	MotifSampler	misc_feature	79	86	523.054	+	.	id "box_1_1_wwTGnwTw"; site "TAAGCTTT";
1108	MotifSampler	misc_feature	79	86	362.054	-	.	id "box_1_1_wwTGnwTw"; site "AAAGCTTA";
1111	MotifSampler	misc_feature	234	241	311.139	+	.	id "box_1_1_wwTGnwTw"; site "TAAGAATA";
1112	MotifSampler	misc_feature	137	144	394.339	+	.	id "box_1_1_wwTGnwTw"; site "AATGAATA";
1112	MotifSampler	misc_feature	48	55	741.401	-	.	id "box_1_1_wwTGnwTw"; site "TTAGTATT";
1114	MotifSampler	misc_feature	55	62	998.001	+	.	id "box_1_1_wwTGnwTw"; site "AATGCTTT";
1114	MotifSampler	misc_feature	104	111	587.384	-	.	id "box_1_1_wwTGnwTw"; site "TAAGATTT";
1115	MotifSampler	misc_feature	63	70	370.407	+	.	id "box_1_1_wwTGnwTw"; site "ATAGAATT";
1115	MotifSampler	misc_feature	202	209	548.684	-	.	id "box_1_1_wwTGnwTw"; site "TTTGGATT";
1117	MotifSampler	misc_feature	25	32	505.018	+	.	id "box_1_1_wwTGnwTw"; site "AATGTTTA";
1117	MotifSampler	misc_feature	151	158	580.9	-	.	id "box_1_1_wwTGnwTw"; site "ATTGTTTT";
1118	MotifSampler	misc_feature	26	33	370.08	+	.	id "box_1_1_wwTGnwTw"; site "AATGTATA";
1118	MotifSampler	misc_feature	4	11	838.115	-	.	id "box_1_1_wwTGnwTw"; site "ATAGCTTA";
1119	MotifSampler	misc_feature	205	212	843.4	+	.	id "box_1_1_wwTGnwTw"; site "TTTGATTA";
1119	MotifSampler	misc_feature	215	222	716.341	-	.	id "box_1_1_wwTGnwTw"; site "TTTGCTTA";
1121	MotifSampler	misc_feature	222	229	479.728	+	.	id "box_1_1_wwTGnwTw"; site "AAAGCATT";
1121	MotifSampler	misc_feature	222	229	630.789	-	.	id "box_1_1_wwTGnwTw"; site "AATGCTTT";
1125	MotifSampler	misc_feature	212	219	714.51	+	.	id "box_1_1_wwTGnwTw"; site "ATTGTTTT";
1125	MotifSampler	misc_feature	109	116	979.326	-	.	id "box_1_1_wwTGnwTw"; site "TTTGTATT";
1127	MotifSampler	misc_feature	163	170	396.775	+	.	id "box_1_1_wwTGnwTw"; site "TTAGAATT";
1127	MotifSampler	misc_feature	223	230	1558.26	-	.	id "box_1_1_wwTGnwTw"; site "TATGCTTT";
1128	MotifSampler	misc_feature	159	166	435.951	+	.	id "box_1_1_wwTGnwTw"; site "ATTGTTTT";
1128	MotifSampler	misc_feature	119	126	557.877	-	.	id "box_1_1_wwTGnwTw"; site "TATGTTTT";
1132	MotifSampler	misc_feature	52	59	798.759	+	.	id "box_1_1_wwTGnwTw"; site "TATGATTT";
1133	MotifSampler	misc_feature	219	226	386.728	+	.	id "box_1_1_wwTGnwTw"; site "ATTGAATA";
1133	MotifSampler	misc_feature	198	205	1845.4	-	.	id "box_1_1_wwTGnwTw"; site "TTTGCTTA";
1136	MotifSampler	misc_feature	224	231	414.847	+	.	id "box_1_1_wwTGnwTw"; site "AATGATTA";
1136	MotifSampler	misc_feature	65	72	754.736	-	.	id "box_1_1_wwTGnwTw"; site "ATAGTATT";
1141	MotifSampler	misc_feature	200	207	375.917	+	.	id "box_1_1_wwTGnwTw"; site "TATGAATA";
1141	MotifSampler	misc_feature	110	117	1873.53	-	.	id "box_1_1_wwTGnwTw"; site "TATGTATT";
1143	MotifSampler	misc_feature	146	153	321.33	+	.	id "box_1_1_wwTGnwTw"; site "TAAGATTT";
1143	MotifSampler	misc_feature	206	213	981.571	-	.	id "box_1_1_wwTGnwTw"; site "TTTGTATT";
1144	MotifSampler	misc_feature	267	274	439.021	+	.	id "box_1_1_wwTGnwTw"; site "AAAGCTTA";
1144	MotifSampler	misc_feature	267	274	506.722	-	.	id "box_1_1_wwTGnwTw"; site "TAAGCTTT";
1145	MotifSampler	misc_feature	9	16	470.244	+	.	id "box_1_1_wwTGnwTw"; site "TTTGGTTT";
1145	MotifSampler	misc_feature	161	168	84.1671	-	.	id "box_1_1_wwTGnwTw"; site "TTGGCATT";
1146	MotifSampler	misc_feature	55	62	520.026	+	.	id "box_1_1_wwTGnwTw"; site "ATTGTTTA";
1149	MotifSampler	misc_feature	134	141	556.761	+	.	id "box_1_1_wwTGnwTw"; site "TAAGCTTT";
1149	MotifSampler	misc_feature	72	79	1392.91	-	.	id "box_1_1_wwTGnwTw"; site "TATGCTTT";
1151	MotifSampler	misc_feature	182	189	411.959	+	.	id "box_1_1_wwTGnwTw"; site "AAAGCTTA";
1151	MotifSampler	misc_feature	182	189	920.177	-	.	id "box_1_1_wwTGnwTw"; site "TAAGCTTT";
1152	MotifSampler	misc_feature	60	67	2405.02	+	.	id "box_1_1_wwTGnwTw"; site "ATTGCTTA";
1152	MotifSampler	misc_feature	135	142	887.088	-	.	id "box_1_1_wwTGnwTw"; site "ATTGATTT";
1153	MotifSampler	misc_feature	175	182	441.605	+	.	id "box_1_1_wwTGnwTw"; site "AATGAATA";
1156	MotifSampler	misc_feature	18	25	1521.26	+	.	id "box_1_1_wwTGnwTw"; site "TTTGCATT";
1156	MotifSampler	misc_feature	174	181	208.515	-	.	id "box_1_1_wwTGnwTw"; site "AATGTTTT";
1159	MotifSampler	misc_feature	252	259	926.889	+	.	id "box_1_1_wwTGnwTw"; site "TTAGCATA";
1159	MotifSampler	misc_feature	137	144	1173.49	-	.	id "box_1_1_wwTGnwTw"; site "TATGTATT";
1160	MotifSampler	misc_feature	63	70	797.776	+	.	id "box_1_1_wwTGnwTw"; site "TATGGTTT";
1160	MotifSampler	misc_feature	58	65	1259.73	-	.	id "box_1_1_wwTGnwTw"; site "ATAGCATT";
1161	MotifSampler	misc_feature	51	58	1275.92	+	.	id "box_1_1_wwTGnwTw"; site "TATGATTT";
1161	MotifSampler	misc_feature	29	36	564.991	-	.	id "box_1_1_wwTGnwTw"; site "TTTGGTTT";
1162	MotifSampler	misc_feature	132	139	1538.22	+	.	id "box_1_1_wwTGnwTw"; site "AATGCATT";
1162	MotifSampler	misc_feature	132	139	1398.53	-	.	id "box_1_1_wwTGnwTw"; site "AATGCATT";
1163	MotifSampler	misc_feature	221	228	417.133	+	.	id "box_1_1_wwTGnwTw"; site "TTTGTATT";
1163	MotifSampler	misc_feature	234	241	229.575	-	.	id "box_1_1_wwTGnwTw"; site "TTTGGTTA";
1164	MotifSampler	misc_feature	143	150	726.075	+	.	id "box_1_1_wwTGnwTw"; site "ATTGATTA";
1164	MotifSampler	misc_feature	193	200	572.481	-	.	id "box_1_1_wwTGnwTw"; site "TATGAATA";
1165	MotifSampler	misc_feature	231	238	271.434	+	.	id "box_1_1_wwTGnwTw"; site "AATGAATT";
1165	MotifSampler	misc_feature	262	269	1222.76	-	.	id "box_1_1_wwTGnwTw"; site "TTTGCTTA";
1166	MotifSampler	misc_feature	12	19	1047.88	+	.	id "box_1_1_wwTGnwTw"; site "TATGTATA";
1166	MotifSampler	misc_feature	56	63	517.93	-	.	id "box_1_1_wwTGnwTw"; site "TATGTTTT";
1168	MotifSampler	misc_feature	36	43	166.723	+	.	id "box_1_1_wwTGnwTw"; site "TAGGTATT";
1168	MotifSampler	misc_feature	192	199	904.682	-	.	id "box_1_1_wwTGnwTw"; site "ATTGTTTT";
1169	MotifSampler	misc_feature	201	208	488.15	+	.	id "box_1_1_wwTGnwTw"; site "AATGATTT";
1169	MotifSampler	misc_feature	60	67	1799.41	-	.	id "box_1_1_wwTGnwTw"; site "TTTGCTTT";
1170	MotifSampler	misc_feature	75	82	1040.83	+	.	id "box_1_1_wwTGnwTw"; site "TATGATTA";
1171	MotifSampler	misc_feature	173	180	216.057	+	.	id "box_1_1_wwTGnwTw"; site "AATGTTTA";
1171	MotifSampler	misc_feature	30	37	148.271	-	.	id "box_1_1_wwTGnwTw"; site "AAAGTTTT";
1172	MotifSampler	misc_feature	112	119	537.996	+	.	id "box_1_1_wwTGnwTw"; site "AATGATTA";
1172	MotifSampler	misc_feature	26	33	2121.25	-	.	id "box_1_1_wwTGnwTw"; site "TATGCTTT";
1173	MotifSampler	misc_feature	257	264	785.634	+	.	id "box_1_1_wwTGnwTw"; site "TATGTATT";
1173	MotifSampler	misc_feature	20	27	300.427	-	.	id "box_1_1_wwTGnwTw"; site "AAAGCTTT";
1175	MotifSampler	misc_feature	181	188	835.956	+	.	id "box_1_1_wwTGnwTw"; site "TATGGATT";
1175	MotifSampler	misc_feature	216	223	860.002	-	.	id "box_1_1_wwTGnwTw"; site "TTTGCATT";
1176	MotifSampler	misc_feature	196	203	396.842	+	.	id "box_1_1_wwTGnwTw"; site "ATTGTTTT";
1176	MotifSampler	misc_feature	241	248	236.661	-	.	id "box_1_1_wwTGnwTw"; site "TTTGAATA";
1180	MotifSampler	misc_feature	247	254	387.641	+	.	id "box_1_1_wwTGnwTw"; site "TTTGGTTT";
1180	MotifSampler	misc_feature	23	30	466.843	-	.	id "box_1_1_wwTGnwTw"; site "TTTGGATT";
1181	MotifSampler	misc_feature	293	300	483.994	+	.	id "box_1_1_wwTGnwTw"; site "TTTGTTTT";
1181	MotifSampler	misc_feature	4	11	1416.24	-	.	id "box_1_1_wwTGnwTw"; site "TATGCTTT";
1181	MotifSampler	misc_feature	249	256	0.648131	-	.	id "box_1_1_wwTGnwTw"; site "AATTCTTT";
1182	MotifSampler	misc_feature	127	134	295.079	+	.	id "box_1_1_wwTGnwTw"; site "ATTGTTTA";
1182	MotifSampler	misc_feature	75	82	1357.34	-	.	id "box_1_1_wwTGnwTw"; site "TTTGCATT";
1952	MotifSampler	misc_feature	310	317	415.969	+	.	id "box_1_1_wwTGnwTw"; site "AATGAATA";
1953	MotifSampler	misc_feature	200	207	257.316	+	.	id "box_1_1_wwTGnwTw"; site "TAAGAATA";
1954	MotifSampler	misc_feature	34	41	927.041	+	.	id "box_1_1_wwTGnwTw"; site "TTAGTATT";
1954	MotifSampler	misc_feature	102	109	449.218	-	.	id "box_1_1_wwTGnwTw"; site "TATGTTTA";
1955	MotifSampler	misc_feature	197	204	399.706	+	.	id "box_1_1_wwTGnwTw"; site "ATAGGTTA";
1957	MotifSampler	misc_feature	212	219	90.8498	+	.	id "box_1_1_wwTGnwTw"; site "TAGGATTT";
1959	MotifSampler	misc_feature	163	170	879.49	+	.	id "box_1_1_wwTGnwTw"; site "TATGTATT";
1959	MotifSampler	misc_feature	84	91	408.074	-	.	id "box_1_1_wwTGnwTw"; site "TAAGTTTA";
1960	MotifSampler	misc_feature	47	54	733.291	+	.	id "box_1_1_wwTGnwTw"; site "ATTGAATT";
1961	MotifSampler	misc_feature	217	224	804.578	+	.	id "box_1_1_wwTGnwTw"; site "ATTGATTT";
1962	MotifSampler	misc_feature	117	124	427.426	+	.	id "box_1_1_wwTGnwTw"; site "TATGTATA";
1962	MotifSampler	misc_feature	71	78	86.3066	-	.	id "box_1_1_wwTGnwTw"; site "AAAGAATA";
1963	MotifSampler	misc_feature	96	103	526.019	+	.	id "box_1_1_wwTGnwTw"; site "TATGTTTT";
1963	MotifSampler	misc_feature	160	167	1489.58	-	.	id "box_1_1_wwTGnwTw"; site "ATAGCATT";
1967	MotifSampler	misc_feature	224	231	475.22	+	.	id "box_1_1_wwTGnwTw"; site "ATAGTTTT";
1971	MotifSampler	misc_feature	130	137	181.943	+	.	id "box_1_1_wwTGnwTw"; site "TAAGAATA";
1972	MotifSampler	misc_feature	68	75	452.667	+	.	id "box_1_1_wwTGnwTw"; site "TTTGATTT";
1973	MotifSampler	misc_feature	274	281	346.518	+	.	id "box_1_1_wwTGnwTw"; site "AATGGTTA";
1974	MotifSampler	misc_feature	125	132	242.495	+	.	id "box_1_1_wwTGnwTw"; site "TTAGATTT";
1983	MotifSampler	misc_feature	176	183	682.83	+	.	id "box_1_1_wwTGnwTw"; site "ATAGCTTT";
1983	MotifSampler	misc_feature	212	219	214.323	-	.	id "box_1_1_wwTGnwTw"; site "AATGAATA";
1989	MotifSampler	misc_feature	2	9	412.47	+	.	id "box_1_1_wwTGnwTw"; site "AAAGCTTT";
1989	MotifSampler	misc_feature	2	9	256.732	-	.	id "box_1_1_wwTGnwTw"; site "AAAGCTTT";
1991	MotifSampler	misc_feature	46	53	64.2586	+	.	id "box_1_1_wwTGnwTw"; site "TAGGGTTA";
1993	MotifSampler	misc_feature	96	103	405.064	+	.	id "box_1_1_wwTGnwTw"; site "ATTGGTTA";
1997	MotifSampler	misc_feature	118	125	584.603	+	.	id "box_1_1_wwTGnwTw"; site "TTTGTTTT";
1997	MotifSampler	misc_feature	88	95	1478.33	-	.	id "box_1_1_wwTGnwTw"; site "TAAGCTTT";
1998	MotifSampler	misc_feature	207	214	529.586	+	.	id "box_1_1_wwTGnwTw"; site "TTAGCTTT";
1999	MotifSampler	misc_feature	37	44	309.438	+	.	id "box_1_1_wwTGnwTw"; site "TAGGCATT";
2000	MotifSampler	misc_feature	17	24	551.642	+	.	id "box_1_1_wwTGnwTw"; site "AATGAATT";
2001	MotifSampler	misc_feature	66	73	531.094	+	.	id "box_1_1_wwTGnwTw"; site "TTTGGATT";
2001	MotifSampler	misc_feature	114	121	277.357	-	.	id "box_1_1_wwTGnwTw"; site "AATGTTTA";
2002	MotifSampler	misc_feature	208	215	168.602	+	.	id "box_1_1_wwTGnwTw"; site "TAGGCATA";
2002	MotifSampler	misc_feature	171	178	511.507	-	.	id "box_1_1_wwTGnwTw"; site "ATTGTTTA";
2004	MotifSampler	misc_feature	209	216	151.249	+	.	id "box_1_1_wwTGnwTw"; site "TTAGAATA";
2004	MotifSampler	misc_feature	174	181	357.603	-	.	id "box_1_1_wwTGnwTw"; site "AAAGTATT";
2005	MotifSampler	misc_feature	313	320	617.297	+	.	id "box_1_1_wwTGnwTw"; site "AATGAATT";
2005	MotifSampler	misc_feature	272	279	505.018	-	.	id "box_1_1_wwTGnwTw"; site "AATGTTTA";
2009	MotifSampler	misc_feature	197	204	945.416	+	.	id "box_1_1_wwTGnwTw"; site "TTTGCATT";
2009	MotifSampler	misc_feature	185	192	533.403	-	.	id "box_1_1_wwTGnwTw"; site "TTAGAATT";
2010	MotifSampler	misc_feature	65	72	486.618	+	.	id "box_1_1_wwTGnwTw"; site "TTTGTTTT";
2012	MotifSampler	misc_feature	221	228	160.714	+	.	id "box_1_1_wwTGnwTw"; site "AAAGTATT";
1246	MotifSampler	misc_feature	129	136	599.374	+	.	id "box_1_1_wwTGnwTw"; site "ATAGGTTT";
1246	MotifSampler	misc_feature	169	176	860.002	-	.	id "box_1_1_wwTGnwTw"; site "TTTGCATT";
1247	MotifSampler	misc_feature	34	41	1044.02	+	.	id "box_1_1_wwTGnwTw"; site "ATAGCATT";
1249	MotifSampler	misc_feature	69	76	785.213	+	.	id "box_1_1_wwTGnwTw"; site "TTTGATTA";
1249	MotifSampler	misc_feature	188	195	437.312	-	.	id "box_1_1_wwTGnwTw"; site "AATGTATT";
1251	MotifSampler	misc_feature	227	234	1260.58	+	.	id "box_1_1_wwTGnwTw"; site "AATGCATT";
1251	MotifSampler	misc_feature	227	234	1940	-	.	id "box_1_1_wwTGnwTw"; site "AATGCATT";
1252	MotifSampler	misc_feature	81	88	582.952	+	.	id "box_1_1_wwTGnwTw"; site "ATTGATTA";
1254	MotifSampler	misc_feature	290	297	227.517	+	.	id "box_1_1_wwTGnwTw"; site "ATAGATTA";
1254	MotifSampler	misc_feature	15	22	1176.34	-	.	id "box_1_1_wwTGnwTw"; site "TATGATTT";
1255	MotifSampler	misc_feature	179	186	1032.16	+	.	id "box_1_1_wwTGnwTw"; site "TTTGCATA";
1255	MotifSampler	misc_feature	211	218	946.05	-	.	id "box_1_1_wwTGnwTw"; site "ATAGCATT";
1256	MotifSampler	misc_feature	85	92	1912.08	+	.	id "box_1_1_wwTGnwTw"; site "TATGCATT";
1256	MotifSampler	misc_feature	85	92	741.862	-	.	id "box_1_1_wwTGnwTw"; site "AATGCATA";
1257	MotifSampler	misc_feature	196	203	424.985	+	.	id "box_1_1_wwTGnwTw"; site "TTTGTTTT";
1260	MotifSampler	misc_feature	73	80	793.613	+	.	id "box_1_1_wwTGnwTw"; site "ATTGCATA";
1261	MotifSampler	misc_feature	236	243	384.844	+	.	id "box_1_1_wwTGnwTw"; site "TAAGATTT";
1262	MotifSampler	misc_feature	161	168	449.596	+	.	id "box_1_1_wwTGnwTw"; site "AATGATTT";
1265	MotifSampler	misc_feature	110	117	1260.88	+	.	id "box_1_1_wwTGnwTw"; site "TTTGCTTT";
1265	MotifSampler	misc_feature	176	183	335.132	-	.	id "box_1_1_wwTGnwTw"; site "TTAGGTTA";
1268	MotifSampler	misc_feature	88	95	292.428	+	.	id "box_1_1_wwTGnwTw"; site "TAAGTTTA";
1270	MotifSampler	misc_feature	251	258	100.165	+	.	id "box_1_1_wwTGnwTw"; site "AAGGCTTT";
1273	MotifSampler	misc_feature	95	102	192.069	+	.	id "box_1_1_wwTGnwTw"; site "TAAGTTTT";
1273	MotifSampler	misc_feature	80	87	807.997	-	.	id "box_1_1_wwTGnwTw"; site "ATTGCTTT";
1278	MotifSampler	misc_feature	144	151	99.0527	+	.	id "box_1_1_wwTGnwTw"; site "AAAGTTTA";
1278	MotifSampler	misc_feature	63	70	601.402	-	.	id "box_1_1_wwTGnwTw"; site "TTTGTTTT";
1285	MotifSampler	misc_feature	207	214	873.594	+	.	id "box_1_1_wwTGnwTw"; site "TATGATTA";
1285	MotifSampler	misc_feature	138	145	134.368	-	.	id "box_1_1_wwTGnwTw"; site "ATAGTTTT";
1287	MotifSampler	misc_feature	204	211	478.902	+	.	id "box_1_1_wwTGnwTw"; site "TATGATTA";
1287	MotifSampler	misc_feature	85	92	334.42	-	.	id "box_1_1_wwTGnwTw"; site "TAAGATTA";
1288	MotifSampler	misc_feature	157	164	647.835	+	.	id "box_1_1_wwTGnwTw"; site "TTTGGTTT";
1288	MotifSampler	misc_feature	21	28	183.901	-	.	id "box_1_1_wwTGnwTw"; site "AATGATTA";
1299	MotifSampler	misc_feature	33	40	462.939	+	.	id "box_1_1_wwTGnwTw"; site "AATGATTT";
1299	MotifSampler	misc_feature	76	83	1309.61	-	.	id "box_1_1_wwTGnwTw"; site "TATGAATT";
1301	MotifSampler	misc_feature	114	121	776.181	+	.	id "box_1_1_wwTGnwTw"; site "AATGCATT";
1301	MotifSampler	misc_feature	114	121	2799.21	-	.	id "box_1_1_wwTGnwTw"; site "AATGCATT";
1311	MotifSampler	misc_feature	42	49	647.087	+	.	id "box_1_1_wwTGnwTw"; site "ATTGTTTT";
1312	MotifSampler	misc_feature	73	80	1039.41	+	.	id "box_1_1_wwTGnwTw"; site "TTTGCTTT";
1313	MotifSampler	misc_feature	10	17	1154.31	+	.	id "box_1_1_wwTGnwTw"; site "ATTGAATT";
1313	MotifSampler	misc_feature	17	24	940.135	-	.	id "box_1_1_wwTGnwTw"; site "TTTGCATA";
1315	MotifSampler	misc_feature	201	208	1622.7	+	.	id "box_1_1_wwTGnwTw"; site "ATTGCTTA";
1315	MotifSampler	misc_feature	80	87	1537.96	-	.	id "box_1_1_wwTGnwTw"; site "ATTGCATT";
1316	MotifSampler	misc_feature	173	180	169.125	+	.	id "box_1_1_wwTGnwTw"; site "TAAGTTTA";
1317	MotifSampler	misc_feature	230	237	334.18	+	.	id "box_1_1_wwTGnwTw"; site "AATGATTT";
1318	MotifSampler	misc_feature	151	158	955.515	+	.	id "box_1_1_wwTGnwTw"; site "TATGTTTT";
1319	MotifSampler	misc_feature	284	291	592.291	+	.	id "box_1_1_wwTGnwTw"; site "ATTGATTA";
1320	MotifSampler	misc_feature	55	62	2626.63	+	.	id "box_1_1_wwTGnwTw"; site "TATGCATT";
1320	MotifSampler	misc_feature	41	48	1230.88	-	.	id "box_1_1_wwTGnwTw"; site "TATGCATT";
1321	MotifSampler	misc_feature	86	93	221.888	+	.	id "box_1_1_wwTGnwTw"; site "AAAGCATA";
1321	MotifSampler	misc_feature	86	93	2870.13	-	.	id "box_1_1_wwTGnwTw"; site "TATGCTTT";
1322	MotifSampler	misc_feature	153	160	373.093	+	.	id "box_1_1_wwTGnwTw"; site "TTTGAATA";
1322	MotifSampler	misc_feature	157	164	667.026	-	.	id "box_1_1_wwTGnwTw"; site "TAAGTATT";
1323	MotifSampler	misc_feature	274	281	287.081	+	.	id "box_1_1_wwTGnwTw"; site "TAAGAATA";
1323	MotifSampler	misc_feature	245	252	684.746	-	.	id "box_1_1_wwTGnwTw"; site "TATGAATT";
1325	MotifSampler	misc_feature	220	227	49.3984	+	.	id "box_1_1_wwTGnwTw"; site "TTGGAATT";
1327	MotifSampler	misc_feature	214	221	196.163	+	.	id "box_1_1_wwTGnwTw"; site "TTTGTTTA";
1327	MotifSampler	misc_feature	140	147	444.569	-	.	id "box_1_1_wwTGnwTw"; site "TTAGGTTT";
1332	MotifSampler	misc_feature	205	212	2501.19	+	.	id "box_1_1_wwTGnwTw"; site "TATGCTTA";
1332	MotifSampler	misc_feature	205	212	1062.64	-	.	id "box_1_1_wwTGnwTw"; site "TAAGCATA";
1333	MotifSampler	misc_feature	83	90	450.781	+	.	id "box_1_1_wwTGnwTw"; site "AAAGCATT";
1333	MotifSampler	misc_feature	83	90	1087.18	-	.	id "box_1_1_wwTGnwTw"; site "AATGCTTT";
1335	MotifSampler	misc_feature	95	102	577.466	+	.	id "box_1_1_wwTGnwTw"; site "TTTGAATT";
1336	MotifSampler	misc_feature	55	62	277.453	+	.	id "box_1_1_wwTGnwTw"; site "TTAGGTTT";
1338	MotifSampler	misc_feature	13	20	1085.69	+	.	id "box_1_1_wwTGnwTw"; site "TTAGCATT";
1338	MotifSampler	misc_feature	55	62	637.9	-	.	id "box_1_1_wwTGnwTw"; site "TTTGTATT";
1339	MotifSampler	misc_feature	219	226	230.641	+	.	id "box_1_1_wwTGnwTw"; site "AAAGTATT";
1339	MotifSampler	misc_feature	87	94	1889.15	-	.	id "box_1_1_wwTGnwTw"; site "ATAGCATT";
1341	MotifSampler	misc_feature	121	128	172.204	+	.	id "box_1_1_wwTGnwTw"; site "ATAGGATT";
1341	MotifSampler	misc_feature	112	119	659.526	-	.	id "box_1_1_wwTGnwTw"; site "TTTGCATA";
1342	MotifSampler	misc_feature	100	107	320.599	+	.	id "box_1_1_wwTGnwTw"; site "AATGAATA";
1342	MotifSampler	misc_feature	196	203	269.339	-	.	id "box_1_1_wwTGnwTw"; site "AATGAATA";
1345	MotifSampler	misc_feature	211	218	994.246	+	.	id "box_1_1_wwTGnwTw"; site "ATTGCTTT";
1345	MotifSampler	misc_feature	122	129	572.252	-	.	id "box_1_1_wwTGnwTw"; site "TAAGCTTA";
1346	MotifSampler	misc_feature	56	63	282.551	+	.	id "box_1_1_wwTGnwTw"; site "AAAGCATA";
1346	MotifSampler	misc_feature	56	63	2185.7	-	.	id "box_1_1_wwTGnwTw"; site "TATGCTTT";
1347	MotifSampler	misc_feature	231	238	1803.64	+	.	id "box_1_1_wwTGnwTw"; site "TATGCATT";
1347	MotifSampler	misc_feature	114	121	1718.08	-	.	id "box_1_1_wwTGnwTw"; site "TTTGCTTA";
1348	MotifSampler	misc_feature	205	212	686.587	+	.	id "box_1_1_wwTGnwTw"; site "TAAGCATT";
1348	MotifSampler	misc_feature	43	50	887.996	-	.	id "box_1_1_wwTGnwTw"; site "TTTGTATT";
1349	MotifSampler	misc_feature	291	298	660.465	+	.	id "box_1_1_wwTGnwTw"; site "TTTGAATT";
1351	MotifSampler	misc_feature	222	229	614.79	+	.	id "box_1_1_wwTGnwTw"; site "AATGCTTA";
1351	MotifSampler	misc_feature	222	229	682.8	-	.	id "box_1_1_wwTGnwTw"; site "TAAGCATT";
1352	MotifSampler	misc_feature	121	128	729.682	+	.	id "box_1_1_wwTGnwTw"; site "TATGAATT";
1352	MotifSampler	misc_feature	97	104	446.251	-	.	id "box_1_1_wwTGnwTw"; site "AATGAATA";
1353	MotifSampler	misc_feature	100	107	638.579	+	.	id "box_1_1_wwTGnwTw"; site "TTAGCTTT";
1358	MotifSampler	misc_feature	44	51	320.299	+	.	id "box_1_1_wwTGnwTw"; site "AAAGCTTT";
1358	MotifSampler	misc_feature	44	51	273.145	-	.	id "box_1_1_wwTGnwTw"; site "AAAGCTTT";
1359	MotifSampler	misc_feature	45	52	331.742	+	.	id "box_1_1_wwTGnwTw"; site "ATTGTTTA";
1359	MotifSampler	misc_feature	181	188	1655.96	-	.	id "box_1_1_wwTGnwTw"; site "TTAGCATA";
1360	MotifSampler	misc_feature	205	212	410.765	+	.	id "box_1_1_wwTGnwTw"; site "AATGGATA";
1361	MotifSampler	misc_feature	275	282	534.87	+	.	id "box_1_1_wwTGnwTw"; site "AATGTATT";
1362	MotifSampler	misc_feature	2	9	291.523	+	.	id "box_1_1_wwTGnwTw"; site "ATAGGATT";
1363	MotifSampler	misc_feature	70	77	1423.95	+	.	id "box_1_1_wwTGnwTw"; site "ATTGCTTT";
1363	MotifSampler	misc_feature	85	92	381.673	-	.	id "box_1_1_wwTGnwTw"; site "TTTGGTTT";
1365	MotifSampler	misc_feature	312	319	392.655	+	.	id "box_1_1_wwTGnwTw"; site "TTTGTTTT";
1365	MotifSampler	misc_feature	223	230	245.368	-	.	id "box_1_1_wwTGnwTw"; site "AATGTTTT";
1367	MotifSampler	misc_feature	100	107	1503.16	+	.	id "box_1_1_wwTGnwTw"; site "TAAGCATT";
1367	MotifSampler	misc_feature	100	107	1599.85	-	.	id "box_1_1_wwTGnwTw"; site "AATGCTTA";
1368	MotifSampler	misc_feature	37	44	2692.98	+	.	id "box_1_1_wwTGnwTw"; site "TATGCTTT";
1368	MotifSampler	misc_feature	31	38	2964.28	-	.	id "box_1_1_wwTGnwTw"; site "TATGCTTA";
1376	MotifSampler	misc_feature	232	239	266.495	+	.	id "box_1_1_wwTGnwTw"; site "TAAGGTTA";
1378	MotifSampler	misc_feature	82	89	887.844	+	.	id "box_1_1_wwTGnwTw"; site "TATGTTTT";
1379	MotifSampler	misc_feature	115	122	1187.73	+	.	id "box_1_1_wwTGnwTw"; site "ATTGCTTT";
1380	MotifSampler	misc_feature	239	246	974.499	+	.	id "box_1_1_wwTGnwTw"; site "ATTGCATA";
1380	MotifSampler	misc_feature	98	105	231.679	-	.	id "box_1_1_wwTGnwTw"; site "TTTGTTTA";
1383	MotifSampler	misc_feature	153	160	1735.6	+	.	id "box_1_1_wwTGnwTw"; site "TATGTATT";
1383	MotifSampler	misc_feature	97	104	1395.43	-	.	id "box_1_1_wwTGnwTw"; site "AATGCTTT";
1386	MotifSampler	misc_feature	117	124	296.443	+	.	id "box_1_1_wwTGnwTw"; site "TTTGGTTA";
1387	MotifSampler	misc_feature	120	127	832.273	+	.	id "box_1_1_wwTGnwTw"; site "ATTGATTT";
1387	MotifSampler	misc_feature	158	165	674.215	-	.	id "box_1_1_wwTGnwTw"; site "TATGAATT";
1390	MotifSampler	misc_feature	3	10	538.771	+	.	id "box_1_1_wwTGnwTw"; site "ATTGTATA";
1391	MotifSampler	misc_feature	173	180	702.911	+	.	id "box_1_1_wwTGnwTw"; site "TTAGCTTA";
1393	MotifSampler	misc_feature	164	171	475.817	+	.	id "box_1_1_wwTGnwTw"; site "TAAGAATT";
1393	MotifSampler	misc_feature	265	272	302.275	-	.	id "box_1_1_wwTGnwTw"; site "TTAGGATA";
1394	MotifSampler	misc_feature	173	180	277.011	+	.	id "box_1_1_wwTGnwTw"; site "TTAGAATA";
1396	MotifSampler	misc_feature	198	205	285.065	+	.	id "box_1_1_wwTGnwTw"; site "TAAGGATA";
1397	MotifSampler	misc_feature	83	90	1174.83	+	.	id "box_1_1_wwTGnwTw"; site "TTTGCTTT";
1402	MotifSampler	misc_feature	177	184	809.615	+	.	id "box_1_1_wwTGnwTw"; site "ATTGATTT";
1402	MotifSampler	misc_feature	146	153	195.739	-	.	id "box_1_1_wwTGnwTw"; site "AATGATTA";
1404	MotifSampler	misc_feature	110	117	325.028	+	.	id "box_1_1_wwTGnwTw"; site "TTAGTTTT";
1404	MotifSampler	misc_feature	164	171	178.188	-	.	id "box_1_1_wwTGnwTw"; site "TTAGTTTA";
1405	MotifSampler	misc_feature	151	158	534.287	+	.	id "box_1_1_wwTGnwTw"; site "ATTGTTTT";
1406	MotifSampler	misc_feature	5	12	1368.37	+	.	id "box_1_1_wwTGnwTw"; site "TTTGCTTA";
1406	MotifSampler	misc_feature	27	34	151.438	-	.	id "box_1_1_wwTGnwTw"; site "TAAGAATT";
1408	MotifSampler	misc_feature	219	226	1011.79	+	.	id "box_1_1_wwTGnwTw"; site "AATGCATA";
1408	MotifSampler	misc_feature	219	226	2658.18	-	.	id "box_1_1_wwTGnwTw"; site "TATGCATT";
1411	MotifSampler	misc_feature	8	15	600.2	+	.	id "box_1_1_wwTGnwTw"; site "TATGTATT";
1411	MotifSampler	misc_feature	17	24	934.056	-	.	id "box_1_1_wwTGnwTw"; site "TTTGCTTT";
1412	MotifSampler	misc_feature	177	184	1462.86	+	.	id "box_1_1_wwTGnwTw"; site "TATGTATT";
1412	MotifSampler	misc_feature	231	238	1221.62	-	.	id "box_1_1_wwTGnwTw"; site "AATGCTTA";
1413	MotifSampler	misc_feature	206	213	189.885	+	.	id "box_1_1_wwTGnwTw"; site "AATGGTTA";
1413	MotifSampler	misc_feature	70	77	490.366	-	.	id "box_1_1_wwTGnwTw"; site "TTTGGTTT";
1414	MotifSampler	misc_feature	139	146	615.476	+	.	id "box_1_1_wwTGnwTw"; site "ATAGCATT";
1414	MotifSampler	misc_feature	209	216	1804.72	-	.	id "box_1_1_wwTGnwTw"; site "TTTGCATT";
1417	MotifSampler	misc_feature	134	141	657.827	+	.	id "box_1_1_wwTGnwTw"; site "TTTGTATT";
1417	MotifSampler	misc_feature	221	228	334.18	-	.	id "box_1_1_wwTGnwTw"; site "AATGATTT";
1418	MotifSampler	misc_feature	105	112	487.004	+	.	id "box_1_1_wwTGnwTw"; site "TAAGATTT";
1418	MotifSampler	misc_feature	58	65	260.178	-	.	id "box_1_1_wwTGnwTw"; site "TAAGTTTT";
1421	MotifSampler	misc_feature	146	153	1820.1	+	.	id "box_1_1_wwTGnwTw"; site "AATGCTTA";
1421	MotifSampler	misc_feature	182	189	1504.14	-	.	id "box_1_1_wwTGnwTw"; site "TTTGCATT";
1425	MotifSampler	misc_feature	287	294	165.435	+	.	id "box_1_1_wwTGnwTw"; site "AAAGTATT";
1425	MotifSampler	misc_feature	246	253	348.476	-	.	id "box_1_1_wwTGnwTw"; site "TTTGGTTA";
1427	MotifSampler	misc_feature	127	134	1263.92	+	.	id "box_1_1_wwTGnwTw"; site "AATGCTTT";
1427	MotifSampler	misc_feature	127	134	277.671	-	.	id "box_1_1_wwTGnwTw"; site "AAAGCATT";
1428	MotifSampler	misc_feature	186	193	1242.03	+	.	id "box_1_1_wwTGnwTw"; site "TTTGCATT";
1429	MotifSampler	misc_feature	177	184	510.989	+	.	id "box_1_1_wwTGnwTw"; site "TATGTTTT";
1430	MotifSampler	misc_feature	54	61	1464.84	+	.	id "box_1_1_wwTGnwTw"; site "TTTGCTTA";
1430	MotifSampler	misc_feature	129	136	147.119	-	.	id "box_1_1_wwTGnwTw"; site "AAAGTATA";
1431	MotifSampler	misc_feature	244	251	62.2713	+	.	id "box_1_1_wwTGnwTw"; site "TTGGAATT";
1431	MotifSampler	misc_feature	194	201	1500.17	-	.	id "box_1_1_wwTGnwTw"; site "ATTGCATA";
1432	MotifSampler	misc_feature	181	188	1051.74	+	.	id "box_1_1_wwTGnwTw"; site "TTTGCATA";
1435	MotifSampler	misc_feature	181	188	237.623	+	.	id "box_1_1_wwTGnwTw"; site "TTTGGATA";
1438	MotifSampler	misc_feature	237	244	246.478	+	.	id "box_1_1_wwTGnwTw"; site "ATAGATTT";
1438	MotifSampler	misc_feature	283	290	410.359	-	.	id "box_1_1_wwTGnwTw"; site "TTTGGATA";
1443	MotifSampler	misc_feature	214	221	275.187	+	.	id "box_1_1_wwTGnwTw"; site "TTTGTTTA";
1445	MotifSampler	misc_feature	176	183	594.465	+	.	id "box_1_1_wwTGnwTw"; site "AATGAATT";
1447	MotifSampler	misc_feature	154	161	1877.64	+	.	id "box_1_1_wwTGnwTw"; site "TTTGCATT";
1448	MotifSampler	misc_feature	116	123	1245.85	+	.	id "box_1_1_wwTGnwTw"; site "ATAGCTTT";
1448	MotifSampler	misc_feature	149	156	894.697	-	.	id "box_1_1_wwTGnwTw"; site "TTTGGATT";
1450	MotifSampler	misc_feature	29	36	1039.41	+	.	id "box_1_1_wwTGnwTw"; site "TTTGCTTT";
1450	MotifSampler	misc_feature	237	244	277.788	-	.	id "box_1_1_wwTGnwTw"; site "AATGTTTT";
1454	MotifSampler	misc_feature	201	208	305.323	+	.	id "box_1_1_wwTGnwTw"; site "AATGAATT";
1454	MotifSampler	misc_feature	120	127	1438.41	-	.	id "box_1_1_wwTGnwTw"; site "TTTGCATT";
1458	MotifSampler	misc_feature	115	122	301.034	+	.	id "box_1_1_wwTGnwTw"; site "TTTGGATT";
1459	MotifSampler	misc_feature	268	275	302.3	+	.	id "box_1_1_wwTGnwTw"; site "TTTGTTTA";
1459	MotifSampler	misc_feature	307	314	369.496	-	.	id "box_1_1_wwTGnwTw"; site "TAAGTATT";
1460	MotifSampler	misc_feature	11	18	1260.14	+	.	id "box_1_1_wwTGnwTw"; site "TTAGCATT";
1460	MotifSampler	misc_feature	1	8	1188.5	-	.	id "box_1_1_wwTGnwTw"; site "AATGCTTT";
1460	MotifSampler	misc_feature	240	247	799.191	-	.	id "box_1_1_wwTGnwTw"; site "ATTGCTTT";
1466	MotifSampler	misc_feature	146	153	343.311	+	.	id "box_1_1_wwTGnwTw"; site "TTTGTTTT";
1466	MotifSampler	misc_feature	89	96	432.167	-	.	id "box_1_1_wwTGnwTw"; site "ATTGGTTT";
1469	MotifSampler	misc_feature	301	308	584.603	+	.	id "box_1_1_wwTGnwTw"; site "TTTGTTTT";
1469	MotifSampler	misc_feature	258	265	973.905	-	.	id "box_1_1_wwTGnwTw"; site "AATGTATT";
1470	MotifSampler	misc_feature	255	262	304.644	+	.	id "box_1_1_wwTGnwTw"; site "TAAGTTTA";
1471	MotifSampler	misc_feature	208	215	428.488	+	.	id "box_1_1_wwTGnwTw"; site "TTTGTTTA";
1472	MotifSampler	misc_feature	89	96	1149.9	+	.	id "box_1_1_wwTGnwTw"; site "TAAGCATA";
1472	MotifSampler	misc_feature	89	96	2271.2	-	.	id "box_1_1_wwTGnwTw"; site "TATGCTTA";
1473	MotifSampler	misc_feature	129	136	1676.5	+	.	id "box_1_1_wwTGnwTw"; site "TTTGCTTT";
1474	MotifSampler	misc_feature	32	39	597.576	+	.	id "box_1_1_wwTGnwTw"; site "ATTGGTTT";
1474	MotifSampler	misc_feature	218	225	494.338	-	.	id "box_1_1_wwTGnwTw"; site "TATGATTA";
1475	MotifSampler	misc_feature	178	185	664.157	+	.	id "box_1_1_wwTGnwTw"; site "TATGTTTA";
1486	MotifSampler	misc_feature	218	225	365.505	+	.	id "box_1_1_wwTGnwTw"; site "AAAGCATA";
1486	MotifSampler	misc_feature	218	225	2372.31	-	.	id "box_1_1_wwTGnwTw"; site "TATGCTTT";
1487	MotifSampler	misc_feature	215	222	658.849	+	.	id "box_1_1_wwTGnwTw"; site "ATTGATTT";
1487	MotifSampler	misc_feature	150	157	78.5955	-	.	id "box_1_1_wwTGnwTw"; site "ATGGCTTT";
1488	MotifSampler	misc_feature	101	108	497.288	+	.	id "box_1_1_wwTGnwTw"; site "AAAGCTTA";
1488	MotifSampler	misc_feature	84	91	585.518	-	.	id "box_1_1_wwTGnwTw"; site "TATGGATA";
1490	MotifSampler	misc_feature	316	323	572.425	+	.	id "box_1_1_wwTGnwTw"; site "AATGATTT";
1500	MotifSampler	misc_feature	82	89	1244.26	+	.	id "box_1_1_wwTGnwTw"; site "TATGCTTT";
1500	MotifSampler	misc_feature	170	177	942.786	-	.	id "box_1_1_wwTGnwTw"; site "TTTGCTTT";
1503	MotifSampler	misc_feature	200	207	509.207	+	.	id "box_1_1_wwTGnwTw"; site "TTTGATTA";
1503	MotifSampler	misc_feature	9	16	936.231	-	.	id "box_1_1_wwTGnwTw"; site "TTTGAATT";
1505	MotifSampler	misc_feature	174	181	672.457	+	.	id "box_1_1_wwTGnwTw"; site "ATTGTATT";
1508	MotifSampler	misc_feature	201	208	281.085	+	.	id "box_1_1_wwTGnwTw"; site "AATGGATA";
1512	MotifSampler	misc_feature	9	16	1225.79	+	.	id "box_1_1_wwTGnwTw"; site "ATAGCATT";
1512	MotifSampler	misc_feature	105	112	51.1095	-	.	id "box_1_1_wwTGnwTw"; site "AAAGGTTT";
1513	MotifSampler	misc_feature	146	153	675.436	+	.	id "box_1_1_wwTGnwTw"; site "AATGAATT";
1513	MotifSampler	misc_feature	141	148	898.698	-	.	id "box_1_1_wwTGnwTw"; site "ATTGAATT";
1514	MotifSampler	misc_feature	89	96	650.559	+	.	id "box_1_1_wwTGnwTw"; site "ATTGATTA";
1514	MotifSampler	misc_feature	67	74	469.225	-	.	id "box_1_1_wwTGnwTw"; site "AATGGATA";
1522	MotifSampler	misc_feature	138	145	409.649	+	.	id "box_1_1_wwTGnwTw"; site "ATAGAATT";
1522	MotifSampler	misc_feature	70	77	395.877	-	.	id "box_1_1_wwTGnwTw"; site "ATTGGTTA";
1524	MotifSampler	misc_feature	161	168	558.523	+	.	id "box_1_1_wwTGnwTw"; site "AATGCTTT";
1524	MotifSampler	misc_feature	200	207	448.899	-	.	id "box_1_1_wwTGnwTw"; site "ATTGTTTT";
1526	MotifSampler	misc_feature	188	195	340.04	+	.	id "box_1_1_wwTGnwTw"; site "AATGTTTA";
1530	MotifSampler	misc_feature	275	282	136.399	+	.	id "box_1_1_wwTGnwTw"; site "AAAGTATT";
1532	MotifSampler	misc_feature	59	66	246.114	+	.	id "box_1_1_wwTGnwTw"; site "TAGGCATT";
1535	MotifSampler	misc_feature	174	181	1406.82	+	.	id "box_1_1_wwTGnwTw"; site "TTAGCTTA";
1536	MotifSampler	misc_feature	221	228	554.861	+	.	id "box_1_1_wwTGnwTw"; site "ATAGATTT";
1536	MotifSampler	misc_feature	190	197	335.869	-	.	id "box_1_1_wwTGnwTw"; site "ATAGAATA";
1537	MotifSampler	misc_feature	37	44	1511.08	+	.	id "box_1_1_wwTGnwTw"; site "TTTGCATT";
1537	MotifSampler	misc_feature	142	149	610.703	-	.	id "box_1_1_wwTGnwTw"; site "TTTGCTTT";
1541	MotifSampler	misc_feature	172	179	1511.08	+	.	id "box_1_1_wwTGnwTw"; site "TTTGCATT";
1541	MotifSampler	misc_feature	272	279	246.762	-	.	id "box_1_1_wwTGnwTw"; site "TAAGGTTT";
1542	MotifSampler	misc_feature	49	56	647.347	+	.	id "box_1_1_wwTGnwTw"; site "TTTGTTTT";
1542	MotifSampler	misc_feature	220	227	152.284	-	.	id "box_1_1_wwTGnwTw"; site "TTGGCATT";
1543	MotifSampler	misc_feature	277	284	1280.8	+	.	id "box_1_1_wwTGnwTw"; site "TATGTATT";
1544	MotifSampler	misc_feature	99	106	440.983	+	.	id "box_1_1_wwTGnwTw"; site "TTTGGTTT";
1544	MotifSampler	misc_feature	155	162	490.428	-	.	id "box_1_1_wwTGnwTw"; site "ATAGTTTT";
1546	MotifSampler	misc_feature	225	232	358.387	+	.	id "box_1_1_wwTGnwTw"; site "ATTGTTTA";
1546	MotifSampler	misc_feature	220	227	277.066	-	.	id "box_1_1_wwTGnwTw"; site "AATGTATA";
1547	MotifSampler	misc_feature	74	81	1461.17	+	.	id "box_1_1_wwTGnwTw"; site "AATGCTTT";
1547	MotifSampler	misc_feature	120	127	850.752	-	.	id "box_1_1_wwTGnwTw"; site "TATGATTT";
1548	MotifSampler	misc_feature	35	42	397.818	+	.	id "box_1_1_wwTGnwTw"; site "TTTGTTTT";
1548	MotifSampler	misc_feature	3	10	481.319	-	.	id "box_1_1_wwTGnwTw"; site "TAAGTATT";
1549	MotifSampler	misc_feature	260	267	149.964	+	.	id "box_1_1_wwTGnwTw"; site "TTGGCATA";
1552	MotifSampler	misc_feature	129	136	146.883	+	.	id "box_1_1_wwTGnwTw"; site "AAAGTTTT";
1553	MotifSampler	misc_feature	213	220	2020.27	+	.	id "box_1_1_wwTGnwTw"; site "ATTGCATT";
1555	MotifSampler	misc_feature	213	220	369.527	+	.	id "box_1_1_wwTGnwTw"; site "AAAGCTTT";
1555	MotifSampler	misc_feature	285	292	1435.07	-	.	id "box_1_1_wwTGnwTw"; site "TTTGCATT";
1556	MotifSampler	misc_feature	183	190	442.717	+	.	id "box_1_1_wwTGnwTw"; site "AATGGATT";
1556	MotifSampler	misc_feature	65	72	473.098	-	.	id "box_1_1_wwTGnwTw"; site "AATGATTA";
1558	MotifSampler	misc_feature	89	96	893.227	+	.	id "box_1_1_wwTGnwTw"; site "TATGTATT";
1561	MotifSampler	misc_feature	243	250	390.757	+	.	id "box_1_1_wwTGnwTw"; site "AATGATTT";
1561	MotifSampler	misc_feature	10	17	63.6361	-	.	id "box_1_1_wwTGnwTw"; site "AAAGAATA";
1562	MotifSampler	misc_feature	83	90	1414.02	+	.	id "box_1_1_wwTGnwTw"; site "ATTGCATA";
1562	MotifSampler	misc_feature	220	227	1389.24	-	.	id "box_1_1_wwTGnwTw"; site "TATGAATT";
1569	MotifSampler	misc_feature	200	207	1143.19	+	.	id "box_1_1_wwTGnwTw"; site "AATGCTTA";
1569	MotifSampler	misc_feature	200	207	686.587	-	.	id "box_1_1_wwTGnwTw"; site "TAAGCATT";
1572	MotifSampler	misc_feature	158	165	788.095	+	.	id "box_1_1_wwTGnwTw"; site "TTTGGTTT";
1575	MotifSampler	misc_feature	239	246	362.175	+	.	id "box_1_1_wwTGnwTw"; site "AAAGCTTT";
1575	MotifSampler	misc_feature	239	246	379.032	-	.	id "box_1_1_wwTGnwTw"; site "AAAGCTTT";
1577	MotifSampler	misc_feature	182	189	124.98	+	.	id "box_1_1_wwTGnwTw"; site "AAAGAATT";
1577	MotifSampler	misc_feature	168	175	785.634	-	.	id "box_1_1_wwTGnwTw"; site "TATGTATT";
1578	MotifSampler	misc_feature	224	231	639.75	+	.	id "box_1_1_wwTGnwTw"; site "ATTGTATT";
1578	MotifSampler	misc_feature	93	100	730.189	-	.	id "box_1_1_wwTGnwTw"; site "TATGAATA";
1579	MotifSampler	misc_feature	47	54	1254.49	+	.	id "box_1_1_wwTGnwTw"; site "AATGCTTA";
1579	MotifSampler	misc_feature	47	54	1527.66	-	.	id "box_1_1_wwTGnwTw"; site "TAAGCATT";
1581	MotifSampler	misc_feature	289	296	111.806	+	.	id "box_1_1_wwTGnwTw"; site "AAAGGATT";
1581	MotifSampler	misc_feature	233	240	1521.72	-	.	id "box_1_1_wwTGnwTw"; site "ATTGAATT";
1584	MotifSampler	misc_feature	99	106	185.524	+	.	id "box_1_1_wwTGnwTw"; site "TAGGCTTT";
1584	MotifSampler	misc_feature	149	156	329.754	-	.	id "box_1_1_wwTGnwTw"; site "TTAGATTA";
1585	MotifSampler	misc_feature	115	122	238.91	+	.	id "box_1_1_wwTGnwTw"; site "TTTGGTTA";
1585	MotifSampler	misc_feature	206	213	597.824	-	.	id "box_1_1_wwTGnwTw"; site "ATTGTTTT";
1591	MotifSampler	misc_feature	2	9	434.936	+	.	id "box_1_1_wwTGnwTw"; site "TTAGATTA";
1593	MotifSampler	misc_feature	282	289	421.013	+	.	id "box_1_1_wwTGnwTw"; site "TTAGTTTT";
1596	MotifSampler	misc_feature	177	184	996.618	+	.	id "box_1_1_wwTGnwTw"; site "TTAGCATA";
1596	MotifSampler	misc_feature	209	216	323.41	-	.	id "box_1_1_wwTGnwTw"; site "AATGGATA";
1599	MotifSampler	misc_feature	196	203	577.466	+	.	id "box_1_1_wwTGnwTw"; site "TTTGAATT";
1599	MotifSampler	misc_feature	203	210	319.145	-	.	id "box_1_1_wwTGnwTw"; site "TTTGATTA";
1600	MotifSampler	misc_feature	58	65	2510.78	+	.	id "box_1_1_wwTGnwTw"; site "TTTGCTTA";
1600	MotifSampler	misc_feature	39	46	265.172	-	.	id "box_1_1_wwTGnwTw"; site "TAAGGTTA";
1601	MotifSampler	misc_feature	260	267	113.284	+	.	id "box_1_1_wwTGnwTw"; site "AAAGGATT";
1601	MotifSampler	misc_feature	278	285	792.438	-	.	id "box_1_1_wwTGnwTw"; site "TTTGATTT";
1605	MotifSampler	misc_feature	45	52	1082.35	+	.	id "box_1_1_wwTGnwTw"; site "ATTGCTTT";
1608	MotifSampler	misc_feature	274	281	84.756	+	.	id "box_1_1_wwTGnwTw"; site "AAGGCATT";
1608	MotifSampler	misc_feature	74	81	1048.24	-	.	id "box_1_1_wwTGnwTw"; site "TTTGCTTT";
1611	MotifSampler	misc_feature	174	181	112.652	+	.	id "box_1_1_wwTGnwTw"; site "AAAGAATT";
1611	MotifSampler	misc_feature	191	198	293.71	-	.	id "box_1_1_wwTGnwTw"; site "TAAGTTTT";
1623	MotifSampler	misc_feature	219	226	41.5928	+	.	id "box_1_1_wwTGnwTw"; site "ATGGGATT";
1624	MotifSampler	misc_feature	145	152	510.93	+	.	id "box_1_1_wwTGnwTw"; site "AATGATTT";
1625	MotifSampler	misc_feature	326	333	388.63	+	.	id "box_1_1_wwTGnwTw"; site "AAAGCTTT";
1628	MotifSampler	misc_feature	184	191	675.308	+	.	id "box_1_1_wwTGnwTw"; site "ATTGATTT";
1628	MotifSampler	misc_feature	25	32	456.871	-	.	id "box_1_1_wwTGnwTw"; site "TTAGGATA";
1630	MotifSampler	misc_feature	11	18	585.314	+	.	id "box_1_1_wwTGnwTw"; site "ATAGAATT";
1630	MotifSampler	misc_feature	33	40	151.177	-	.	id "box_1_1_wwTGnwTw"; site "AAAGTTTT";
1631	MotifSampler	misc_feature	14	21	250.66	+	.	id "box_1_1_wwTGnwTw"; site "TTAGTTTT";
1631	MotifSampler	misc_feature	184	191	364.246	-	.	id "box_1_1_wwTGnwTw"; site "TTTGTATA";
1634	MotifSampler	misc_feature	249	256	1398.53	+	.	id "box_1_1_wwTGnwTw"; site "AATGCATT";
1634	MotifSampler	misc_feature	249	256	1407.75	-	.	id "box_1_1_wwTGnwTw"; site "AATGCATT";
1635	MotifSampler	misc_feature	115	122	752.927	+	.	id "box_1_1_wwTGnwTw"; site "ATTGATTT";
1638	MotifSampler	misc_feature	57	64	335.243	+	.	id "box_1_1_wwTGnwTw"; site "AATGAATT";
1639	MotifSampler	misc_feature	29	36	610.703	+	.	id "box_1_1_wwTGnwTw"; site "TTTGCTTT";
1639	MotifSampler	misc_feature	192	199	518.867	-	.	id "box_1_1_wwTGnwTw"; site "AATGTTTT";
1642	MotifSampler	misc_feature	5	12	468.755	+	.	id "box_1_1_wwTGnwTw"; site "TTAGATTT";
1643	MotifSampler	misc_feature	126	133	256.946	+	.	id "box_1_1_wwTGnwTw"; site "TTTGGTTT";
1649	MotifSampler	misc_feature	14	21	251.048	+	.	id "box_1_1_wwTGnwTw"; site "TAGGCATA";
1651	MotifSampler	misc_feature	153	160	223.23	+	.	id "box_1_1_wwTGnwTw"; site "TTAGAATA";
1651	MotifSampler	misc_feature	53	60	634.393	-	.	id "box_1_1_wwTGnwTw"; site "TTTGCTTT";
1652	MotifSampler	misc_feature	86	93	336.984	+	.	id "box_1_1_wwTGnwTw"; site "TAAGATTT";
1652	MotifSampler	misc_feature	238	245	706.126	-	.	id "box_1_1_wwTGnwTw"; site "TTTGAATT";
1654	MotifSampler	misc_feature	211	218	2159.33	+	.	id "box_1_1_wwTGnwTw"; site "TTAGCATT";
1654	MotifSampler	misc_feature	219	226	485.541	-	.	id "box_1_1_wwTGnwTw"; site "AAAGCTTA";
1656	MotifSampler	misc_feature	74	81	2948.44	+	.	id "box_1_1_wwTGnwTw"; site "TATGCTTT";
1656	MotifSampler	misc_feature	62	69	608.483	-	.	id "box_1_1_wwTGnwTw"; site "AATGATTT";
1657	MotifSampler	misc_feature	253	260	223.052	+	.	id "box_1_1_wwTGnwTw"; site "TAGGTATT";
1658	MotifSampler	misc_feature	5	12	828.054	+	.	id "box_1_1_wwTGnwTw"; site "TATGATTA";
1660	MotifSampler	misc_feature	111	118	573.182	+	.	id "box_1_1_wwTGnwTw"; site "TTAGTTTT";
1660	MotifSampler	misc_feature	136	143	559.717	-	.	id "box_1_1_wwTGnwTw"; site "ATAGGATT";
1661	MotifSampler	misc_feature	270	277	353.969	+	.	id "box_1_1_wwTGnwTw"; site "TTTGTTTT";
1661	MotifSampler	misc_feature	152	159	425.564	-	.	id "box_1_1_wwTGnwTw"; site "AATGTATT";
1664	MotifSampler	misc_feature	42	49	656.054	+	.	id "box_1_1_wwTGnwTw"; site "AATGAATT";
1664	MotifSampler	misc_feature	17	24	914.651	-	.	id "box_1_1_wwTGnwTw"; site "TATGATTT";
1665	MotifSampler	misc_feature	181	188	296.111	+	.	id "box_1_1_wwTGnwTw"; site "AATGGTTA";
1666	MotifSampler	misc_feature	60	67	494.097	+	.	id "box_1_1_wwTGnwTw"; site "TAAGTATA";
1666	MotifSampler	misc_feature	234	241	664.161	-	.	id "box_1_1_wwTGnwTw"; site "TTTGCTTT";
1670	MotifSampler	misc_feature	19	26	373.247	+	.	id "box_1_1_wwTGnwTw"; site "ATTGGATT";
1670	MotifSampler	misc_feature	218	225	1274.64	-	.	id "box_1_1_wwTGnwTw"; site "ATAGCATT";
1671	MotifSampler	misc_feature	18	25	887.959	+	.	id "box_1_1_wwTGnwTw"; site "ATTGCATT";
1674	MotifSampler	misc_feature	17	24	304.893	+	.	id "box_1_1_wwTGnwTw"; site "TTAGAATA";
1674	MotifSampler	misc_feature	207	214	2003.14	-	.	id "box_1_1_wwTGnwTw"; site "TATGTATT";
1675	MotifSampler	misc_feature	152	159	672.856	+	.	id "box_1_1_wwTGnwTw"; site "TTAGAATT";
1676	MotifSampler	misc_feature	154	161	642.859	+	.	id "box_1_1_wwTGnwTw"; site "TTAGTATT";
1676	MotifSampler	misc_feature	22	29	403.45	-	.	id "box_1_1_wwTGnwTw"; site "ATAGATTA";
1681	MotifSampler	misc_feature	202	209	560.776	+	.	id "box_1_1_wwTGnwTw"; site "AATGCTTT";
1681	MotifSampler	misc_feature	202	209	234.45	-	.	id "box_1_1_wwTGnwTw"; site "AAAGCATT";
1683	MotifSampler	misc_feature	5	12	646.897	+	.	id "box_1_1_wwTGnwTw"; site "ATTGTTTT";
1684	MotifSampler	misc_feature	221	228	1148.55	+	.	id "box_1_1_wwTGnwTw"; site "AATGCTTA";
1684	MotifSampler	misc_feature	221	228	1385.66	-	.	id "box_1_1_wwTGnwTw"; site "TAAGCATT";
1685	MotifSampler	misc_feature	199	206	193.04	+	.	id "box_1_1_wwTGnwTw"; site "AAAGTTTA";
1685	MotifSampler	misc_feature	234	241	367.305	-	.	id "box_1_1_wwTGnwTw"; site "TTTGATTA";
1688	MotifSampler	misc_feature	287	294	199.732	+	.	id "box_1_1_wwTGnwTw"; site "TAAGTTTT";
1688	MotifSampler	misc_feature	169	176	898.698	-	.	id "box_1_1_wwTGnwTw"; site "ATTGAATT";
1690	MotifSampler	misc_feature	272	279	169.125	+	.	id "box_1_1_wwTGnwTw"; site "TAAGTTTA";
1690	MotifSampler	misc_feature	203	210	1057.95	-	.	id "box_1_1_wwTGnwTw"; site "TATGAATT";
1691	MotifSampler	misc_feature	253	260	144.643	+	.	id "box_1_1_wwTGnwTw"; site "TTGGCTTT";
1701	MotifSampler	misc_feature	89	96	223.442	+	.	id "box_1_1_wwTGnwTw"; site "TAAGTTTT";
1701	MotifSampler	misc_feature	58	65	705.551	-	.	id "box_1_1_wwTGnwTw"; site "ATTGGATT";
1702	MotifSampler	misc_feature	40	47	333.008	+	.	id "box_1_1_wwTGnwTw"; site "AATGGATA";
1704	MotifSampler	misc_feature	192	199	609.116	+	.	id "box_1_1_wwTGnwTw"; site "ATTGTTTT";
1714	MotifSampler	misc_feature	107	114	213.393	+	.	id "box_1_1_wwTGnwTw"; site "TAAGAATT";
1721	MotifSampler	misc_feature	70	77	461.988	+	.	id "box_1_1_wwTGnwTw"; site "ATTGAATA";
1721	MotifSampler	misc_feature	74	81	601.07	-	.	id "box_1_1_wwTGnwTw"; site "TTTGTATT";
1725	MotifSampler	misc_feature	37	44	1776.58	+	.	id "box_1_1_wwTGnwTw"; site "TATGCATT";
1725	MotifSampler	misc_feature	37	44	1754.7	-	.	id "box_1_1_wwTGnwTw"; site "AATGCATA";
1731	MotifSampler	misc_feature	270	277	263.394	+	.	id "box_1_1_wwTGnwTw"; site "TTAGGATA";
1736	MotifSampler	misc_feature	246	253	147.188	+	.	id "box_1_1_wwTGnwTw"; site "AAAGTATT";
1737	MotifSampler	misc_feature	12	19	1211.03	+	.	id "box_1_1_wwTGnwTw"; site "ATAGCATT";
1737	MotifSampler	misc_feature	67	74	562.846	-	.	id "box_1_1_wwTGnwTw"; site "ATTGTATT";
1738	MotifSampler	misc_feature	233	240	820.605	+	.	id "box_1_1_wwTGnwTw"; site "ATTGATTT";
1738	MotifSampler	misc_feature	81	88	699.665	-	.	id "box_1_1_wwTGnwTw"; site "TTAGATTT";
1739	MotifSampler	misc_feature	6	13	375.926	+	.	id "box_1_1_wwTGnwTw"; site "TTAGTTTA";
1739	MotifSampler	misc_feature	76	83	510.161	-	.	id "box_1_1_wwTGnwTw"; site "TATGTTTT";
1740	MotifSampler	misc_feature	30	37	1345.9	+	.	id "box_1_1_wwTGnwTw"; site "TTTGCATT";
1741	MotifSampler	misc_feature	3	10	541.221	+	.	id "box_1_1_wwTGnwTw"; site "TTAGTATT";
1742	MotifSampler	misc_feature	196	203	1364.95	+	.	id "box_1_1_wwTGnwTw"; site "AATGTATT";
1745	MotifSampler	misc_feature	87	94	610.102	+	.	id "box_1_1_wwTGnwTw"; site "AATGGATT";
1745	MotifSampler	misc_feature	169	176	343.311	-	.	id "box_1_1_wwTGnwTw"; site "TTTGTTTT";
1746	MotifSampler	misc_feature	21	28	1018.74	+	.	id "box_1_1_wwTGnwTw"; site "ATTGGATT";
1749	MotifSampler	misc_feature	237	244	2792.47	+	.	id "box_1_1_wwTGnwTw"; site "TATGCATT";
1749	MotifSampler	misc_feature	237	244	626.387	-	.	id "box_1_1_wwTGnwTw"; site "AATGCATA";
1751	MotifSampler	misc_feature	261	268	841.248	+	.	id "box_1_1_wwTGnwTw"; site "ATTGTTTT";
1753	MotifSampler	misc_feature	222	229	161.851	+	.	id "box_1_1_wwTGnwTw"; site "AAAGATTT";
1754	MotifSampler	misc_feature	50	57	610.703	+	.	id "box_1_1_wwTGnwTw"; site "TTTGCTTT";
1755	MotifSampler	misc_feature	305	312	967.366	+	.	id "box_1_1_wwTGnwTw"; site "AATGCATT";
1755	MotifSampler	misc_feature	305	312	723.215	-	.	id "box_1_1_wwTGnwTw"; site "AATGCATT";
1762	MotifSampler	misc_feature	172	179	115.786	+	.	id "box_1_1_wwTGnwTw"; site "AAAGAATT";
1764	MotifSampler	misc_feature	119	126	324.313	+	.	id "box_1_1_wwTGnwTw"; site "AATGTTTA";
1764	MotifSampler	misc_feature	190	197	1002.08	-	.	id "box_1_1_wwTGnwTw"; site "ATTGATTA";
1767	MotifSampler	misc_feature	187	194	86.5102	+	.	id "box_1_1_wwTGnwTw"; site "TTGGTTTT";
1767	MotifSampler	misc_feature	99	106	220.44	-	.	id "box_1_1_wwTGnwTw"; site "TTTGTATA";
1770	MotifSampler	misc_feature	113	120	545.975	+	.	id "box_1_1_wwTGnwTw"; site "TATGTATT";
1773	MotifSampler	misc_feature	4	11	842.675	+	.	id "box_1_1_wwTGnwTw"; site "TTTGCATT";
1773	MotifSampler	misc_feature	36	43	401.601	-	.	id "box_1_1_wwTGnwTw"; site "AATGTTTT";
1775	MotifSampler	misc_feature	147	154	693.577	+	.	id "box_1_1_wwTGnwTw"; site "TATGTTTA";
1775	MotifSampler	misc_feature	246	253	523.861	-	.	id "box_1_1_wwTGnwTw"; site "TTAGGATA";
1777	MotifSampler	misc_feature	74	81	324.313	+	.	id "box_1_1_wwTGnwTw"; site "AATGTTTA";
1792	MotifSampler	misc_feature	109	116	134.609	+	.	id "box_1_1_wwTGnwTw"; site "AAAGAATT";
1792	MotifSampler	misc_feature	291	298	179.807	-	.	id "box_1_1_wwTGnwTw"; site "TTGGCATT";
1796	MotifSampler	misc_feature	15	22	505.843	+	.	id "box_1_1_wwTGnwTw"; site "TATGGATA";
1796	MotifSampler	misc_feature	71	78	463.182	-	.	id "box_1_1_wwTGnwTw"; site "TATGTTTA";
1799	MotifSampler	misc_feature	136	143	1486.3	+	.	id "box_1_1_wwTGnwTw"; site "TAAGCATT";
1799	MotifSampler	misc_feature	136	143	1098.54	-	.	id "box_1_1_wwTGnwTw"; site "AATGCTTA";
1800	MotifSampler	misc_feature	14	21	319.115	+	.	id "box_1_1_wwTGnwTw"; site "TTAGGATA";
1803	MotifSampler	misc_feature	156	163	611.975	+	.	id "box_1_1_wwTGnwTw"; site "TATGGATA";
1803	MotifSampler	misc_feature	65	72	978.965	-	.	id "box_1_1_wwTGnwTw"; site "ATAGCATT";
1804	MotifSampler	misc_feature	10	17	420.502	+	.	id "box_1_1_wwTGnwTw"; site "TTTGTTTT";
1805	MotifSampler	misc_feature	30	37	157.565	+	.	id "box_1_1_wwTGnwTw"; site "TTAGGATA";
1806	MotifSampler	misc_feature	143	150	386.001	+	.	id "box_1_1_wwTGnwTw"; site "TTTGTATA";
1806	MotifSampler	misc_feature	178	185	908.388	-	.	id "box_1_1_wwTGnwTw"; site "ATTGCTTT";
1808	MotifSampler	misc_feature	93	100	1100.87	+	.	id "box_1_1_wwTGnwTw"; site "TTAGTATT";
1811	MotifSampler	misc_feature	165	172	1154.31	+	.	id "box_1_1_wwTGnwTw"; site "ATTGAATT";
1811	MotifSampler	misc_feature	224	231	836.821	-	.	id "box_1_1_wwTGnwTw"; site "TATGATTT";
1812	MotifSampler	misc_feature	252	259	252.345	+	.	id "box_1_1_wwTGnwTw"; site "TTTGTTTT";
1812	MotifSampler	misc_feature	182	189	787.363	-	.	id "box_1_1_wwTGnwTw"; site "TTTGAATT";
1813	MotifSampler	misc_feature	160	167	550.487	+	.	id "box_1_1_wwTGnwTw"; site "AATGTATA";
1813	MotifSampler	misc_feature	104	111	430.536	-	.	id "box_1_1_wwTGnwTw"; site "ATAGTATT";
1820	MotifSampler	misc_feature	286	293	552.179	+	.	id "box_1_1_wwTGnwTw"; site "TTAGCTTT";
1820	MotifSampler	misc_feature	209	216	535.113	-	.	id "box_1_1_wwTGnwTw"; site "TTTGTATT";
1821	MotifSampler	misc_feature	86	93	407.39	+	.	id "box_1_1_wwTGnwTw"; site "TATGTTTA";
1822	MotifSampler	misc_feature	228	235	245.649	+	.	id "box_1_1_wwTGnwTw"; site "TTTGTTTT";
1822	MotifSampler	misc_feature	37	44	295.289	-	.	id "box_1_1_wwTGnwTw"; site "AATGTTTT";
1823	MotifSampler	misc_feature	275	282	281.362	+	.	id "box_1_1_wwTGnwTw"; site "TTAGAATA";
1823	MotifSampler	misc_feature	265	272	1457.66	-	.	id "box_1_1_wwTGnwTw"; site "ATTGCTTA";
1826	MotifSampler	misc_feature	285	292	866.681	+	.	id "box_1_1_wwTGnwTw"; site "ATTGATTA";
1826	MotifSampler	misc_feature	73	80	1649.74	-	.	id "box_1_1_wwTGnwTw"; site "AATGCTTA";
1827	MotifSampler	misc_feature	231	238	2272.27	+	.	id "box_1_1_wwTGnwTw"; site "TATGCTTT";
1827	MotifSampler	misc_feature	37	44	351.143	-	.	id "box_1_1_wwTGnwTw"; site "AATGGATA";
1829	MotifSampler	misc_feature	32	39	345.938	+	.	id "box_1_1_wwTGnwTw"; site "TTTGATTT";
1829	MotifSampler	misc_feature	46	53	526.861	-	.	id "box_1_1_wwTGnwTw"; site "AATGCTTT";
1831	MotifSampler	misc_feature	132	139	228.405	+	.	id "box_1_1_wwTGnwTw"; site "ATAGAATA";
1831	MotifSampler	misc_feature	24	31	727.175	-	.	id "box_1_1_wwTGnwTw"; site "TTTGATTT";
1832	MotifSampler	misc_feature	160	167	213.285	+	.	id "box_1_1_wwTGnwTw"; site "TTAGATTT";
1833	MotifSampler	misc_feature	158	165	550.489	+	.	id "box_1_1_wwTGnwTw"; site "AATGATTT";
1837	MotifSampler	misc_feature	147	154	1046.25	+	.	id "box_1_1_wwTGnwTw"; site "ATTGCATT";
1837	MotifSampler	misc_feature	35	42	732.962	-	.	id "box_1_1_wwTGnwTw"; site "TATGTTTA";
1841	MotifSampler	misc_feature	272	279	1437.48	+	.	id "box_1_1_wwTGnwTw"; site "ATAGCATT";
1841	MotifSampler	misc_feature	28	35	52.5356	+	.	id "box_1_1_wwTGnwTw"; site "ATGGTTTT";
1848	MotifSampler	misc_feature	150	157	294.717	+	.	id "box_1_1_wwTGnwTw"; site "AATGATTT";
1848	MotifSampler	misc_feature	238	245	675.308	-	.	id "box_1_1_wwTGnwTw"; site "ATTGATTT";
1849	MotifSampler	misc_feature	244	251	818.088	+	.	id "box_1_1_wwTGnwTw"; site "TTTGTATT";
1850	MotifSampler	misc_feature	304	311	335.8	+	.	id "box_1_1_wwTGnwTw"; site "TATGAATA";
1852	MotifSampler	misc_feature	9	16	1342.36	+	.	id "box_1_1_wwTGnwTw"; site "ATTGCATT";
1852	MotifSampler	misc_feature	146	153	515.088	-	.	id "box_1_1_wwTGnwTw"; site "ATTGAATA";
1855	MotifSampler	misc_feature	14	21	1283.99	+	.	id "box_1_1_wwTGnwTw"; site "ATTGCTTA";
1855	MotifSampler	misc_feature	52	59	2024.28	-	.	id "box_1_1_wwTGnwTw"; site "ATTGCTTT";
1858	MotifSampler	misc_feature	154	161	693.115	+	.	id "box_1_1_wwTGnwTw"; site "TATGGTTT";
1858	MotifSampler	misc_feature	148	155	693.115	-	.	id "box_1_1_wwTGnwTw"; site "TATGGTTT";
1860	MotifSampler	misc_feature	254	261	1383.19	+	.	id "box_1_1_wwTGnwTw"; site "TATGCATA";
1860	MotifSampler	misc_feature	254	261	2302.36	-	.	id "box_1_1_wwTGnwTw"; site "TATGCATA";
1865	MotifSampler	misc_feature	180	187	272.769	+	.	id "box_1_1_wwTGnwTw"; site "TAAGTTTA";
1867	MotifSampler	misc_feature	192	199	429.047	+	.	id "box_1_1_wwTGnwTw"; site "TTTGTTTA";
1867	MotifSampler	misc_feature	125	132	3172.51	-	.	id "box_1_1_wwTGnwTw"; site "TATGCTTT";
1868	MotifSampler	misc_feature	306	313	1444.2	+	.	id "box_1_1_wwTGnwTw"; site "TTAGCATA";
1870	MotifSampler	misc_feature	73	80	745.166	+	.	id "box_1_1_wwTGnwTw"; site "AATGTTTT";
1871	MotifSampler	misc_feature	57	64	557.539	+	.	id "box_1_1_wwTGnwTw"; site "TTTGATTA";
1875	MotifSampler	misc_feature	211	218	436.38	+	.	id "box_1_1_wwTGnwTw"; site "TTTGTTTT";
1875	MotifSampler	misc_feature	78	85	295.684	-	.	id "box_1_1_wwTGnwTw"; site "AATGATTA";
1876	MotifSampler	misc_feature	236	243	634.84	+	.	id "box_1_1_wwTGnwTw"; site "TTAGATTT";
1876	MotifSampler	misc_feature	48	55	183.519	-	.	id "box_1_1_wwTGnwTw"; site "TTAGTTTT";
1878	MotifSampler	misc_feature	289	296	605.302	+	.	id "box_1_1_wwTGnwTw"; site "TATGGTTT";
1878	MotifSampler	misc_feature	173	180	222.2	-	.	id "box_1_1_wwTGnwTw"; site "TTTGTTTA";
1879	MotifSampler	misc_feature	160	167	89.9615	+	.	id "box_1_1_wwTGnwTw"; site "AAAGATTT";
1879	MotifSampler	misc_feature	175	182	113.874	-	.	id "box_1_1_wwTGnwTw"; site "AAAGTTTT";
1880	MotifSampler	misc_feature	193	200	987.331	+	.	id "box_1_1_wwTGnwTw"; site "TATGATTT";
1880	MotifSampler	misc_feature	35	42	1714.73	-	.	id "box_1_1_wwTGnwTw"; site "ATTGCATT";
1881	MotifSampler	misc_feature	178	185	720.953	+	.	id "box_1_1_wwTGnwTw"; site "TATGTATA";
1881	MotifSampler	misc_feature	98	105	205.576	-	.	id "box_1_1_wwTGnwTw"; site "AATGTATA";
1884	MotifSampler	misc_feature	168	175	983.893	+	.	id "box_1_1_wwTGnwTw"; site "TATGTATT";
1884	MotifSampler	misc_feature	96	103	714.05	-	.	id "box_1_1_wwTGnwTw"; site "TTTGTATT";
1887	MotifSampler	misc_feature	44	51	404.296	+	.	id "box_1_1_wwTGnwTw"; site "TTTGAATA";
1888	MotifSampler	misc_feature	10	17	1043.43	+	.	id "box_1_1_wwTGnwTw"; site "AATGCTTT";
1888	MotifSampler	misc_feature	10	17	479.728	-	.	id "box_1_1_wwTGnwTw"; site "AAAGCATT";
1889	MotifSampler	misc_feature	205	212	194.032	+	.	id "box_1_1_wwTGnwTw"; site "TAGGCATT";
1892	MotifSampler	misc_feature	34	41	720.953	+	.	id "box_1_1_wwTGnwTw"; site "TATGTATA";
1893	MotifSampler	misc_feature	201	208	292.746	+	.	id "box_1_1_wwTGnwTw"; site "TAAGTTTA";
1893	MotifSampler	misc_feature	135	142	119.094	-	.	id "box_1_1_wwTGnwTw"; site "AAAGATTT";
1894	MotifSampler	misc_feature	278	285	672.134	+	.	id "box_1_1_wwTGnwTw"; site "TATGTTTA";
1895	MotifSampler	misc_feature	177	184	492.604	+	.	id "box_1_1_wwTGnwTw"; site "ATTGTTTT";
1895	MotifSampler	misc_feature	119	126	778.767	-	.	id "box_1_1_wwTGnwTw"; site "TTAGCATA";
1898	MotifSampler	misc_feature	178	185	707.885	+	.	id "box_1_1_wwTGnwTw"; site "TATGTATA";
1898	MotifSampler	misc_feature	219	226	242.012	-	.	id "box_1_1_wwTGnwTw"; site "TTAGGATT";
1900	MotifSampler	misc_feature	76	83	1259.02	+	.	id "box_1_1_wwTGnwTw"; site "ATTGCTTT";
1901	MotifSampler	misc_feature	202	209	154.538	+	.	id "box_1_1_wwTGnwTw"; site "AAAGAATT";
1902	MotifSampler	misc_feature	269	276	320.16	+	.	id "box_1_1_wwTGnwTw"; site "TTTGGTTT";
1906	MotifSampler	misc_feature	29	36	328.918	+	.	id "box_1_1_wwTGnwTw"; site "AAAGCTTT";
1906	MotifSampler	misc_feature	156	163	1392.91	-	.	id "box_1_1_wwTGnwTw"; site "TATGCTTT";
1907	MotifSampler	misc_feature	115	122	125.016	+	.	id "box_1_1_wwTGnwTw"; site "ATGGCATT";
1909	MotifSampler	misc_feature	131	138	437.312	+	.	id "box_1_1_wwTGnwTw"; site "AATGTATT";
1920	MotifSampler	misc_feature	43	50	620.651	+	.	id "box_1_1_wwTGnwTw"; site "ATTGAATT";
1928	MotifSampler	misc_feature	60	67	467.53	+	.	id "box_1_1_wwTGnwTw"; site "TTAGCTTT";
1928	MotifSampler	misc_feature	20	27	816.942	-	.	id "box_1_1_wwTGnwTw"; site "TTAGCTTT";
1929	MotifSampler	misc_feature	178	185	172.84	+	.	id "box_1_1_wwTGnwTw"; site "TAGGTTTT";
1932	MotifSampler	misc_feature	285	292	3328.6	+	.	id "box_1_1_wwTGnwTw"; site "TATGCTTT";
1932	MotifSampler	misc_feature	285	292	300.622	-	.	id "box_1_1_wwTGnwTw"; site "AAAGCATA";
1936	MotifSampler	misc_feature	313	320	1209.17	+	.	id "box_1_1_wwTGnwTw"; site "TAAGCATT";
1936	MotifSampler	misc_feature	313	320	1331.81	-	.	id "box_1_1_wwTGnwTw"; site "AATGCTTA";
1942	MotifSampler	misc_feature	73	80	3328.6	+	.	id "box_1_1_wwTGnwTw"; site "TATGCTTT";
1942	MotifSampler	misc_feature	73	80	150.174	-	.	id "box_1_1_wwTGnwTw"; site "AAAGCATA";
1943	MotifSampler	misc_feature	154	161	407.731	+	.	id "box_1_1_wwTGnwTw"; site "TTTGAATA";
1943	MotifSampler	misc_feature	227	234	553.113	-	.	id "box_1_1_wwTGnwTw"; site "AATGTTTT";
2140	MotifSampler	misc_feature	144	151	298.178	+	.	id "box_1_1_wwTGnwTw"; site "AAAGTATT";
2141	MotifSampler	misc_feature	88	95	1122.25	+	.	id "box_1_1_wwTGnwTw"; site "TATGAATT";
2143	MotifSampler	misc_feature	320	327	1237.68	+	.	id "box_1_1_wwTGnwTw"; site "TATGTTTT";
2143	MotifSampler	misc_feature	274	281	790.78	-	.	id "box_1_1_wwTGnwTw"; site "TTTGCATT";
2146	MotifSampler	misc_feature	128	135	321.33	+	.	id "box_1_1_wwTGnwTw"; site "TAAGATTT";
2146	MotifSampler	misc_feature	57	64	667.056	-	.	id "box_1_1_wwTGnwTw"; site "TATGGATA";
2147	MotifSampler	misc_feature	32	39	616.732	+	.	id "box_1_1_wwTGnwTw"; site "ATAGTATT";
2150	MotifSampler	misc_feature	107	114	1368.2	+	.	id "box_1_1_wwTGnwTw"; site "TAAGCTTT";
2150	MotifSampler	misc_feature	197	204	663.222	-	.	id "box_1_1_wwTGnwTw"; site "ATTGATTT";
2151	MotifSampler	misc_feature	300	307	273.145	+	.	id "box_1_1_wwTGnwTw"; site "AAAGCTTT";
2151	MotifSampler	misc_feature	65	72	631.876	-	.	id "box_1_1_wwTGnwTw"; site "TTTGAATT";
2152	MotifSampler	misc_feature	288	295	347.226	+	.	id "box_1_1_wwTGnwTw"; site "TTTGATTT";
2153	MotifSampler	misc_feature	144	151	700.645	+	.	id "box_1_1_wwTGnwTw"; site "AATGAATT";
2154	MotifSampler	misc_feature	124	131	1517.43	+	.	id "box_1_1_wwTGnwTw"; site "TTAGCATT";
2154	MotifSampler	misc_feature	263	270	1371.36	-	.	id "box_1_1_wwTGnwTw"; site "ATAGCTTA";
2156	MotifSampler	misc_feature	256	263	387.449	+	.	id "box_1_1_wwTGnwTw"; site "ATAGATTT";
2156	MotifSampler	misc_feature	143	150	522.784	-	.	id "box_1_1_wwTGnwTw"; site "AATGAATT";
2159	MotifSampler	misc_feature	158	165	805.242	+	.	id "box_1_1_wwTGnwTw"; site "AATGTATT";
2160	MotifSampler	misc_feature	329	336	213.413	+	.	id "box_1_1_wwTGnwTw"; site "TAGGCATA";
2164	MotifSampler	misc_feature	235	242	254.893	+	.	id "box_1_1_wwTGnwTw"; site "AAAGCATA";
2164	MotifSampler	misc_feature	235	242	1507.5	-	.	id "box_1_1_wwTGnwTw"; site "TATGCTTT";
2166	MotifSampler	misc_feature	261	268	370.934	+	.	id "box_1_1_wwTGnwTw"; site "AAAGCATT";
2166	MotifSampler	misc_feature	261	268	673.995	-	.	id "box_1_1_wwTGnwTw"; site "AATGCTTT";
2167	MotifSampler	misc_feature	128	135	917.812	+	.	id "box_1_1_wwTGnwTw"; site "TATGGATA";
2167	MotifSampler	misc_feature	218	225	1755.05	-	.	id "box_1_1_wwTGnwTw"; site "AATGCATT";
2171	MotifSampler	misc_feature	35	42	727.112	+	.	id "box_1_1_wwTGnwTw"; site "ATAGCATT";
2171	MotifSampler	misc_feature	91	98	559.862	-	.	id "box_1_1_wwTGnwTw"; site "TAAGAATT";
2172	MotifSampler	misc_feature	6	13	1843.83	+	.	id "box_1_1_wwTGnwTw"; site "ATTGCATT";
2172	MotifSampler	misc_feature	179	186	682.369	-	.	id "box_1_1_wwTGnwTw"; site "TATGGTTT";
2174	MotifSampler	misc_feature	99	106	1139.68	+	.	id "box_1_1_wwTGnwTw"; site "AATGCTTT";
2174	MotifSampler	misc_feature	99	106	207.59	-	.	id "box_1_1_wwTGnwTw"; site "AAAGCATT";
2176	MotifSampler	misc_feature	184	191	1536.23	+	.	id "box_1_1_wwTGnwTw"; site "ATTGTATT";
2179	MotifSampler	misc_feature	72	79	348.124	+	.	id "box_1_1_wwTGnwTw"; site "TAAGATTT";
2183	MotifSampler	misc_feature	90	97	1418.8	+	.	id "box_1_1_wwTGnwTw"; site "TATGATTT";
2183	MotifSampler	misc_feature	84	91	192.804	-	.	id "box_1_1_wwTGnwTw"; site "TAGGCTTT";
2184	MotifSampler	misc_feature	224	231	256.892	+	.	id "box_1_1_wwTGnwTw"; site "AAAGCATA";
2184	MotifSampler	misc_feature	224	231	2327.81	-	.	id "box_1_1_wwTGnwTw"; site "TATGCTTT";
2191	MotifSampler	misc_feature	180	187	794.87	+	.	id "box_1_1_wwTGnwTw"; site "TTTGTATT";
2192	MotifSampler	misc_feature	161	168	2797.34	+	.	id "box_1_1_wwTGnwTw"; site "TATGCATT";
2192	MotifSampler	misc_feature	161	168	523.184	-	.	id "box_1_1_wwTGnwTw"; site "AATGCATA";
2193	MotifSampler	misc_feature	194	201	542.885	+	.	id "box_1_1_wwTGnwTw"; site "ATTGATTT";
2193	MotifSampler	misc_feature	50	57	298.165	-	.	id "box_1_1_wwTGnwTw"; site "TAAGATTA";
2194	MotifSampler	misc_feature	254	261	800.226	+	.	id "box_1_1_wwTGnwTw"; site "TATGATTT";
2195	MotifSampler	misc_feature	38	45	654.137	+	.	id "box_1_1_wwTGnwTw"; site "ATTGGATT";
2195	MotifSampler	misc_feature	261	268	517.625	-	.	id "box_1_1_wwTGnwTw"; site "TTTGAATA";
2196	MotifSampler	misc_feature	102	109	1580.27	+	.	id "box_1_1_wwTGnwTw"; site "TATGTATT";
2199	MotifSampler	misc_feature	25	32	500.123	+	.	id "box_1_1_wwTGnwTw"; site "AATGGATT";
2201	MotifSampler	misc_feature	143	150	498.074	+	.	id "box_1_1_wwTGnwTw"; site "TTAGCATA";
2203	MotifSampler	misc_feature	101	108	438.238	+	.	id "box_1_1_wwTGnwTw"; site "TTTGGTTA";
2015	MotifSampler	misc_feature	242	249	762.376	+	.	id "box_1_1_wwTGnwTw"; site "AATGCTTA";
2015	MotifSampler	misc_feature	242	249	401.17	-	.	id "box_1_1_wwTGnwTw"; site "TAAGCATT";
2016	MotifSampler	misc_feature	292	299	326.253	+	.	id "box_1_1_wwTGnwTw"; site "ATAGAATA";
2016	MotifSampler	misc_feature	24	31	707.307	-	.	id "box_1_1_wwTGnwTw"; site "TTTGAATT";
2018	MotifSampler	misc_feature	127	134	1188.5	+	.	id "box_1_1_wwTGnwTw"; site "AATGCTTT";
2018	MotifSampler	misc_feature	122	129	810.101	-	.	id "box_1_1_wwTGnwTw"; site "ATTGATTA";
2020	MotifSampler	misc_feature	243	250	477.464	+	.	id "box_1_1_wwTGnwTw"; site "ATAGAATT";
2020	MotifSampler	misc_feature	251	258	1688.2	-	.	id "box_1_1_wwTGnwTw"; site "TTAGCTTA";
2021	MotifSampler	misc_feature	291	298	93.5696	+	.	id "box_1_1_wwTGnwTw"; site "ATGGCTTA";
2025	MotifSampler	misc_feature	18	25	665.18	+	.	id "box_1_1_wwTGnwTw"; site "TATGAATT";
2025	MotifSampler	misc_feature	210	217	623.366	-	.	id "box_1_1_wwTGnwTw"; site "TTTGAATT";
2033	MotifSampler	misc_feature	8	15	1565.52	+	.	id "box_1_1_wwTGnwTw"; site "TATGAATT";
2040	MotifSampler	misc_feature	93	100	472.265	+	.	id "box_1_1_wwTGnwTw"; site "ATTGTTTA";
2040	MotifSampler	misc_feature	21	28	59.3724	-	.	id "box_1_1_wwTGnwTw"; site "AAGGTATT";
2044	MotifSampler	misc_feature	203	210	878.674	+	.	id "box_1_1_wwTGnwTw"; site "ATAGCTTA";
2044	MotifSampler	misc_feature	2	9	995.776	-	.	id "box_1_1_wwTGnwTw"; site "AATGTATT";
2046	MotifSampler	misc_feature	68	75	571.518	+	.	id "box_1_1_wwTGnwTw"; site "TTTGAATT";
2046	MotifSampler	misc_feature	72	79	226.058	-	.	id "box_1_1_wwTGnwTw"; site "TTAGAATT";
2047	MotifSampler	misc_feature	240	247	378.482	+	.	id "box_1_1_wwTGnwTw"; site "AATGTATT";
2047	MotifSampler	misc_feature	210	217	449.596	-	.	id "box_1_1_wwTGnwTw"; site "AATGATTT";
2053	MotifSampler	misc_feature	162	169	515.533	+	.	id "box_1_1_wwTGnwTw"; site "TTAGCTTT";
2053	MotifSampler	misc_feature	181	188	707.255	-	.	id "box_1_1_wwTGnwTw"; site "AATGAATT";
2054	MotifSampler	misc_feature	255	262	530.686	+	.	id "box_1_1_wwTGnwTw"; site "TTTGTATT";
2054	MotifSampler	misc_feature	206	213	1722.78	-	.	id "box_1_1_wwTGnwTw"; site "ATTGCTTT";
2055	MotifSampler	misc_feature	172	179	615.44	+	.	id "box_1_1_wwTGnwTw"; site "ATTGTTTT";
2059	MotifSampler	misc_feature	114	121	126.226	+	.	id "box_1_1_wwTGnwTw"; site "AAAGAATT";
2059	MotifSampler	misc_feature	79	86	293.406	-	.	id "box_1_1_wwTGnwTw"; site "AATGAATA";
2060	MotifSampler	misc_feature	212	219	277.482	+	.	id "box_1_1_wwTGnwTw"; site "TTTGTTTA";
2061	MotifSampler	misc_feature	100	107	2112.42	+	.	id "box_1_1_wwTGnwTw"; site "ATTGCATT";
2061	MotifSampler	misc_feature	314	321	1139.68	-	.	id "box_1_1_wwTGnwTw"; site "AATGCTTT";
2063	MotifSampler	misc_feature	191	198	1466.35	+	.	id "box_1_1_wwTGnwTw"; site "TATGCATA";
2063	MotifSampler	misc_feature	191	198	1383.19	-	.	id "box_1_1_wwTGnwTw"; site "TATGCATA";
2064	MotifSampler	misc_feature	249	256	226.538	+	.	id "box_1_1_wwTGnwTw"; site "ATAGGATA";
2067	MotifSampler	misc_feature	41	48	399.943	+	.	id "box_1_1_wwTGnwTw"; site "ATAGGATT";
2067	MotifSampler	misc_feature	167	174	95.2948	-	.	id "box_1_1_wwTGnwTw"; site "ATGGCATT";
2068	MotifSampler	misc_feature	172	179	553.869	+	.	id "box_1_1_wwTGnwTw"; site "ATTGAATA";
2069	MotifSampler	misc_feature	175	182	509.348	+	.	id "box_1_1_wwTGnwTw"; site "TTTGAATT";
2069	MotifSampler	misc_feature	64	71	945.416	-	.	id "box_1_1_wwTGnwTw"; site "TTTGCATT";
2072	MotifSampler	misc_feature	285	292	142.38	+	.	id "box_1_1_wwTGnwTw"; site "TAGGCTTA";
2072	MotifSampler	misc_feature	131	138	278.778	-	.	id "box_1_1_wwTGnwTw"; site "ATAGTTTT";
2075	MotifSampler	misc_feature	179	186	96.0319	+	.	id "box_1_1_wwTGnwTw"; site "TTGGCATA";
2075	MotifSampler	misc_feature	268	275	1027.19	-	.	id "box_1_1_wwTGnwTw"; site "ATAGCTTT";
2081	MotifSampler	misc_feature	28	35	1615.34	+	.	id "box_1_1_wwTGnwTw"; site "ATTGCTTT";
2081	MotifSampler	misc_feature	248	255	1536.01	-	.	id "box_1_1_wwTGnwTw"; site "AATGCTTA";
2082	MotifSampler	misc_feature	200	207	1279.93	+	.	id "box_1_1_wwTGnwTw"; site "TTAGCATT";
2082	MotifSampler	misc_feature	14	21	542.885	-	.	id "box_1_1_wwTGnwTw"; site "ATTGATTT";
2084	MotifSampler	misc_feature	256	263	844.699	+	.	id "box_1_1_wwTGnwTw"; site "ATTGCATA";
2084	MotifSampler	misc_feature	5	12	582.952	-	.	id "box_1_1_wwTGnwTw"; site "ATTGATTA";
2086	MotifSampler	misc_feature	36	43	667.864	+	.	id "box_1_1_wwTGnwTw"; site "ATTGTTTT";
2087	MotifSampler	misc_feature	159	166	2429.91	+	.	id "box_1_1_wwTGnwTw"; site "ATTGCATT";
2087	MotifSampler	misc_feature	263	270	404.249	-	.	id "box_1_1_wwTGnwTw"; site "AATGTTTT";
2094	MotifSampler	misc_feature	159	166	759.813	+	.	id "box_1_1_wwTGnwTw"; site "TTTGCTTT";
2094	MotifSampler	misc_feature	126	133	308.762	-	.	id "box_1_1_wwTGnwTw"; site "TTAGAATT";
2096	MotifSampler	misc_feature	183	190	324.72	+	.	id "box_1_1_wwTGnwTw"; site "TAAGATTT";
2096	MotifSampler	misc_feature	121	128	384.221	-	.	id "box_1_1_wwTGnwTw"; site "AATGTTTA";
2097	MotifSampler	misc_feature	12	19	762.269	+	.	id "box_1_1_wwTGnwTw"; site "ATTGTATT";
2097	MotifSampler	misc_feature	158	165	336.472	-	.	id "box_1_1_wwTGnwTw"; site "AATGTATA";
2098	MotifSampler	misc_feature	9	16	604.274	+	.	id "box_1_1_wwTGnwTw"; site "ATTGTTTA";
2098	MotifSampler	misc_feature	282	289	985.343	-	.	id "box_1_1_wwTGnwTw"; site "TAAGCTTA";
2099	MotifSampler	misc_feature	159	166	375.658	+	.	id "box_1_1_wwTGnwTw"; site "TTTGTTTT";
2099	MotifSampler	misc_feature	8	15	89.2793	-	.	id "box_1_1_wwTGnwTw"; site "TAGGTATT";
2102	MotifSampler	misc_feature	149	156	149.495	+	.	id "box_1_1_wwTGnwTw"; site "AAAGATTA";
2103	MotifSampler	misc_feature	248	255	270.344	+	.	id "box_1_1_wwTGnwTw"; site "AATGAATT";
2103	MotifSampler	misc_feature	26	33	549.334	-	.	id "box_1_1_wwTGnwTw"; site "ATTGATTA";
2104	MotifSampler	misc_feature	125	132	467.53	+	.	id "box_1_1_wwTGnwTw"; site "TTAGCTTT";
2104	MotifSampler	misc_feature	277	284	639.528	-	.	id "box_1_1_wwTGnwTw"; site "TATGTATA";
2106	MotifSampler	misc_feature	132	139	894.22	+	.	id "box_1_1_wwTGnwTw"; site "TATGTATT";
2108	MotifSampler	misc_feature	134	141	245.476	+	.	id "box_1_1_wwTGnwTw"; site "ATAGTTTA";
2108	MotifSampler	misc_feature	208	215	509.411	-	.	id "box_1_1_wwTGnwTw"; site "TTAGAATT";
2109	MotifSampler	misc_feature	218	225	520.026	+	.	id "box_1_1_wwTGnwTw"; site "ATTGTTTA";
2109	MotifSampler	misc_feature	168	175	188.352	-	.	id "box_1_1_wwTGnwTw"; site "ATAGTTTT";
2110	MotifSampler	misc_feature	169	176	914.651	+	.	id "box_1_1_wwTGnwTw"; site "TATGATTT";
2110	MotifSampler	misc_feature	91	98	1444.2	-	.	id "box_1_1_wwTGnwTw"; site "TTAGCATA";
2111	MotifSampler	misc_feature	13	20	778.858	+	.	id "box_1_1_wwTGnwTw"; site "TTAGTATT";
2111	MotifSampler	misc_feature	35	42	542.118	-	.	id "box_1_1_wwTGnwTw"; site "TTTGAATA";
2114	MotifSampler	misc_feature	217	224	260.809	+	.	id "box_1_1_wwTGnwTw"; site "ATAGGTTA";
2117	MotifSampler	misc_feature	104	111	892.225	+	.	id "box_1_1_wwTGnwTw"; site "TTTGAATT";
2117	MotifSampler	misc_feature	51	58	564.991	-	.	id "box_1_1_wwTGnwTw"; site "TTTGGTTT";
2118	MotifSampler	misc_feature	24	31	821.456	+	.	id "box_1_1_wwTGnwTw"; site "TTTGCATT";
2118	MotifSampler	misc_feature	172	179	551.711	-	.	id "box_1_1_wwTGnwTw"; site "ATTGTTTA";
2122	MotifSampler	misc_feature	83	90	1895.44	+	.	id "box_1_1_wwTGnwTw"; site "ATTGCATT";
2125	MotifSampler	misc_feature	150	157	813.972	+	.	id "box_1_1_wwTGnwTw"; site "TATGATTT";
2125	MotifSampler	misc_feature	188	195	1413.49	-	.	id "box_1_1_wwTGnwTw"; site "TATGTATT";
2130	MotifSampler	misc_feature	59	66	547.968	+	.	id "box_1_1_wwTGnwTw"; site "TTTGGATT";
2134	MotifSampler	misc_feature	240	247	460.096	+	.	id "box_1_1_wwTGnwTw"; site "ATAGTTTT";
2134	MotifSampler	misc_feature	302	309	460.718	-	.	id "box_1_1_wwTGnwTw"; site "TTTGTTTT";
2138	MotifSampler	misc_feature	126	133	891.528	+	.	id "box_1_1_wwTGnwTw"; site "ATTGAATT";
2138	MotifSampler	misc_feature	139	146	886.688	-	.	id "box_1_1_wwTGnwTw"; site "ATTGTATT";
2139	MotifSampler	misc_feature	237	244	628.807	+	.	id "box_1_1_wwTGnwTw"; site "ATTGGTTT";
2139	MotifSampler	misc_feature	42	49	140.066	-	.	id "box_1_1_wwTGnwTw"; site "AAAGTTTT";
2204	MotifSampler	misc_feature	124	131	191.262	+	.	id "box_1_1_wwTGnwTw"; site "AATGGATA";
2204	MotifSampler	misc_feature	185	192	176.747	-	.	id "box_1_1_wwTGnwTw"; site "AATGGTTT";
2205	MotifSampler	misc_feature	199	206	1153.5	+	.	id "box_1_1_wwTGnwTw"; site "TTTGCATA";
2205	MotifSampler	misc_feature	100	107	122.069	-	.	id "box_1_1_wwTGnwTw"; site "TAAGAATA";
2206	MotifSampler	misc_feature	205	212	783.262	+	.	id "box_1_1_wwTGnwTw"; site "AATGGATT";
2210	MotifSampler	misc_feature	32	39	3571.41	+	.	id "box_1_1_wwTGnwTw"; site "TATGCATA";
2210	MotifSampler	misc_feature	32	39	1383.19	-	.	id "box_1_1_wwTGnwTw"; site "TATGCATA";
2212	MotifSampler	misc_feature	35	42	932.584	+	.	id "box_1_1_wwTGnwTw"; site "ATAGCTTA";
2213	MotifSampler	misc_feature	114	121	351.132	+	.	id "box_1_1_wwTGnwTw"; site "TAAGAATT";
2215	MotifSampler	misc_feature	15	22	2592.83	+	.	id "box_1_1_wwTGnwTw"; site "ATTGCTTT";
2215	MotifSampler	misc_feature	232	239	693.577	-	.	id "box_1_1_wwTGnwTw"; site "TATGTTTA";
2216	MotifSampler	misc_feature	143	150	201.01	+	.	id "box_1_1_wwTGnwTw"; site "TTAGTATA";
2216	MotifSampler	misc_feature	229	236	776.729	-	.	id "box_1_1_wwTGnwTw"; site "TATGTTTA";
2217	MotifSampler	misc_feature	370	377	600.613	+	.	id "box_1_1_wwTGnwTw"; site "AATGAATT";
2217	MotifSampler	misc_feature	35	42	1908.88	-	.	id "box_1_1_wwTGnwTw"; site "ATTGCATT";
2218	MotifSampler	misc_feature	54	61	677.223	+	.	id "box_1_1_wwTGnwTw"; site "TTTGGATT";
2218	MotifSampler	misc_feature	72	79	224.798	-	.	id "box_1_1_wwTGnwTw"; site "TAGGTATT";
2219	MotifSampler	misc_feature	101	108	998.701	+	.	id "box_1_1_wwTGnwTw"; site "ATAGCATT";
2219	MotifSampler	misc_feature	145	152	502.496	-	.	id "box_1_1_wwTGnwTw"; site "TTTGTTTT";
2220	MotifSampler	misc_feature	59	66	998.001	+	.	id "box_1_1_wwTGnwTw"; site "AATGCTTT";
2220	MotifSampler	misc_feature	59	66	762.572	-	.	id "box_1_1_wwTGnwTw"; site "AAAGCATT";
2222	MotifSampler	misc_feature	134	141	2628.3	+	.	id "box_1_1_wwTGnwTw"; site "TATGCTTA";
2222	MotifSampler	misc_feature	134	141	1149.9	-	.	id "box_1_1_wwTGnwTw"; site "TAAGCATA";
2225	MotifSampler	misc_feature	95	102	477.464	+	.	id "box_1_1_wwTGnwTw"; site "ATAGAATT";
2225	MotifSampler	misc_feature	124	131	1438.41	-	.	id "box_1_1_wwTGnwTw"; site "TTTGCATT";
2226	MotifSampler	misc_feature	286	293	460.718	+	.	id "box_1_1_wwTGnwTw"; site "TTTGTTTT";
2226	MotifSampler	misc_feature	53	60	92.4588	-	.	id "box_1_1_wwTGnwTw"; site "TAGGTTTT";
2227	MotifSampler	misc_feature	60	67	799.191	+	.	id "box_1_1_wwTGnwTw"; site "ATTGCTTT";
2230	MotifSampler	misc_feature	94	101	350.095	+	.	id "box_1_1_wwTGnwTw"; site "TTAGTTTT";
2231	MotifSampler	misc_feature	232	239	395.274	+	.	id "box_1_1_wwTGnwTw"; site "ATTGTTTA";
2231	MotifSampler	misc_feature	182	189	714.846	-	.	id "box_1_1_wwTGnwTw"; site "TTTGAATT";
2232	MotifSampler	misc_feature	184	191	817.767	+	.	id "box_1_1_wwTGnwTw"; site "AATGTATT";
2233	MotifSampler	misc_feature	104	111	2123.82	+	.	id "box_1_1_wwTGnwTw"; site "TATGTATT";
2233	MotifSampler	misc_feature	189	196	152.55	-	.	id "box_1_1_wwTGnwTw"; site "AAAGTATA";
2236	MotifSampler	misc_feature	188	195	763.318	+	.	id "box_1_1_wwTGnwTw"; site "TATGTTTT";
2236	MotifSampler	misc_feature	163	170	2112.42	-	.	id "box_1_1_wwTGnwTw"; site "ATTGCATT";
2237	MotifSampler	misc_feature	9	16	407.347	+	.	id "box_1_1_wwTGnwTw"; site "AAAGCTTT";
2237	MotifSampler	misc_feature	9	16	297.655	-	.	id "box_1_1_wwTGnwTw"; site "AAAGCTTT";
2238	MotifSampler	misc_feature	86	93	740.954	+	.	id "box_1_1_wwTGnwTw"; site "AATGTATT";
2238	MotifSampler	misc_feature	116	123	1537.89	-	.	id "box_1_1_wwTGnwTw"; site "ATAGCTTT";
2239	MotifSampler	misc_feature	266	273	530.686	+	.	id "box_1_1_wwTGnwTw"; site "TTTGTATT";
2239	MotifSampler	misc_feature	18	25	680.916	-	.	id "box_1_1_wwTGnwTw"; site "TATGTATA";
2240	MotifSampler	misc_feature	226	233	273.227	+	.	id "box_1_1_wwTGnwTw"; site "AATGATTT";
2240	MotifSampler	misc_feature	176	183	631.595	-	.	id "box_1_1_wwTGnwTw"; site "TTTGATTT";
2241	MotifSampler	misc_feature	91	98	343.311	+	.	id "box_1_1_wwTGnwTw"; site "TTTGTTTT";
2241	MotifSampler	misc_feature	57	64	378.292	-	.	id "box_1_1_wwTGnwTw"; site "TTTGTATT";
2242	MotifSampler	misc_feature	187	194	771.777	+	.	id "box_1_1_wwTGnwTw"; site "TTAGCATA";
2242	MotifSampler	misc_feature	174	181	117.918	-	.	id "box_1_1_wwTGnwTw"; site "AAAGATTT";
2243	MotifSampler	misc_feature	37	44	669.404	+	.	id "box_1_1_wwTGnwTw"; site "ATTGATTT";
2244	MotifSampler	misc_feature	143	150	591.876	+	.	id "box_1_1_wwTGnwTw"; site "TATGATTT";
2244	MotifSampler	misc_feature	50	57	171.876	-	.	id "box_1_1_wwTGnwTw"; site "TAAGGATT";
2247	MotifSampler	misc_feature	213	220	1109.81	+	.	id "box_1_1_wwTGnwTw"; site "AATGCTTT";
2247	MotifSampler	misc_feature	92	99	1860.17	-	.	id "box_1_1_wwTGnwTw"; site "ATTGCTTT";
2248	MotifSampler	misc_feature	23	30	335.243	+	.	id "box_1_1_wwTGnwTw"; site "AATGAATT";
2251	MotifSampler	misc_feature	119	126	221.907	+	.	id "box_1_1_wwTGnwTw"; site "TAAGAATT";
2254	MotifSampler	misc_feature	65	72	394.15	+	.	id "box_1_1_wwTGnwTw"; site "AATGGTTT";
2254	MotifSampler	misc_feature	6	13	558.035	-	.	id "box_1_1_wwTGnwTw"; site "TAAGAATT";
2255	MotifSampler	misc_feature	146	153	1071.85	+	.	id "box_1_1_wwTGnwTw"; site "TTTGCATT";
2258	MotifSampler	misc_feature	139	146	391.866	+	.	id "box_1_1_wwTGnwTw"; site "ATTGGTTT";
2258	MotifSampler	misc_feature	251	258	1043.8	-	.	id "box_1_1_wwTGnwTw"; site "ATTGCATA";
2259	MotifSampler	misc_feature	119	126	879.49	+	.	id "box_1_1_wwTGnwTw"; site "TATGTATT";
2259	MotifSampler	misc_feature	127	134	411.617	-	.	id "box_1_1_wwTGnwTw"; site "TTAGTATT";
2260	MotifSampler	misc_feature	86	93	308.274	+	.	id "box_1_1_wwTGnwTw"; site "TTAGTTTA";
2260	MotifSampler	misc_feature	126	133	552.071	-	.	id "box_1_1_wwTGnwTw"; site "TTAGTATA";
2261	MotifSampler	misc_feature	193	200	63.4918	+	.	id "box_1_1_wwTGnwTw"; site "TTGGAATT";
2261	MotifSampler	misc_feature	71	78	748.059	-	.	id "box_1_1_wwTGnwTw"; site "ATTGGATT";
2266	MotifSampler	misc_feature	19	26	677.181	+	.	id "box_1_1_wwTGnwTw"; site "TTAGCATT";
2266	MotifSampler	misc_feature	124	131	496.241	-	.	id "box_1_1_wwTGnwTw"; site "ATAGCTTA";
2267	MotifSampler	misc_feature	31	38	544.502	+	.	id "box_1_1_wwTGnwTw"; site "ATTGATTA";
2267	MotifSampler	misc_feature	127	134	617.556	-	.	id "box_1_1_wwTGnwTw"; site "TTAGCTTA";
2271	MotifSampler	misc_feature	210	217	959.192	+	.	id "box_1_1_wwTGnwTw"; site "TTTGCTTT";
2271	MotifSampler	misc_feature	36	43	269.906	-	.	id "box_1_1_wwTGnwTw"; site "TTTGTTTT";
2272	MotifSampler	misc_feature	173	180	283.07	+	.	id "box_1_1_wwTGnwTw"; site "TAAGTTTA";
2272	MotifSampler	misc_feature	34	41	1357.34	-	.	id "box_1_1_wwTGnwTw"; site "TTTGCATT";
2273	MotifSampler	misc_feature	247	254	1025.35	+	.	id "box_1_1_wwTGnwTw"; site "TATGAATT";
2273	MotifSampler	misc_feature	305	312	730.124	-	.	id "box_1_1_wwTGnwTw"; site "TTTGCTTT";
2274	MotifSampler	misc_feature	42	49	1249.81	+	.	id "box_1_1_wwTGnwTw"; site "TAAGCTTT";
2274	MotifSampler	misc_feature	24	31	1625.42	-	.	id "box_1_1_wwTGnwTw"; site "TATGCTTA";
2275	MotifSampler	misc_feature	327	334	243.568	+	.	id "box_1_1_wwTGnwTw"; site "AAAGAATT";
2275	MotifSampler	misc_feature	147	154	318.745	-	.	id "box_1_1_wwTGnwTw"; site "AATGTTTA";
2276	MotifSampler	misc_feature	111	118	246.494	+	.	id "box_1_1_wwTGnwTw"; site "TAAGGTTT";
2280	MotifSampler	misc_feature	119	126	598.948	+	.	id "box_1_1_wwTGnwTw"; site "AATGAATT";
2280	MotifSampler	misc_feature	160	167	481.076	-	.	id "box_1_1_wwTGnwTw"; site "TATGAATA";
2281	MotifSampler	misc_feature	269	276	560.707	+	.	id "box_1_1_wwTGnwTw"; site "TTTGTATT";
2281	MotifSampler	misc_feature	123	130	266.948	-	.	id "box_1_1_wwTGnwTw"; site "TTAGATTA";
2282	MotifSampler	misc_feature	21	28	599.077	+	.	id "box_1_1_wwTGnwTw"; site "ATTGTATT";
2282	MotifSampler	misc_feature	113	120	2967.25	-	.	id "box_1_1_wwTGnwTw"; site "TATGCTTT";
2285	MotifSampler	misc_feature	99	106	558.035	+	.	id "box_1_1_wwTGnwTw"; site "TAAGAATT";
2285	MotifSampler	misc_feature	191	198	526.604	-	.	id "box_1_1_wwTGnwTw"; site "TATGTTTT";
2286	MotifSampler	misc_feature	139	146	348.785	+	.	id "box_1_1_wwTGnwTw"; site "TAAGTTTT";
2286	MotifSampler	misc_feature	242	249	582.972	-	.	id "box_1_1_wwTGnwTw"; site "TTTGTATT";
2288	MotifSampler	misc_feature	90	97	339.502	+	.	id "box_1_1_wwTGnwTw"; site "TTAGTATT";
2288	MotifSampler	misc_feature	248	255	896.388	-	.	id "box_1_1_wwTGnwTw"; site "ATAGCTTA";
2290	MotifSampler	misc_feature	118	125	235.766	+	.	id "box_1_1_wwTGnwTw"; site "TAAGAATT";
2291	MotifSampler	misc_feature	239	246	970.077	+	.	id "box_1_1_wwTGnwTw"; site "TTTGAATT";
2291	MotifSampler	misc_feature	212	219	405.681	-	.	id "box_1_1_wwTGnwTw"; site "TTTGTTTA";
2292	MotifSampler	misc_feature	96	103	172.204	+	.	id "box_1_1_wwTGnwTw"; site "ATAGGATT";
2292	MotifSampler	misc_feature	110	117	1535.57	-	.	id "box_1_1_wwTGnwTw"; site "TTAGCTTT";
2293	MotifSampler	misc_feature	276	283	2330	+	.	id "box_1_1_wwTGnwTw"; site "TTTGCATT";
2293	MotifSampler	misc_feature	211	218	0.133623	+	.	id "box_1_1_wwTGnwTw"; site "TTTTTTTT";
2295	MotifSampler	misc_feature	54	61	1174.08	+	.	id "box_1_1_wwTGnwTw"; site "TATGATTA";
2295	MotifSampler	misc_feature	252	259	502.779	-	.	id "box_1_1_wwTGnwTw"; site "ATTGGTTA";
2297	MotifSampler	misc_feature	168	175	159.675	+	.	id "box_1_1_wwTGnwTw"; site "AAAGCTTT";
2297	MotifSampler	misc_feature	168	175	274.946	-	.	id "box_1_1_wwTGnwTw"; site "AAAGCTTT";
2298	MotifSampler	misc_feature	142	149	707.255	+	.	id "box_1_1_wwTGnwTw"; site "AATGAATT";
2298	MotifSampler	misc_feature	95	102	1278.96	-	.	id "box_1_1_wwTGnwTw"; site "TTTGCTTT";
2299	MotifSampler	misc_feature	48	55	1324.25	+	.	id "box_1_1_wwTGnwTw"; site "ATTGCTTT";
2301	MotifSampler	misc_feature	245	252	1533.23	+	.	id "box_1_1_wwTGnwTw"; site "TATGCTTA";
2301	MotifSampler	misc_feature	163	170	3.72708	+	.	id "box_1_1_wwTGnwTw"; site "TTTGTTAA";
2301	MotifSampler	misc_feature	245	252	760.6	-	.	id "box_1_1_wwTGnwTw"; site "TAAGCATA";
2304	MotifSampler	misc_feature	168	175	623.901	+	.	id "box_1_1_wwTGnwTw"; site "AAAGCTTT";
2304	MotifSampler	misc_feature	213	220	217.41	-	.	id "box_1_1_wwTGnwTw"; site "ATAGATTA";
2308	MotifSampler	misc_feature	94	101	945.416	+	.	id "box_1_1_wwTGnwTw"; site "TTTGCATT";
2308	MotifSampler	misc_feature	213	220	1327.36	-	.	id "box_1_1_wwTGnwTw"; site "TTAGCTTA";
2311	MotifSampler	misc_feature	229	236	580.025	+	.	id "box_1_1_wwTGnwTw"; site "TAAGCTTA";
2311	MotifSampler	misc_feature	229	236	918.593	-	.	id "box_1_1_wwTGnwTw"; site "TAAGCTTA";
2312	MotifSampler	misc_feature	256	263	534.692	+	.	id "box_1_1_wwTGnwTw"; site "AATGATTT";
2312	MotifSampler	misc_feature	237	244	246.464	-	.	id "box_1_1_wwTGnwTw"; site "TTAGTTTA";
2314	MotifSampler	misc_feature	234	241	440.875	+	.	id "box_1_1_wwTGnwTw"; site "TAAGGATT";
2314	MotifSampler	misc_feature	65	72	1180.71	-	.	id "box_1_1_wwTGnwTw"; site "TTTGTATT";
2315	MotifSampler	misc_feature	61	68	775.431	+	.	id "box_1_1_wwTGnwTw"; site "AATGCATT";
2315	MotifSampler	misc_feature	61	68	1755.05	-	.	id "box_1_1_wwTGnwTw"; site "AATGCATT";
2316	MotifSampler	misc_feature	61	68	255.019	+	.	id "box_1_1_wwTGnwTw"; site "AATGAATT";
2316	MotifSampler	misc_feature	87	94	226.768	-	.	id "box_1_1_wwTGnwTw"; site "AATGTTTA";
2320	MotifSampler	misc_feature	152	159	669.291	+	.	id "box_1_1_wwTGnwTw"; site "AATGCATA";
2320	MotifSampler	misc_feature	152	159	3014.21	-	.	id "box_1_1_wwTGnwTw"; site "TATGCATT";
2321	MotifSampler	misc_feature	102	109	239.583	+	.	id "box_1_1_wwTGnwTw"; site "TAGGCATT";
2322	MotifSampler	misc_feature	158	165	382.612	+	.	id "box_1_1_wwTGnwTw"; site "TTTGGATT";
2325	MotifSampler	misc_feature	130	137	461.988	+	.	id "box_1_1_wwTGnwTw"; site "ATTGAATA";
2326	MotifSampler	misc_feature	28	35	2674.19	+	.	id "box_1_1_wwTGnwTw"; site "TATGCATA";
2326	MotifSampler	misc_feature	28	35	2145.25	-	.	id "box_1_1_wwTGnwTw"; site "TATGCATA";
2327	MotifSampler	misc_feature	221	228	218.933	+	.	id "box_1_1_wwTGnwTw"; site "TAAGAATT";
2327	MotifSampler	misc_feature	65	72	781.306	-	.	id "box_1_1_wwTGnwTw"; site "AATGTATT";
2328	MotifSampler	misc_feature	218	225	386.171	+	.	id "box_1_1_wwTGnwTw"; site "AATGTTTT";
2328	MotifSampler	misc_feature	182	189	541.252	-	.	id "box_1_1_wwTGnwTw"; site "TATGATTT";
2329	MotifSampler	misc_feature	188	195	808.042	+	.	id "box_1_1_wwTGnwTw"; site "TATGATTT";
2329	MotifSampler	misc_feature	88	95	545.975	-	.	id "box_1_1_wwTGnwTw"; site "TATGTATT";
2330	MotifSampler	misc_feature	177	184	558.708	+	.	id "box_1_1_wwTGnwTw"; site "TATGGATT";
2330	MotifSampler	misc_feature	102	109	186.559	-	.	id "box_1_1_wwTGnwTw"; site "ATAGTTTA";
2331	MotifSampler	misc_feature	139	146	496.172	+	.	id "box_1_1_wwTGnwTw"; site "TTAGATTT";
2331	MotifSampler	misc_feature	246	253	519.322	-	.	id "box_1_1_wwTGnwTw"; site "TTAGCATA";
2332	MotifSampler	misc_feature	108	115	1165.53	+	.	id "box_1_1_wwTGnwTw"; site "TTTGAATT";
2332	MotifSampler	misc_feature	248	255	861.473	-	.	id "box_1_1_wwTGnwTw"; site "TATGTTTT";
2333	MotifSampler	misc_feature	185	192	832.398	+	.	id "box_1_1_wwTGnwTw"; site "TATGTTTT";
2333	MotifSampler	misc_feature	195	202	1358.04	-	.	id "box_1_1_wwTGnwTw"; site "ATTGCTTT";
2334	MotifSampler	misc_feature	49	56	230.381	+	.	id "box_1_1_wwTGnwTw"; site "TTTGAATA";
2334	MotifSampler	misc_feature	27	34	263.11	-	.	id "box_1_1_wwTGnwTw"; site "TTTGTTTT";
2335	MotifSampler	misc_feature	229	236	552.906	+	.	id "box_1_1_wwTGnwTw"; site "ATAGTATT";
2335	MotifSampler	misc_feature	135	142	614.724	-	.	id "box_1_1_wwTGnwTw"; site "TATGATTT";
2338	MotifSampler	misc_feature	32	39	614.79	+	.	id "box_1_1_wwTGnwTw"; site "AATGCTTA";
2338	MotifSampler	misc_feature	32	39	1209.17	-	.	id "box_1_1_wwTGnwTw"; site "TAAGCATT";
2340	MotifSampler	misc_feature	272	279	798.759	+	.	id "box_1_1_wwTGnwTw"; site "TATGATTT";
2340	MotifSampler	misc_feature	134	141	1161.61	-	.	id "box_1_1_wwTGnwTw"; site "TTTGCTTT";
2341	MotifSampler	misc_feature	79	86	373.147	+	.	id "box_1_1_wwTGnwTw"; site "AATGTTTA";
2343	MotifSampler	misc_feature	153	160	476.669	+	.	id "box_1_1_wwTGnwTw"; site "TTTGGTTT";
2343	MotifSampler	misc_feature	80	87	113.874	-	.	id "box_1_1_wwTGnwTw"; site "AAAGTTTT";
2345	MotifSampler	misc_feature	253	260	980.86	+	.	id "box_1_1_wwTGnwTw"; site "ATTGATTT";
2346	MotifSampler	misc_feature	250	257	344.552	+	.	id "box_1_1_wwTGnwTw"; site "TTAGAATA";
2347	MotifSampler	misc_feature	153	160	143.302	+	.	id "box_1_1_wwTGnwTw"; site "TTAGAATA";
2347	MotifSampler	misc_feature	265	272	1278.96	-	.	id "box_1_1_wwTGnwTw"; site "TTTGCTTT";
2348	MotifSampler	misc_feature	50	57	339.775	+	.	id "box_1_1_wwTGnwTw"; site "TTTGTTTT";
2348	MotifSampler	misc_feature	247	254	602.187	-	.	id "box_1_1_wwTGnwTw"; site "TTTGATTT";
2351	MotifSampler	misc_feature	48	55	887.844	+	.	id "box_1_1_wwTGnwTw"; site "TATGTTTT";
2355	MotifSampler	misc_feature	236	243	927.537	+	.	id "box_1_1_wwTGnwTw"; site "TTTGCATA";
2355	MotifSampler	misc_feature	92	99	111.751	-	.	id "box_1_1_wwTGnwTw"; site "TTGGCTTA";
2356	MotifSampler	misc_feature	37	44	1364.65	+	.	id "box_1_1_wwTGnwTw"; site "TATGCATA";
2356	MotifSampler	misc_feature	37	44	2010.64	-	.	id "box_1_1_wwTGnwTw"; site "TATGCATA";
2359	MotifSampler	misc_feature	139	146	307.787	+	.	id "box_1_1_wwTGnwTw"; site "ATAGGATT";
2360	MotifSampler	misc_feature	98	105	631.876	+	.	id "box_1_1_wwTGnwTw"; site "TTTGAATT";
2360	MotifSampler	misc_feature	41	48	95.2948	-	.	id "box_1_1_wwTGnwTw"; site "ATGGCATT";
2362	MotifSampler	misc_feature	165	172	886.688	+	.	id "box_1_1_wwTGnwTw"; site "ATTGTATT";
2362	MotifSampler	misc_feature	207	214	346.294	-	.	id "box_1_1_wwTGnwTw"; site "TTAGGATA";
2363	MotifSampler	misc_feature	117	124	452.883	+	.	id "box_1_1_wwTGnwTw"; site "ATTGTTTT";
2363	MotifSampler	misc_feature	90	97	1158.79	-	.	id "box_1_1_wwTGnwTw"; site "ATTGCTTT";
2364	MotifSampler	misc_feature	67	74	476.669	+	.	id "box_1_1_wwTGnwTw"; site "TTTGGTTT";
2366	MotifSampler	misc_feature	27	34	340.962	+	.	id "box_1_1_wwTGnwTw"; site "TAAGGTTT";
2368	MotifSampler	misc_feature	31	38	1272.17	+	.	id "box_1_1_wwTGnwTw"; site "TTAGCATT";
2368	MotifSampler	misc_feature	166	173	368.985	-	.	id "box_1_1_wwTGnwTw"; site "ATTGTTTT";
2371	MotifSampler	misc_feature	140	147	508.993	+	.	id "box_1_1_wwTGnwTw"; site "TTTGTTTA";
2372	MotifSampler	misc_feature	250	257	526.231	+	.	id "box_1_1_wwTGnwTw"; site "AATGAATT";
2372	MotifSampler	misc_feature	230	237	492.058	-	.	id "box_1_1_wwTGnwTw"; site "TTAGGATA";
2373	MotifSampler	misc_feature	257	264	1474.19	+	.	id "box_1_1_wwTGnwTw"; site "ATTGCTTT";
2373	MotifSampler	misc_feature	98	105	592.893	-	.	id "box_1_1_wwTGnwTw"; site "ATAGCTTT";
2374	MotifSampler	misc_feature	179	186	434.752	+	.	id "box_1_1_wwTGnwTw"; site "TTTGTTTT";
2374	MotifSampler	misc_feature	71	78	272.774	-	.	id "box_1_1_wwTGnwTw"; site "TTAGGATA";
2376	MotifSampler	misc_feature	48	55	526.94	+	.	id "box_1_1_wwTGnwTw"; site "TAAGCTTT";
2376	MotifSampler	misc_feature	48	55	252.285	-	.	id "box_1_1_wwTGnwTw"; site "AAAGCTTA";
2377	MotifSampler	misc_feature	10	17	481.931	+	.	id "box_1_1_wwTGnwTw"; site "ATAGCATA";
2377	MotifSampler	misc_feature	22	29	1101.46	-	.	id "box_1_1_wwTGnwTw"; site "ATTGCATT";
2381	MotifSampler	misc_feature	154	161	695.317	+	.	id "box_1_1_wwTGnwTw"; site "TTTGTTTT";
2381	MotifSampler	misc_feature	260	267	385.104	-	.	id "box_1_1_wwTGnwTw"; site "TTTGTATA";
2386	MotifSampler	misc_feature	250	257	486.195	+	.	id "box_1_1_wwTGnwTw"; site "TATGATTA";
2386	MotifSampler	misc_feature	170	177	437.825	-	.	id "box_1_1_wwTGnwTw"; site "ATAGGTTA";
2392	MotifSampler	misc_feature	50	57	1338.81	+	.	id "box_1_1_wwTGnwTw"; site "ATAGCTTA";
2394	MotifSampler	misc_feature	285	292	268.823	+	.	id "box_1_1_wwTGnwTw"; site "TTAGTTTA";
2398	MotifSampler	misc_feature	102	109	942.786	+	.	id "box_1_1_wwTGnwTw"; site "TTTGCTTT";
2399	MotifSampler	misc_feature	17	24	803.678	+	.	id "box_1_1_wwTGnwTw"; site "TTTGCTTA";
2399	MotifSampler	misc_feature	241	248	837.586	-	.	id "box_1_1_wwTGnwTw"; site "TATGAATA";
2400	MotifSampler	misc_feature	122	129	1737.58	+	.	id "box_1_1_wwTGnwTw"; site "TTAGCATT";
2405	MotifSampler	misc_feature	142	149	254.88	+	.	id "box_1_1_wwTGnwTw"; site "AATGTTTA";
2405	MotifSampler	misc_feature	26	33	480.629	-	.	id "box_1_1_wwTGnwTw"; site "TTAGATTT";
2411	MotifSampler	misc_feature	238	245	1560.46	+	.	id "box_1_1_wwTGnwTw"; site "TATGTATT";
2411	MotifSampler	misc_feature	13	20	303.769	-	.	id "box_1_1_wwTGnwTw"; site "TTAGGATA";
2412	MotifSampler	misc_feature	179	186	1158.83	+	.	id "box_1_1_wwTGnwTw"; site "TTTGCATA";
2420	MotifSampler	misc_feature	296	303	905.048	+	.	id "box_1_1_wwTGnwTw"; site "ATAGCTTT";
2424	MotifSampler	misc_feature	224	231	1063.95	+	.	id "box_1_1_wwTGnwTw"; site "ATTGTATT";
2427	MotifSampler	misc_feature	95	102	1048.24	+	.	id "box_1_1_wwTGnwTw"; site "TTTGCTTT";
2427	MotifSampler	misc_feature	50	57	194.228	-	.	id "box_1_1_wwTGnwTw"; site "ATAGAATA";
2433	MotifSampler	misc_feature	64	71	851.34	+	.	id "box_1_1_wwTGnwTw"; site "TTAGAATT";
2433	MotifSampler	misc_feature	18	25	759.125	-	.	id "box_1_1_wwTGnwTw"; site "TATGTTTA";
2435	MotifSampler	misc_feature	293	300	1463.94	+	.	id "box_1_1_wwTGnwTw"; site "TATGTATT";
2435	MotifSampler	misc_feature	222	229	212.206	-	.	id "box_1_1_wwTGnwTw"; site "TAAGTTTT";
2437	MotifSampler	misc_feature	70	77	2161.77	+	.	id "box_1_1_wwTGnwTw"; site "AATGCTTT";
2437	MotifSampler	misc_feature	280	287	1609.7	-	.	id "box_1_1_wwTGnwTw"; site "TTTGCATT";
2441	MotifSampler	misc_feature	93	100	720.493	+	.	id "box_1_1_wwTGnwTw"; site "TTAGCTTT";
2442	MotifSampler	misc_feature	213	220	88.3962	+	.	id "box_1_1_wwTGnwTw"; site "AAAGAATT";
2444	MotifSampler	misc_feature	225	232	1423.95	+	.	id "box_1_1_wwTGnwTw"; site "ATTGCTTT";
2444	MotifSampler	misc_feature	10	17	1347.96	-	.	id "box_1_1_wwTGnwTw"; site "TATGTTTT";
2444	MotifSampler	misc_feature	101	108	53.7828	-	.	id "box_1_1_wwTGnwTw"; site "ATGGAATT";
2448	MotifSampler	misc_feature	80	87	816.79	+	.	id "box_1_1_wwTGnwTw"; site "AATGCATT";
2448	MotifSampler	misc_feature	80	87	1677.06	-	.	id "box_1_1_wwTGnwTw"; site "AATGCATT";
2450	MotifSampler	misc_feature	265	272	510.333	+	.	id "box_1_1_wwTGnwTw"; site "ATTGTATA";
2451	MotifSampler	misc_feature	114	121	512.422	+	.	id "box_1_1_wwTGnwTw"; site "ATAGCTTT";
2451	MotifSampler	misc_feature	41	48	1537.96	-	.	id "box_1_1_wwTGnwTw"; site "ATTGCATT";
2455	MotifSampler	misc_feature	216	223	710.213	+	.	id "box_1_1_wwTGnwTw"; site "ATAGCTTT";
2457	MotifSampler	misc_feature	218	225	536.334	+	.	id "box_1_1_wwTGnwTw"; site "ATTGTTTT";
2457	MotifSampler	misc_feature	140	147	558.035	-	.	id "box_1_1_wwTGnwTw"; site "TAAGAATT";
2461	MotifSampler	misc_feature	117	124	885.284	+	.	id "box_1_1_wwTGnwTw"; site "TTAGCTTT";
2466	MotifSampler	misc_feature	21	28	510.197	+	.	id "box_1_1_wwTGnwTw"; site "TATGTTTA";
2467	MotifSampler	misc_feature	143	150	1242.35	+	.	id "box_1_1_wwTGnwTw"; site "TTTGCTTA";
2467	MotifSampler	misc_feature	60	67	971.52	-	.	id "box_1_1_wwTGnwTw"; site "TATGTTTA";
2470	MotifSampler	misc_feature	234	241	470.462	+	.	id "box_1_1_wwTGnwTw"; site "ATTGTTTA";
2470	MotifSampler	misc_feature	261	268	366.882	-	.	id "box_1_1_wwTGnwTw"; site "TATGGTTT";
2471	MotifSampler	misc_feature	292	299	201.14	+	.	id "box_1_1_wwTGnwTw"; site "ATAGTTTT";
2471	MotifSampler	misc_feature	267	274	784.979	-	.	id "box_1_1_wwTGnwTw"; site "ATTGATTA";
2472	MotifSampler	misc_feature	219	226	1357.34	+	.	id "box_1_1_wwTGnwTw"; site "TTTGCATT";
2473	MotifSampler	misc_feature	176	183	651.237	+	.	id "box_1_1_wwTGnwTw"; site "TTTGCTTT";
2473	MotifSampler	misc_feature	220	227	1337.53	-	.	id "box_1_1_wwTGnwTw"; site "TATGTATT";
2474	MotifSampler	misc_feature	263	270	350.85	+	.	id "box_1_1_wwTGnwTw"; site "AATGATTT";
2475	MotifSampler	misc_feature	106	113	1311.48	+	.	id "box_1_1_wwTGnwTw"; site "ATAGCTTT";
2477	MotifSampler	misc_feature	217	224	2407.74	+	.	id "box_1_1_wwTGnwTw"; site "ATTGCATT";
2477	MotifSampler	misc_feature	57	64	411.456	-	.	id "box_1_1_wwTGnwTw"; site "AATGGTTT";
2478	MotifSampler	misc_feature	33	40	192.069	+	.	id "box_1_1_wwTGnwTw"; site "TAAGTTTT";
2478	MotifSampler	misc_feature	75	82	490.437	-	.	id "box_1_1_wwTGnwTw"; site "TTTGAATA";
2483	MotifSampler	misc_feature	188	195	427.426	+	.	id "box_1_1_wwTGnwTw"; site "TATGTATA";
2483	MotifSampler	misc_feature	60	67	976.316	-	.	id "box_1_1_wwTGnwTw"; site "TATGTTTA";
2484	MotifSampler	misc_feature	14	21	375.658	+	.	id "box_1_1_wwTGnwTw"; site "TTTGTTTT";
2487	MotifSampler	misc_feature	221	228	993.65	+	.	id "box_1_1_wwTGnwTw"; site "TATGAATT";
2489	MotifSampler	misc_feature	5	12	1559.76	+	.	id "box_1_1_wwTGnwTw"; site "ATTGCTTT";
2494	MotifSampler	misc_feature	264	271	245.649	+	.	id "box_1_1_wwTGnwTw"; site "TTTGTTTT";
2496	MotifSampler	misc_feature	160	167	477.464	+	.	id "box_1_1_wwTGnwTw"; site "ATAGAATT";
2496	MotifSampler	misc_feature	132	139	424.457	-	.	id "box_1_1_wwTGnwTw"; site "TTTGAATT";
2497	MotifSampler	misc_feature	211	218	110.526	+	.	id "box_1_1_wwTGnwTw"; site "TAGGTTTT";
2499	MotifSampler	misc_feature	72	79	992.707	+	.	id "box_1_1_wwTGnwTw"; site "TTTGTATT";
2499	MotifSampler	misc_feature	239	246	582.555	-	.	id "box_1_1_wwTGnwTw"; site "TTTGTATA";
2502	MotifSampler	misc_feature	310	317	1404	+	.	id "box_1_1_wwTGnwTw"; site "TTAGCATT";
2502	MotifSampler	misc_feature	68	75	195.468	-	.	id "box_1_1_wwTGnwTw"; site "ATAGGTTA";
2503	MotifSampler	misc_feature	106	113	766.072	+	.	id "box_1_1_wwTGnwTw"; site "ATAGCTTT";
2505	MotifSampler	misc_feature	100	107	459.539	+	.	id "box_1_1_wwTGnwTw"; site "TAAGCTTT";
2505	MotifSampler	misc_feature	100	107	686.754	-	.	id "box_1_1_wwTGnwTw"; site "AAAGCTTA";
2507	MotifSampler	misc_feature	121	128	1349.18	+	.	id "box_1_1_wwTGnwTw"; site "TTTGTATT";
2509	MotifSampler	misc_feature	184	191	1533.69	+	.	id "box_1_1_wwTGnwTw"; site "TTAGCTTT";
2509	MotifSampler	misc_feature	203	210	533.212	-	.	id "box_1_1_wwTGnwTw"; site "TTAGAATT";
2511	MotifSampler	misc_feature	22	29	1737.77	+	.	id "box_1_1_wwTGnwTw"; site "TTTGCATT";
2513	MotifSampler	misc_feature	266	273	395.147	+	.	id "box_1_1_wwTGnwTw"; site "TTTGTATA";
2515	MotifSampler	misc_feature	113	120	932.451	+	.	id "box_1_1_wwTGnwTw"; site "AATGCTTA";
2515	MotifSampler	misc_feature	113	120	682.8	-	.	id "box_1_1_wwTGnwTw"; site "TAAGCATT";
2518	MotifSampler	misc_feature	48	55	133.252	+	.	id "box_1_1_wwTGnwTw"; site "AAAGATTA";
2518	MotifSampler	misc_feature	283	290	1158.34	-	.	id "box_1_1_wwTGnwTw"; site "ATTGCATA";
2533	MotifSampler	misc_feature	85	92	256.892	+	.	id "box_1_1_wwTGnwTw"; site "AAAGCATA";
2533	MotifSampler	misc_feature	85	92	2318.54	-	.	id "box_1_1_wwTGnwTw"; site "TATGCTTT";
2534	MotifSampler	misc_feature	223	230	2170.85	+	.	id "box_1_1_wwTGnwTw"; site "TTTGCATT";
2536	MotifSampler	misc_feature	148	155	1418.87	+	.	id "box_1_1_wwTGnwTw"; site "TTAGCTTT";
2536	MotifSampler	misc_feature	143	150	317.029	-	.	id "box_1_1_wwTGnwTw"; site "TAAGGTTA";
2537	MotifSampler	misc_feature	165	172	744.82	+	.	id "box_1_1_wwTGnwTw"; site "ATAGAATT";
2537	MotifSampler	misc_feature	21	28	828.472	-	.	id "box_1_1_wwTGnwTw"; site "ATAGCTTT";
2538	MotifSampler	misc_feature	220	227	1187.73	+	.	id "box_1_1_wwTGnwTw"; site "ATTGCTTT";
2541	MotifSampler	misc_feature	61	68	302.176	+	.	id "box_1_1_wwTGnwTw"; site "TTTGGTTT";
2542	MotifSampler	misc_feature	218	225	584.67	+	.	id "box_1_1_wwTGnwTw"; site "ATTGGTTA";
2542	MotifSampler	misc_feature	1	8	274.296	-	.	id "box_1_1_wwTGnwTw"; site "AAAGTATT";
2544	MotifSampler	misc_feature	95	102	795.722	+	.	id "box_1_1_wwTGnwTw"; site "TATGAATA";
2544	MotifSampler	misc_feature	90	97	999.519	-	.	id "box_1_1_wwTGnwTw"; site "ATAGCTTT";
2547	MotifSampler	misc_feature	127	134	3405.08	+	.	id "box_1_1_wwTGnwTw"; site "TATGCTTT";
2547	MotifSampler	misc_feature	127	134	221.888	-	.	id "box_1_1_wwTGnwTw"; site "AAAGCATA";
2548	MotifSampler	misc_feature	128	135	1063.95	+	.	id "box_1_1_wwTGnwTw"; site "ATTGTATT";
2550	MotifSampler	misc_feature	261	268	460.718	+	.	id "box_1_1_wwTGnwTw"; site "TTTGTTTT";
2551	MotifSampler	misc_feature	22	29	727.175	+	.	id "box_1_1_wwTGnwTw"; site "TTTGATTT";
2553	MotifSampler	misc_feature	13	20	506.569	+	.	id "box_1_1_wwTGnwTw"; site "ATAGCATA";
2555	MotifSampler	misc_feature	296	303	626.558	+	.	id "box_1_1_wwTGnwTw"; site "ATTGTTTT";
2555	MotifSampler	misc_feature	41	48	451.292	-	.	id "box_1_1_wwTGnwTw"; site "ATAGCATA";
2556	MotifSampler	misc_feature	248	255	1730.9	+	.	id "box_1_1_wwTGnwTw"; site "AATGCATT";
2556	MotifSampler	misc_feature	248	255	1260.58	-	.	id "box_1_1_wwTGnwTw"; site "AATGCATT";
2558	MotifSampler	misc_feature	182	189	214.323	+	.	id "box_1_1_wwTGnwTw"; site "AATGAATA";
2558	MotifSampler	misc_feature	136	143	168.726	-	.	id "box_1_1_wwTGnwTw"; site "TAGGCATA";
2559	MotifSampler	misc_feature	75	82	353.969	+	.	id "box_1_1_wwTGnwTw"; site "TTTGTTTT";
2561	MotifSampler	misc_feature	227	234	1053.23	+	.	id "box_1_1_wwTGnwTw"; site "ATTGCTTA";
2561	MotifSampler	misc_feature	188	195	1390.56	-	.	id "box_1_1_wwTGnwTw"; site "TTTGCTTT";
2562	MotifSampler	misc_feature	166	173	951.845	+	.	id "box_1_1_wwTGnwTw"; site "TATGTATT";
2563	MotifSampler	misc_feature	244	251	379.331	+	.	id "box_1_1_wwTGnwTw"; site "AATGGATA";
2563	MotifSampler	misc_feature	271	278	633.376	-	.	id "box_1_1_wwTGnwTw"; site "ATTGATTA";
2564	MotifSampler	misc_feature	213	220	1072.57	+	.	id "box_1_1_wwTGnwTw"; site "TTAGCTTT";
2565	MotifSampler	misc_feature	40	47	502.496	+	.	id "box_1_1_wwTGnwTw"; site "TTTGTTTT";
2566	MotifSampler	misc_feature	42	49	1209.48	+	.	id "box_1_1_wwTGnwTw"; site "TTTGCATT";
2568	MotifSampler	misc_feature	39	46	300.705	+	.	id "box_1_1_wwTGnwTw"; site "ATAGTTTT";
2569	MotifSampler	misc_feature	157	164	554.048	+	.	id "box_1_1_wwTGnwTw"; site "AAAGCATT";
2569	MotifSampler	misc_feature	157	164	1767.04	-	.	id "box_1_1_wwTGnwTw"; site "AATGCTTT";
2570	MotifSampler	misc_feature	142	149	634.393	+	.	id "box_1_1_wwTGnwTw"; site "TTTGCTTT";
2570	MotifSampler	misc_feature	168	175	471.322	-	.	id "box_1_1_wwTGnwTw"; site "TTTGGTTT";
2571	MotifSampler	misc_feature	45	52	796.153	+	.	id "box_1_1_wwTGnwTw"; site "TTTGCTTT";
2573	MotifSampler	misc_feature	250	257	888.972	+	.	id "box_1_1_wwTGnwTw"; site "ATTGATTA";
2573	MotifSampler	misc_feature	8	15	127.004	-	.	id "box_1_1_wwTGnwTw"; site "AAAGATTT";
2575	MotifSampler	misc_feature	104	111	1134.09	+	.	id "box_1_1_wwTGnwTw"; site "ATTGTATT";
2579	MotifSampler	misc_feature	110	117	549.069	+	.	id "box_1_1_wwTGnwTw"; site "TATGTTTT";
2579	MotifSampler	misc_feature	238	245	335.243	-	.	id "box_1_1_wwTGnwTw"; site "AATGAATT";
2582	MotifSampler	misc_feature	26	33	217.974	+	.	id "box_1_1_wwTGnwTw"; site "TTTGGTTT";
2586	MotifSampler	misc_feature	221	228	279.926	+	.	id "box_1_1_wwTGnwTw"; site "TTTGGTTT";
2587	MotifSampler	misc_feature	298	305	1051.02	+	.	id "box_1_1_wwTGnwTw"; site "ATTGCTTA";
2588	MotifSampler	misc_feature	269	276	206.521	+	.	id "box_1_1_wwTGnwTw"; site "TTTGGTTT";
2588	MotifSampler	misc_feature	182	189	1131.05	-	.	id "box_1_1_wwTGnwTw"; site "TTAGCTTA";
2593	MotifSampler	misc_feature	208	215	1395.43	+	.	id "box_1_1_wwTGnwTw"; site "AATGCTTT";
2593	MotifSampler	misc_feature	143	150	1473.55	-	.	id "box_1_1_wwTGnwTw"; site "ATTGCATA";
2594	MotifSampler	misc_feature	12	19	1101.46	+	.	id "box_1_1_wwTGnwTw"; site "ATTGCATT";
2594	MotifSampler	misc_feature	196	203	1154.01	-	.	id "box_1_1_wwTGnwTw"; site "TATGTTTT";
2596	MotifSampler	misc_feature	302	309	515.582	+	.	id "box_1_1_wwTGnwTw"; site "TTTGTTTT";
2596	MotifSampler	misc_feature	128	135	428.558	-	.	id "box_1_1_wwTGnwTw"; site "AATGGTTT";
2597	MotifSampler	misc_feature	151	158	460.718	+	.	id "box_1_1_wwTGnwTw"; site "TTTGTTTT";
2598	MotifSampler	misc_feature	162	169	803.678	+	.	id "box_1_1_wwTGnwTw"; site "TTTGCTTA";
2598	MotifSampler	misc_feature	14	21	1158.83	-	.	id "box_1_1_wwTGnwTw"; site "TTTGCATA";
2603	MotifSampler	misc_feature	240	247	766.94	+	.	id "box_1_1_wwTGnwTw"; site "TTTGCATT";
2607	MotifSampler	misc_feature	312	319	391.604	+	.	id "box_1_1_wwTGnwTw"; site "AATGAATA";
2607	MotifSampler	misc_feature	96	103	288.616	-	.	id "box_1_1_wwTGnwTw"; site "TTTGGTTT";
2614	MotifSampler	misc_feature	173	180	389.968	+	.	id "box_1_1_wwTGnwTw"; site "TAAGATTT";
2617	MotifSampler	misc_feature	149	156	907.266	+	.	id "box_1_1_wwTGnwTw"; site "ATTGTATT";
2617	MotifSampler	misc_feature	330	337	482.954	-	.	id "box_1_1_wwTGnwTw"; site "ATTGTATT";
2618	MotifSampler	misc_feature	137	144	93.0301	+	.	id "box_1_1_wwTGnwTw"; site "TTGGTATT";
2618	MotifSampler	misc_feature	228	235	406.843	-	.	id "box_1_1_wwTGnwTw"; site "TATGAATA";
2619	MotifSampler	misc_feature	59	66	385.492	+	.	id "box_1_1_wwTGnwTw"; site "AATGTATA";
2619	MotifSampler	misc_feature	20	27	447.973	-	.	id "box_1_1_wwTGnwTw"; site "TTTGGATT";
2620	MotifSampler	misc_feature	137	144	1502.66	+	.	id "box_1_1_wwTGnwTw"; site "TTAGCTTA";
2620	MotifSampler	misc_feature	149	156	379.637	-	.	id "box_1_1_wwTGnwTw"; site "ATTGGATA";
2621	MotifSampler	misc_feature	39	46	1608.37	+	.	id "box_1_1_wwTGnwTw"; site "AATGCTTA";
2621	MotifSampler	misc_feature	50	57	1531.79	-	.	id "box_1_1_wwTGnwTw"; site "TTAGCTTA";
2622	MotifSampler	misc_feature	214	221	167.197	+	.	id "box_1_1_wwTGnwTw"; site "AAAGTTTT";
2622	MotifSampler	misc_feature	140	147	495.955	-	.	id "box_1_1_wwTGnwTw"; site "ATTGTTTA";
2625	MotifSampler	misc_feature	252	259	590.977	+	.	id "box_1_1_wwTGnwTw"; site "TTTGATTT";
2625	MotifSampler	misc_feature	58	65	669.404	-	.	id "box_1_1_wwTGnwTw"; site "ATTGATTT";
2626	MotifSampler	misc_feature	37	44	693.605	+	.	id "box_1_1_wwTGnwTw"; site "ATTGAATT";
2626	MotifSampler	misc_feature	97	104	1143.19	-	.	id "box_1_1_wwTGnwTw"; site "AATGCTTA";
2628	MotifSampler	misc_feature	148	155	893.562	+	.	id "box_1_1_wwTGnwTw"; site "TTTGCTTT";
2628	MotifSampler	misc_feature	108	115	145.512	-	.	id "box_1_1_wwTGnwTw"; site "ATAGAATA";
2629	MotifSampler	misc_feature	267	274	621.512	+	.	id "box_1_1_wwTGnwTw"; site "TTTGGATT";
2629	MotifSampler	misc_feature	313	320	526.885	-	.	id "box_1_1_wwTGnwTw"; site "TATGTTTA";
2630	MotifSampler	misc_feature	202	209	614.685	+	.	id "box_1_1_wwTGnwTw"; site "AATGTATT";
2630	MotifSampler	misc_feature	126	133	342.434	-	.	id "box_1_1_wwTGnwTw"; site "TTTGGATA";
2632	MotifSampler	misc_feature	242	249	2705.62	+	.	id "box_1_1_wwTGnwTw"; site "TATGCTTT";
2632	MotifSampler	misc_feature	237	244	1175.06	-	.	id "box_1_1_wwTGnwTw"; site "ATAGCATA";
2633	MotifSampler	misc_feature	88	95	651.96	+	.	id "box_1_1_wwTGnwTw"; site "TTTGCTTA";
2633	MotifSampler	misc_feature	211	218	206.887	-	.	id "box_1_1_wwTGnwTw"; site "AAAGTATT";
2634	MotifSampler	misc_feature	63	70	1560.37	+	.	id "box_1_1_wwTGnwTw"; site "ATTGCTTT";
2634	MotifSampler	misc_feature	72	79	453.837	-	.	id "box_1_1_wwTGnwTw"; site "TTTGGTTT";
2635	MotifSampler	misc_feature	179	186	406.272	+	.	id "box_1_1_wwTGnwTw"; site "AATGTTTA";
2635	MotifSampler	misc_feature	60	67	483.479	-	.	id "box_1_1_wwTGnwTw"; site "TATGTTTA";
2636	MotifSampler	misc_feature	100	107	389.341	+	.	id "box_1_1_wwTGnwTw"; site "TATGGATA";
2636	MotifSampler	misc_feature	56	63	891.528	-	.	id "box_1_1_wwTGnwTw"; site "ATTGAATT";
2638	MotifSampler	misc_feature	244	251	419.816	+	.	id "box_1_1_wwTGnwTw"; site "ATAGTTTA";
2638	MotifSampler	misc_feature	109	116	253.285	-	.	id "box_1_1_wwTGnwTw"; site "TTTGTTTT";
2639	MotifSampler	misc_feature	24	31	326.319	+	.	id "box_1_1_wwTGnwTw"; site "TAAGAATT";
2639	MotifSampler	misc_feature	279	286	538.288	-	.	id "box_1_1_wwTGnwTw"; site "TTTGATTT";
2641	MotifSampler	misc_feature	175	182	1016.46	+	.	id "box_1_1_wwTGnwTw"; site "ATTGTATT";
2641	MotifSampler	misc_feature	111	118	762.269	-	.	id "box_1_1_wwTGnwTw"; site "ATTGTATT";
2646	MotifSampler	misc_feature	219	226	410.664	+	.	id "box_1_1_wwTGnwTw"; site "ATAGTTTT";
2646	MotifSampler	misc_feature	134	141	244.604	-	.	id "box_1_1_wwTGnwTw"; site "AATGTTTA";
2647	MotifSampler	misc_feature	92	99	613.88	+	.	id "box_1_1_wwTGnwTw"; site "TATGGATT";
2647	MotifSampler	misc_feature	205	212	437.312	-	.	id "box_1_1_wwTGnwTw"; site "ATTGGTTT";
2649	MotifSampler	misc_feature	103	110	249.224	+	.	id "box_1_1_wwTGnwTw"; site "AAAGCTTA";
2649	MotifSampler	misc_feature	103	110	747.8	-	.	id "box_1_1_wwTGnwTw"; site "TAAGCTTT";
2653	MotifSampler	misc_feature	165	172	1560.84	+	.	id "box_1_1_wwTGnwTw"; site "TTTGCTTT";
2653	MotifSampler	misc_feature	269	276	894.22	-	.	id "box_1_1_wwTGnwTw"; site "TATGTATT";
2656	MotifSampler	misc_feature	207	214	583.027	+	.	id "box_1_1_wwTGnwTw"; site "TATGAATA";
2658	MotifSampler	misc_feature	247	254	707.796	+	.	id "box_1_1_wwTGnwTw"; site "AATGTTTA";
2658	MotifSampler	misc_feature	196	203	530.024	-	.	id "box_1_1_wwTGnwTw"; site "ATTGTTTT";
2663	MotifSampler	misc_feature	170	177	492.604	+	.	id "box_1_1_wwTGnwTw"; site "ATTGTTTT";
2663	MotifSampler	misc_feature	213	220	1034.85	-	.	id "box_1_1_wwTGnwTw"; site "ATTGCATT";
2665	MotifSampler	misc_feature	113	120	601.289	+	.	id "box_1_1_wwTGnwTw"; site "TTAGTATT";
2665	MotifSampler	misc_feature	1	8	1371.43	-	.	id "box_1_1_wwTGnwTw"; site "TTTGCATT";
2665	MotifSampler	misc_feature	46	53	531.075	-	.	id "box_1_1_wwTGnwTw"; site "TTTGATTT";
2666	MotifSampler	misc_feature	241	248	208.515	+	.	id "box_1_1_wwTGnwTw"; site "AATGTTTT";
2668	MotifSampler	misc_feature	43	50	946.319	+	.	id "box_1_1_wwTGnwTw"; site "AATGTATT";
2668	MotifSampler	misc_feature	47	54	320.599	-	.	id "box_1_1_wwTGnwTw"; site "AATGAATA";
2674	MotifSampler	misc_feature	83	90	526.94	+	.	id "box_1_1_wwTGnwTw"; site "TAAGCTTT";
2674	MotifSampler	misc_feature	83	90	351.844	-	.	id "box_1_1_wwTGnwTw"; site "AAAGCTTA";
2676	MotifSampler	misc_feature	16	23	508.051	+	.	id "box_1_1_wwTGnwTw"; site "TTTGATTT";
2676	MotifSampler	misc_feature	161	168	618.724	-	.	id "box_1_1_wwTGnwTw"; site "ATTGATTA";
2681	MotifSampler	misc_feature	17	24	230.851	+	.	id "box_1_1_wwTGnwTw"; site "TAAGGATT";
2683	MotifSampler	misc_feature	135	142	357.564	+	.	id "box_1_1_wwTGnwTw"; site "TTTGGTTA";
[truncated: 1,933 more rows]
