# Supplementary material for: The SOX2 response program in glioblastoma multiforme: an integrated ChIP-seq, expression microarray, and microRNA analysis
Source: BMC Genomics. 2011 Jan 6;12:11. doi: 10.1186/1471-2164-12-11 (PMC3022822; doi:10.1186/1471-2164-12-11)
Supplement: Additional file 9 — Frequencies of known TFs binding sites co-occurred in the SOX2 binding regions. [file 1471-2164-12-11-S9.XLS]

## Sheet: Sheet1
Additional File 9. Frequencies of known TFs binding sites co-occurred in the SOX2 binding regions
Known TFs	number of occurrencies	percentage of total sites
IRF1_Q6	582	11.9189
FOXD3_01	517	10.5878
OCT1_04	517	10.5878
TEF1_Q6	517	10.5878
HNF3ALPHA_Q6	509	10.4239
GATA_Q6	490	10.0348
POU1F1_Q6	458	9.37948
OCT_Q6	457	9.359
FOX_Q2	456	9.33852
OCT1_Q5_01	448	9.17469
HNF1_Q6	428	8.7651
FOXJ2_01	418	8.56031
HFH3_01	415	8.49887
OCT1_06	412	8.43744
FREAC7_01	410	8.39648
HNF3_Q6	408	8.35552
AREB6_04	407	8.33504
PIT1_Q6	404	8.2736
FOXO1_01	394	8.06881
GR_Q6_01	381	7.80258
CEBPB_01	372	7.61827
CEBP_Q2_01	371	7.59779
GATA_C	365	7.47491
GATA1_04	362	7.41348
IRF_Q6	357	7.31108
AP1_Q6_01	356	7.2906
SRY_02	356	7.2906
NKX62_Q2	342	7.00389
HOXA4_Q2	336	6.88102
LEF1_Q2	332	6.7991
AP1_Q4_01	331	6.77862
AP3_Q6	331	6.77862
FOXO4_01	321	6.57383
NKX3A_01	311	6.36904
CEBPGAMMA_Q6	309	6.32808
TEF_Q6	305	6.24616
LHX3_01	304	6.22568
AP1_C	303	6.2052
GR_Q6	301	6.16424
TCF4_Q5	298	6.10281
AP1FJ_Q2	295	6.04137
OCT1_02	294	6.02089
CEBP_01	290	5.93897
GATA4_Q3	289	5.91849
DBP_Q6	283	5.79562
TBP_01	283	5.79562
NFAT_Q6	282	5.77514
TCF11_01	282	5.77514
NFAT_Q4_01	281	5.75466
AP1_Q2	280	5.73418
AP1_Q6	279	5.7137
AREB6_02	277	5.67274
HAND1E47_01	277	5.67274
GATA1_02	274	5.6113
CEBPA_01	273	5.59083
SOX9_B1	268	5.48843
FOXJ2_02	267	5.46795
MEF2_Q6_01	266	5.44747
CEBP_Q3	265	5.42699
AP1_Q4	263	5.38603
STAT_Q6	263	5.38603
NKX61_01	262	5.36555
LFA1_Q6	259	5.30412
OCT1_Q6	259	5.30412
CRX_Q4	258	5.28364
PBX1_01	255	5.2222
BRN2_01	247	5.05837
ER_Q6_01	247	5.05837
GATA1_05	247	5.05837
AP1_01	244	4.99693
TST1_01	244	4.99693
AP1_Q2_01	243	4.97645
CEBP_Q2	242	4.95597
MYOD_Q6	242	4.95597
HNF1_01	241	4.93549
CART1_01	240	4.91501
ETS_Q4	240	4.91501
PU1_Q6	240	4.91501
P53_02	238	4.87405
ELF1_Q6	237	4.85357
CEBPB_02	236	4.83309
ERR1_Q2	236	4.83309
HMGIY_Q6	236	4.83309
AML1_01	235	4.81262
LBP1_Q6	235	4.81262
HFH4_01	233	4.77166
CEBPDELTA_Q6	231	4.7307
FOXO3_01	231	4.7307
YY1_01	231	4.7307
HLF_01	229	4.68974
MEIS1_01	229	4.68974
LMO2COM_02	228	4.66926
NKX22_01	228	4.66926
GATA1_03	227	4.64878
IPF1_Q4	227	4.64878
DR1_Q3	220	4.50543
USF_02	220	4.50543
GATA3_01	219	4.48495
HNF6_Q6	219	4.48495
GATA6_01	216	4.42351
CDC5_01	214	4.38255
YY1_Q6	214	4.38255
OCT1_B	212	4.34159
MYB_Q3	208	4.25968
AML1_Q6	206	4.21872
NRF2_Q4	204	4.17776
HNF1_C	202	4.1368
HNF4_DR1_Q3	202	4.1368
FOXO1_02	201	4.11632
LMO2COM_01	201	4.11632
OCT1_03	198	4.05488
PPAR_DR1_Q2	197	4.03441
AREB6_01	195	3.99345
FAC1_01	194	3.97297
E2A_Q2	193	3.95249
FOXO4_02	193	3.95249
TITF1_Q3	193	3.95249
AFP1_Q6	192	3.93201
NF1_Q6	190	3.89105
PITX2_Q2	190	3.89105
AP4_Q5	188	3.85009
E4BP4_01	188	3.85009
OCT1_07	186	3.80913
HNF4ALPHA_Q6	182	3.72722
NF1_Q6_01	181	3.70674
P53_DECAMER_Q2	181	3.70674
TGIF_01	181	3.70674
CREBP1_01	178	3.6453
TATA_C	175	3.58386
RORA1_01	174	3.56338
AP4_Q6_01	172	3.52242
MYCMAX_02	172	3.52242
TFIII_Q6	170	3.48147
CDPCR3HD_01	169	3.46099
CHX10_01	169	3.46099
ETS1_B	169	3.46099
E12_Q6	168	3.44051
MYB_Q6	168	3.44051
OCT_C	167	3.42003
CDP_02	166	3.39955
MRF2_01	166	3.39955
PAX_Q6	165	3.37907
STAT_01	165	3.37907
SMAD3_Q6	164	3.35859
VDR_Q3	164	3.35859
CEBP_C	163	3.33811
MZF1_01	163	3.33811
HNF4_01	162	3.31763
HSF2_01	162	3.31763
BACH2_01	160	3.27667
MAZ_Q6	160	3.27667
MZF1_02	160	3.27667
E47_02	158	3.23572
NFY_Q6	157	3.21524
AML_Q6	155	3.17428
PAX8_B	154	3.1538
PEA3_Q6	154	3.1538
FREAC2_01	153	3.13332
USF_Q6	153	3.13332
IRF7_01	152	3.11284
STAT5A_01	152	3.11284
STAT5B_01	151	3.09236
ER_Q6	150	3.07188
LEF1_Q6	148	3.03092
OSF2_Q6	148	3.03092
RSRFC4_01	148	3.03092
USF_C	148	3.03092
MYB_Q5_01	147	3.01044
ICSBP_Q6	146	2.98997
COUP_01	144	2.94901
SF1_Q6	143	2.92853
HSF1_01	142	2.90805
OCT1_01	142	2.90805
OCT1_05	141	2.88757
ETS2_B	140	2.86709
NFE2_01	139	2.84661
AP4_Q6	138	2.82613
CDPCR1_01	138	2.82613
CREBP1CJUN_01	138	2.82613
CREB_Q4_01	134	2.74421
MEF2_02	134	2.74421
POU3F2_02	134	2.74421
RSRFC4_Q2	134	2.74421
MYOD_Q6_01	132	2.70326
MEF2_03	130	2.6623
RFX1_01	126	2.58038
GATA2_01	125	2.5599
TTF1_Q6	124	2.53942
CREL_01	123	2.51894
EFC_Q6	122	2.49846
USF_Q6_01	122	2.49846
AP2GAMMA_01	121	2.47798
CHOP_01	120	2.45751
P300_01	120	2.45751
AMEF2_Q6	118	2.41655
TAL1ALPHAE47_01	118	2.41655
FREAC3_01	117	2.39607
AR_Q2	116	2.37559
POU3F2_01	116	2.37559
NFY_Q6_01	115	2.35511
GCM_Q2	114	2.33463
RFX1_02	114	2.33463
STAT1_02	112	2.29367
PBX1_02	111	2.27319
AREB6_03	110	2.25271
TAL1BETAE47_01	110	2.25271
TAL1BETAITF2_01	110	2.25271
SREBP_Q3	109	2.23223
SMAD_Q6	108	2.21176
SREBP1_01	108	2.21176
GRE_C	107	2.19128
AR_01	106	2.1708
ISRE_01	106	2.1708
SMAD4_Q6	106	2.1708
PAX2_01	105	2.15032
USF2_Q6	105	2.15032
FREAC4_01	102	2.08888
MEIS1BHOXA9_01	102	2.08888
CREB_Q3	101	2.0684
RP58_01	101	2.0684
SRF_Q5_01	99	2.02744
NFKB_Q6	97	1.98648
USF_01	95	1.94553
AP2REP_01	94	1.92505
SRY_01	94	1.92505
COUP_DR1_Q6	93	1.90457
E47_01	93	1.90457
IRF1_01	93	1.90457
NCX_01	93	1.90457
CREB_Q2_01	91	1.86361
MYCMAX_B	91	1.86361
SP1_01	90	1.84313
TATA_01	90	1.84313
PAX6_01	89	1.82265
ATF4_Q2	87	1.78169
ZIC2_01	87	1.78169
ARP1_01	86	1.76121
NFY_01	86	1.76121
RORA2_01	86	1.76121
ELK1_02	85	1.74073
SRF_C	85	1.74073
MAX_01	84	1.72025
ZID_01	83	1.69977
MEIS1AHOXA9_01	81	1.65882
ARNT_01	80	1.63834
CDP_01	80	1.63834
TFIIA_Q6	80	1.63834
CREB_02	79	1.61786
SRF_Q6	79	1.61786
AHR_Q5	78	1.59738
BACH1_01	78	1.59738
TEL2_Q6	78	1.59738
NFKB_Q6_01	77	1.5769
TCF11MAFG_01	77	1.5769
TCF11MAFG_01	77	1.5769
YY1_02	75	1.53594
MYC_Q2	74	1.51546
PAX8_01	74	1.51546
AP2_Q3	73	1.49498
EGR_Q6	73	1.49498
HEB_Q6	73	1.49498
CREB_01	72	1.4745
NFKAPPAB65_01	72	1.4745
PPARG_03	72	1.4745
STAT5A_02	71	1.45402
AP2ALPHA_01	69	1.41307
CDPCR3_01	69	1.41307
FXR_IR1_Q6	69	1.41307
ALPHACP1_01	68	1.39259
FXR_Q3	68	1.39259
MYCMAX_03	68	1.39259
RREB1_01	68	1.39259
SRF_Q4	67	1.37211
CREB_Q2	66	1.35163
PAX3_B	66	1.35163
SP1_Q2_01	66	1.35163
XBP1_01	66	1.35163
ATF3_Q6	65	1.33115
SP3_Q3	65	1.33115
NFKAPPAB_01	64	1.31067
SP1_Q6_01	64	1.31067
MAZR_01	63	1.29019
ATF1_Q6	62	1.26971
NERF_Q2	62	1.26971
CREB_Q4	61	1.24923
ELK1_01	60	1.22875
E4F1_Q6	58	1.18779
SP1_Q4_01	58	1.18779
ATF_01	57	1.16732
AP2_Q6_01	56	1.14684
ARNT_02	56	1.14684
CACCCBINDINGFACTOR_Q6	56	1.14684
CREBP1_Q2	56	1.14684
HMEF2_Q6	53	1.0854
WHN_B	51	1.04444
ATF6_01	50	1.02396
STAT6_02	50	1.02396
AP4_01	49	1.00348
NFKB_C	49	1.00348
MYCMAX_01	48	0.983002
GABP_B	46	0.942044
NFY_C	46	0.942044
SP1_Q6	46	0.942044
MEF2_04	44	0.901085
NFKAPPAB50_01	44	0.901085
STAT4_01	44	0.901085
ETF_Q6	43	0.880606
MTF1_Q4	43	0.880606
GNCF_01	41	0.839648
HIF1_Q3	41	0.839648
NFMUE1_Q6	41	0.839648
AHRARNT_01	40	0.819169
HIF1_Q5	40	0.819169
ATF_B	39	0.798689
AP2_Q6	37	0.757731
E2F_Q4	36	0.737252
PPARA_02	36	0.737252
HSF_Q6	35	0.716772
EGR2_01	31	0.634856
E2F1DP1_01	29	0.593897
E2F_Q6	26	0.53246
MEF2_01	26	0.53246
MIF1_01	26	0.53246
MYOGNF1_01	26	0.53246
PAX5_01	26	0.53246
STAT5A_03	26	0.53246
STAT6_01	24	0.491501
LXR_Q3	23	0.471022
SREBP1_02	22	0.450543
LXR_DR4_Q3	20	0.409584
EGR1_01	19	0.389105
TAXCREB_01	19	0.389105
E2F_Q6_01	18	0.368626
PPARG_02	17	0.348147
STAT3_02	16	0.327667
E2F1_Q6	15	0.307188
PAX2_02	15	0.307188
E2F1_Q4_01	14	0.286709
SRF_01	14	0.286709
STAT1_01	14	0.286709
E2F_Q3_01	13	0.26623
E2F1_Q3_01	13	0.26623
EGR3_01	13	0.26623
PPARG_01	13	0.26623
STAT1_03	13	0.26623
E2F1DP2_01	12	0.245751
NRF1_Q6	12	0.245751
STAT3_01	12	0.245751
E2F4DP2_01	11	0.225271
AHRARNT_02	10	0.204792
E2F_Q4_01	10	0.204792
E2F1_Q6_01	10	0.204792
LUN1_01	9	0.184313
ALX4_01	8	0.163834
E2F_Q2	8	0.163834
E2F_Q3	8	0.163834
E2F1_Q3	8	0.163834
E2F1DP1RB_01	8	0.163834
E2F_02	7	0.143354
E2F_03	7	0.143354
STAT5A_04	7	0.143354
TAXCREB_02	7	0.143354
E2F_01	6	0.122875
E2F4DP1_01	6	0.122875
NRSF_01	5	0.102396
PAX5_02	3	0.0614376
P53_01	2	0.0409584
