# Supplementary material for: The SOX2 response program in glioblastoma multiforme: an integrated ChIP-seq, expression microarray, and microRNA analysis
Source: BMC Genomics. 2011 Jan 6;12:11. doi: 10.1186/1471-2164-12-11 (PMC3022822; doi:10.1186/1471-2164-12-11)
Supplement: Additional file 10 — Differentially expressed genes between SOX2-Knockdown cells and control cells. [file 1471-2164-12-11-S10.XLS]

## Sheet: Suppl_7_newLN229_SOX2_KO_MOCK_2
Additional File 10. Differentially expressed genes between SOX2-Knock-down cells and control cells.
treatment ()*S		MOCK		SOX2_KO
Systematic	Gene Symbol	Normalized	Raw	Normalized	Raw	Mock/SOX2 KO ratio	Genbank	Description
100060	ZMYND12	0.077576	0.805	0.0320189	0.32	2.42282	NM_032257	zinc finger, MYND-type containing 12
100064	EREG	0.0176636	0.19	0.0441009	0.44	0.400527	NM_001432	epiregulin
100352	LOC51333	0.0334964	0.335	0.0160095	0.16	2.09229	NM_016643	0
100398	FLJ14959	0.149131	1.495	0.403295	4.065	0.369782	XM_371139	0
100596	CEBPG	0.335471	3.355	0.872643	8.74	0.384431	NM_001806	CCAAT/enhancer binding protein (C/EBP), gamma
100812	FXYD1	0.42764	4.3	0.199785	2	2.14051	NM_021902|NM_005031	FXYD domain containing ion transport regulator 1 (phospholemman)
101444	NFKB2	0.0873959	0.905	0.190094	1.91	0.459752	NM_002502	nuclear factor of kappa light polypeptide gene enhancer in B-cells 2 (p49/p100)
101498	FABP5L3	0.0308222	0.315	0.0709973	0.72	0.434132	XM_165511|XM_379976	fatty acid binding protein 5-like 3
101499	SIGLEC9	0.252667	2.57	0.762966	12.4	0.331163	NM_014441	sialic acid binding Ig-like lectin 9
101721	FLJ16237	0.392572	3.96	0.189458	1.89	2.07208	NM_001004320|XM_499265	0
101798	S100A9	0.0283726	0.29	0.159969	1.62	0.177363	NM_002965	S100 calcium binding protein A9 (calgranulin B)
102051	0	0.0130219	0.13	0.0320189	0.32	0.406695	0	0
102878	PDE7B	0.0461304	0.47	0.0193884	0.195	2.37928	NM_018945	phosphodiesterase 7B
102926	SERPINE1	0.252671	2.535	0.786603	7.92	0.321217	NM_000602	serpin peptidase inhibitor, clade E (nexin, plasminogen activator inhibitor type 1), member 1
103171	STK32A	0.110797	1.115	0.234104	2.365	0.473284	0	serine/threonine kinase 32A
103746	ZNF79	0.157582	1.61	0.357499	3.575	0.440791	NM_007135	zinc finger protein 79 (pT7)
104139	C6orf57	0.388485	3.915	0.183311	1.835	2.11927	NM_145267	chromosome 6 open reading frame 57
104402	KLF10	0.532965	13.88	1.55318	40.43	0.343144	NM_005655|NM_001032282	Kruppel-like factor 10
104504	SERPINA1	0.0190001	0.19	0.0594809	0.595	0.319431	NM_000295|NM_001002236|NM_001002235	serpin peptidase inhibitor, clade A (alpha-1 antiproteinase, antitrypsin), member 1
104770	BEX2	0.125535	1.28	0.412389	4.13	0.30441	NM_032621	brain expressed X-linked 2
105207	0	0.0626261	0.635	0.028918	0.29	2.16564	0	0
105377	CTH	0.158746	1.59	0.424218	4.235	0.374208	NM_001902|NM_153742	cystathionase (cystathionine gamma-lyase)
106128	IFIT1	0.221256	2.225	0.0927996	0.93	2.38424	NM_001001887|NM_001548	interferon-induced protein with tetratricopeptide repeats 1
106212	C20orf108	1.439	32.45	0.660148	14.805	2.17982	NM_080821	chromosome 20 open reading frame 108
106534	DHRS2	0.0895492	0.9	0.429502	4.345	0.208496	NM_005794	dehydrogenase/reductase (SDR family) member 2
107292	SESN2	0.362694	31.795	1.55135	131.525	0.233792	NM_031459	sestrin 2
107328	HSD17B6	0.0311128	0.33	0.0130219	0.12	2.38926	NM_003725	hydroxysteroid (17-beta) dehydrogenase 6
107356	MMP17	0.225833	2.275	0.0941064	0.94	2.39976	NM_016155	matrix metallopeptidase 17 (membrane-inserted)
107741	SIAE	0.164943	1.725	0.0479341	0.725	3.44104	NM_170601	sialic acid acetylesterase
108491	NID2	0.426482	4.275	0.194293	1.945	2.19504	NM_007361	nidogen 2 (osteonidogen)
108501	PLCD4	0.0668134	0.705	0.0330234	0.33	2.02322	NM_032726	phospholipase C, delta 4
108776	LOC90925	0.0314644	0.365	0.0134506	0.14	2.33925	0	0
108934	SOCS2	0.510519	5.155	0.238523	2.395	2.14034	NM_003877	suppressor of cytokine signaling 2
109132	MAG	1.5645	19.435	0.666553	8.125	2.34715	NM_002361|NM_080600	myelin associated glycoprotein
109421	AKAP12	1.30922	145.525	0.637891	71.785	2.05241	NM_005100|NM_144497	A kinase (PRKA) anchor protein (gravin) 12
109425	RAB27B	0.0184625	0.215	0.0375656	0.375	0.491473	NM_004163	RAB27B, member RAS oncogene family
109532	HMFN0839	0.475275	9.52	1.54936	30.91	0.306757	NM_032717	0
109549	KITLG	0.101401	1.015	0.211844	2.125	0.478655	NM_000899|NM_003994	KIT ligand
109767	ABCC3	0.395989	4.035	0.945153	9.445	0.418968	NM_003786|NM_020037|NM_020038	ATP-binding cassette, sub-family C (CFTR/MRP), member 3
109808	LIPA	1.42106	160.495	0.678127	76.18	2.09557	NM_000235	lipase A, lysosomal acid, cholesterol esterase (Wolman disease)
110571	SPRR2D	0.0752	0.76	0.225518	2.25	0.333454	NM_006945	small proline-rich protein 2D
110698	RP11-114G1.1	0.036483	0.66	0.0741617	0.765	0.491938	0	0
110709	FCRLM1	1.56268	19.155	0.571732	6.96	2.73324	NM_032738	Fc receptor-like and mucin-like 1
110734	0	0.0684546	0.685	0.0310791	0.31	2.20259	0	0
111306	COL4A2	1.38328	95.245	0.676291	46.625	2.0454	NM_001846	collagen, type IV, alpha 2
111427	OVGP1	0.0562852	0.58	0.112599	1.125	0.499875	NM_002557	oviductal glycoprotein 1, 120kDa (mucin 9, oviductin)
111499	EPS8L2	0.065483	0.655	0.239821	3.385	0.273049	NM_022772	EPS8-like 2
112198	RP6-213H19.1	0.0489287	0.495	0.021549	0.235	2.27058	0	0
113619	ZNF690	0.0357213	0.365	0.072295	0.725	0.494104	NM_152455	zinc finger protein 690
113717	FREM1	0.0279286	0.28	0.0133995	0.135	2.08431	NM_144966	FRAS1 related extracellular matrix 1
113737	TRIB3	0.420871	27.435	1.60057	104.005	0.262951	NM_021158	tribbles homolog 3 (Drosophila)
113933	IL23A	0.0493965	0.505	0.128323	1.28	0.38494	NM_016584	interleukin 23, alpha subunit p19
114126	EBF3	0.502446	5.055	0.247384	2.47	2.03103	NM_001005463	early B-cell factor 3
114516	0	0.0526594	0.53	0.0222828	0.225	2.36323	0	0
115022	SLC30A1	0.597833	6.895	1.56904	18.205	0.381018	NM_021194	solute carrier family 30 (zinc transporter), member 1
115423	DLX2	0.0717498	0.72	0.204459	2.04	0.350925	NM_004405	distal-less homeobox 2
115434	0	0.0287751	0.295	0.0594809	0.595	0.48377	0	0
115526	THRA	0.106949	1.095	0.0494208	0.495	2.16405	NM_003250|NM_199334	thyroid hormone receptor, alpha (erythroblastic leukemia viral (v-erb-a) oncogene homolog, avian)
115632	CACNA1G	0.0100127	0.085	0.0247206	0.255	0.405035	NM_018896|NM_198376|NM_198377|NM_198378|NM_198379|NM_198380|NM_198382|NM_198383|NM_198384|NM_198385|NM_198386|NM_198387|NM_198388|NM_198396	calcium channel, voltage-dependent, alpha 1G subunit
115975	ALCAM	1.29537	28.35	0.640388	14.085	2.02279	NM_001627	activated leukocyte cell adhesion molecule
116275	KRTHB6	0.0152971	0.155	0.133256	1.34	0.114795	NM_002284	keratin, hair, basic, 6 (monilethrix)
116387	0	0.0546079	0.565	0.0220561	0.22	2.47586	0	0
116820	RAB7B	0.0173206	0.185	0.0965889	0.965	0.179322	NM_177403	RAB7B, member RAS oncogene family
117028	FOSL2	0.0133995	0.13	0.077268	0.78	0.173415	NM_005253	FOS-like antigen 2
117162	MXRA7	1.44263	40.165	0.644427	17.94	2.23863	0	matrix-remodelling associated 7
117299	TNFRSF19L	0.0400001	0.41	0.0913753	0.94	0.437757	NM_032871|NM_152222	tumor necrosis factor receptor superfamily, member 19-like
117883	CH25H	0.0566835	0.57	0.272253	2.73	0.208202	NM_003956	cholesterol 25-hydroxylase
117895	SCG2	0.360492	3.605	1.47301	14.75	0.244732	NM_003469	secretogranin II (chromogranin C)
118274	FZD3	0.186629	1.885	0.0894127	0.895	2.08727	NM_017412	frizzled homolog 3 (Drosophila)
118583	0	0.0130219	0.11	0.0347294	0.35	0.374954	0	0
118754	C19orf26	0.014697	0.15	0.0327022	0.33	0.449418	NM_152769	chromosome 19 open reading frame 26
118796	0	0.01	0.075	0.025756	0.265	0.388259	0	0
118930	TXNIP	0.637256	31.895	1.34524	65.95	0.473711	NM_006472	thioredoxin interacting protein
119273	ALOXE3	0.0169116	0.175	0.0561429	0.565	0.301224	NM_021628	arachidonate lipoxygenase 3
119407	NUPL1	0.198938	1.99	0.468283	4.695	0.424824	0	nucleoporin like 1
119453	STC1	0.591902	6.08	1.44115	14.7	0.410716	NM_003155	stanniocalcin 1
119525	FKBP7	0.669592	6.725	0.32927	3.295	2.03356	NM_016105|NM_181342	FK506 binding protein 7
119569	CG018	0.0654066	0.655	0.0240403	0.24	2.7207	NM_052818	0
119643	NGFR	0.568139	6	1.54684	16.21	0.367291	NM_002507	nerve growth factor receptor (TNFR superfamily, member 16)
119727	HCP5	0.0303975	0.325	0.0658333	0.665	0.461734	NM_006674	HLA complex P5
120616	PTK7	0.895325	8.985	0.446242	4.49	2.00637	NM_152880|NM_152881|NM_152882|NM_152883|NM_002821	PTK7 protein tyrosine kinase 7
120716	RAPGEF4	0.507629	5.125	0.184352	1.87	2.75359	NM_007023	Rap guanine nucleotide exchange factor (GEF) 4
121683	KRT6IRS	0.0286183	0.3	0.0124413	0.125	2.30026	NM_033448	0
122171	0	0.446638	7.25	1.53979	24.865	0.290063	0	0
122271	FAM8A1	1.03245	10.435	0.450222	4.495	2.29319	NM_016255	family with sequence similarity 8, member A1
122607	FRAG1	0.176211	1.925	0.07278	0.735	2.42114	NM_014489	0
123195	TLCD1	0.852805	8.69	0.388907	3.91	2.19282	NM_138463	TLC domain containing 1
123744	PTX3	0.0774599	0.775	0.54494	5.485	0.142144	NM_002852	pentraxin-related gene, rapidly induced by IL-1 beta
124270	COL12A1	0.371937	3.725	0.171592	1.725	2.16757	NM_080645|NM_004370	collagen, type XII, alpha 1
124473	AQP7	0.049356	0.575	0.0235119	0.235	2.09919	NM_001170	aquaporin 7
125028	KLF10	0.556314	8.94	1.4932	23.95	0.372565	NM_005655|NM_001032282	Kruppel-like factor 10
125088	FLJ33790	0.0189737	0.21	0.0405259	0.405	0.468188	NM_173583	0
125216	TMC7	0.0109406	0.1	0.0249633	0.255	0.438267	NM_024847	transmembrane channel-like 7
125509	FLJ32363	0.0444973	0.445	0.108108	1.08	0.4116	NM_198566	0
125897	MGC20983	0.0332266	0.355	0.015915	0.165	2.08775	NM_145045	0
126066	LGI4	0.50888	5.19	0.240205	2.41	2.11853	NM_139284	leucine-rich repeat LGI family, member 4
126129	NFATC2	0.167497	1.68	0.0812314	0.83	2.06197	NM_173091|NM_012340	nuclear factor of activated T-cells, cytoplasmic, calcineurin-dependent 2
126445	LOC441282	0.0114162	0.1	0.0710681	0.71	0.160638	0	0
126570	SAMD12	0.029394	0.3	0.0138192	0.145	2.12704	NM_207506	sterile alpha motif domain containing 12
126866	LOC144501	0.0788419	0.79	0.700542	7.01	0.112544	0	0
127212	BNIP3	0.662838	12.44	1.36554	25.575	0.485402	0	BCL2/adenovirus E1B 19kDa interacting protein 3
127294	HAPLN1	0.0969333	0.985	0.0378587	0.385	2.56039	NM_001884	hyaluronan and proteoglycan link protein 1
127488	C10orf81	0.215871	2.165	0.575759	5.795	0.374933	NM_024889	chromosome 10 open reading frame 81
127511	LOC440520	0.40182	246.735	1.0734	411.305	0.374344	XM_496304	0
127645	RUNX1	0.0702142	0.715	0.147375	1.47	0.476432	NM_001754|NM_001001890	runt-related transcription factor 1 (acute myeloid leukemia 1; aml1 oncogene)
127646	HIST1H4E	0.0284957	0.285	0.0778512	0.785	0.366028	NM_003545	histone 1, H4e
127694	PLEKHH2	0.0194166	0.21	0.044712	0.45	0.434258	NM_172069	pleckstrin homology domain containing, family H (with MyTH4 domain) member 2
127863	C21orf96	0.200231	2.065	0.450708	4.51	0.444258	0	chromosome 21 open reading frame 96
128315	TM4SF1	1.39833	38.725	0.672595	18.565	2.07901	NM_014220	transmembrane 4 L six family member 1
128405	LOC441019	0.464322	251.105	1.04827	391.305	0.44294	XM_498969	0
128981	C1orf146	0.0795239	0.805	0.035403	0.36	2.24625	NM_001012425	chromosome 1 open reading frame 146
128992	CFH	0.277338	2.775	0.117619	1.175	2.35793	NM_000186	complement factor H
129739	TMLHE	0.0679708	0.685	0.029537	0.295	2.30121	NM_018196	trimethyllysine hydroxylase, epsilon
129859	APIP	0.558441	5.645	0.263484	2.64	2.11945	0	APAF1 interacting protein
130061	CCT6B	0.0336305	0.34	0.077333	0.775	0.434878	NM_006584	chaperonin containing TCP1, subunit 6B (zeta 2)
130196	FLJ21986	0.093979	0.94	0.0363139	0.365	2.58796	NM_024913	0
130410	NSBP1	0.106443	1.065	0.0506264	0.505	2.10252	NM_030763	nucleosomal binding protein 1
130673	PCDH9	0.212133	2.125	0.068585	0.69	3.09299	NM_020403|NM_203487	protocadherin 9
130677	IFIT2	0.513475	5.16	0.210929	2.11	2.43435	NM_001547	interferon-induced protein with tetratricopeptide repeats 2
131461	TLR4	0.0358888	0.395	0.015915	0.165	2.25503	NM_003266|NM_138554|NM_138556|NM_138557	toll-like receptor 4
131513	IL1RL1	0.0189737	0.19	0.0470238	0.475	0.403492	NM_016232|NM_173459|NM_003856	interleukin 1 receptor-like 1
131540	APCDD1	0.0599668	0.6	0.0229713	0.23	2.61051	NM_153000	adenomatosis polyposis coli down-regulated 1
131551	SLC3A2	0.657108	57.375	1.36254	118.495	0.482265	NM_002394|NM_001012661|NM_001012662|NM_001012663|NM_001012664|NM_001013251	solute carrier family 3 (activators of dibasic and neutral amino acid transport), member 2
131603	SH3RF2	0.0507545	0.51	0.26151	2.615	0.194082	NM_152550	SH3 domain containing ring finger 2
131706	CRKL	0.0194423	0.205	0.0398632	0.41	0.487725	NM_005207	v-crk sarcoma virus CT10 oncogene homolog (avian)-like
132186	CHRDL1	0.275424	2.755	0.130782	1.31	2.10598	NM_145234	chordin-like 1
132744	IL24	0.0109406	0.095	0.0626414	0.625	0.174655	NM_006850|NM_181339	interleukin 24
133024	0	0.0632616	0.665	0.158809	1.585	0.398351	0	0
133031	NFAM1	0.160755	1.615	0.068585	0.69	2.34388	NM_145912	NFAT activating protein with ITAM motif 1
133608	CHST9	0.0340001	0.34	0.0161041	0.175	2.11127	NM_031422	carbohydrate (N-acetylgalactosamine 4-0) sulfotransferase 9
134551	SERPINI1	0.854075	8.61	0.342181	3.43	2.49597	NM_005025	serpin peptidase inhibitor, clade I (neuroserpin), member 1
134677	KIAA1407	0.0584467	0.585	0.0290567	0.29	2.01147	NM_020817	KIAA1407
135086	CYP1A1	0.187383	1.91	1.03146	10.395	0.181667	NM_000499	cytochrome P450, family 1, subfamily A, polypeptide 1
135103	0	0.0130549	0.125	0.0314807	0.315	0.414696	0	0
136086	0	0.0308546	0.31	0.112697	1.125	0.273784	0	0
136803	ONECUT1	0.0118172	0.105	0.0245574	0.245	0.481208	NM_004498	one cut domain, family member 1
136928	TIGD6	0.0513811	0.52	0.111774	1.115	0.459686	NM_030953	tigger transposable element derived 6
137034	BEX1	0.0321871	0.325	0.154828	1.545	0.207889	NM_018476	brain expressed, X-linked 1
137251	GFOD1	0.0407923	0.42	0.11614	1.16	0.351233	NM_018988	glucose-fructose oxidoreductase domain containing 1
137311	TULP1	0.0249801	0.25	0.070028	0.8	0.356715	NM_003322	tubby like protein 1
137540	RAB39B	0.0320157	0.33	0.144722	1.445	0.221222	NM_171998	RAB39B, member RAS oncogene family
137620	UBTF	0.204928	2.06	0.43221	4.4	0.474139	NM_014233	upstream binding transcription factor, RNA polymerase I
137873	MGC40222	0.0579225	0.58	0.0284626	0.285	2.03504	NM_152738	0
137942	MGST1	0.120067	1.21	0.251026	2.505	0.478304	NM_145764|NM_145792|NM_020300|NM_145791	microsomal glutathione S-transferase 1
138071	USP22	0.0209762	0.21	0.0481851	0.485	0.435327	XM_042698	ubiquitin specific peptidase 22
138193	P2RX7	0.936682	9.43	0.351205	3.505	2.66705	NM_002562|NM_177427	purinergic receptor P2X, ligand-gated ion channel, 7
138768	STX11	0.0113873	0.11	0.033069	0.33	0.344351	NM_003764	syntaxin 11
138890	PPL	0.01	0.09	0.0229713	0.23	0.435325	NM_002705	periplakin
139103	RNASE1	0.121326	1.215	0.0606357	0.605	2.00091	NM_002933|NM_198232|NM_198234|NM_198235	ribonuclease, RNase A family, 1 (pancreatic)
139212	SYT4	0.01	0.065	0.0261818	0.265	0.381945	NM_020783	synaptotagmin IV
139312	FLJ90575	0.0183304	0.19	0.0380441	0.38	0.481818	NM_153376	0
139315	CPXM2	0.293572	2.97	0.143358	1.44	2.04783	NM_198148	carboxypeptidase X (M14 family), member 2
139453	MGC45438	0.0248194	0.25	0.0109963	0.095	2.25707	NM_152459	0
139760	LOC128153	0.45884	269.025	1.00814	446.39	0.455133	0	0
140544	CPVL	0.346584	3.49	0.099207	0.99	3.49355	NM_031311|NM_019029	carboxypeptidase, vitellogenic-like
140780	OPN3	1.44903	26.875	0.657264	12.12	2.20463	NM_014322|NM_001030011|NM_001030012	opsin 3 (encephalopsin, panopsin)
140876	CNNM1	0.0370811	0.4	0.0172777	0.19	2.14619	NM_020348	cyclin M1
141136	ARHGEF2	0.668333	11.72	1.36284	23.545	0.490397	NM_004723	rho/rac guanine nucleotide exchange factor (GEF) 2
141446	PCDHB11	0.0520002	0.52	0.0197988	0.205	2.62643	NM_018931	protocadherin beta 11
141592	ASTN	0.0354966	0.355	0.0125219	0.125	2.83477	NM_207108|NM_004319	astrotactin
141667	TSPAN19	0.0180001	0.18	0.0715403	0.715	0.251607	XM_084868	tetraspanin 19
141854	CA11	0.286085	2.875	0.128749	1.285	2.22204	NM_001217	carbonic anhydrase XI
142028	LOC150159	0.0422612	0.425	0.0133003	0.135	3.17745	NM_139173	0
142209	IRF1	0.295568	2.98	0.649046	6.48	0.455388	NM_002198	interferon regulatory factor 1
142436	HMOX1	0.379507	8.315	1.75171	38.22	0.216649	NM_002133	heme oxygenase (decycling) 1
142499	JUB	0.0843804	0.845	0.294457	2.955	0.286563	NM_032876	jub, ajuba homolog (Xenopus laevis)
143078	LOC286257	0.532922	6.895	0.179286	1.795	2.97247	NM_183241	0
143089	FBXL16	1.25546	12.58	0.542413	5.415	2.31458	NM_153350	F-box and leucine-rich repeat protein 16
143092	LOC389025	0.0187617	0.19	0.0474494	0.495	0.395405	XM_374004	0
143239	IL32	0.0394716	0.505	0.0955216	0.955	0.413222	0	interleukin 32
143308	C17orf72	0.0166133	0.175	0.0345844	0.345	0.48037	0	chromosome 17 open reading frame 72
143443	GNG7	1.00972	10.22	0.472843	4.725	2.13542	NM_052847	guanine nucleotide binding protein (G protein), gamma 7
143454	PTHLH	0.0942393	0.95	0.280786	2.805	0.335627	NM_002820|NM_198964|NM_198965|NM_198966	parathyroid hormone-like hormone
143783	EXDL1	0.0452771	0.455	0.02122	0.22	2.1337	NM_152596	exonuclease 3'-5' domain-like 1
143991	ABL2	0.0819515	0.825	0.164983	1.65	0.496727	NM_007314|NM_005158	v-abl Abelson murine leukemia viral oncogene homolog 2 (arg, Abelson-related gene)
143997	SGNE1	0.0332717	0.34	0.136906	1.37	0.243026	NM_003020	secretory granule, neuroendocrine protein 1 (7B2 protein)
144060	SOX18	0.0201991	0.205	0.01	0.07	2.01991	NM_018419	SRY (sex determining region Y)-box 18
144175	0	0.0413523	0.565	0.01	0.09	4.13523	0	0
144495	ATG16L2	0.0825594	0.835	0.0400895	0.4	2.05938	NM_033388	ATG16 autophagy related 16-like 2 (S. cerevisiae)
144581	EEF1A2	0.155155	1.57	0.423651	4.23	0.366234	NM_001958	eukaryotic translation elongation factor 1 alpha 2
144834	H3/o	0.0335411	0.35	0.0897269	0.895	0.373813	NM_001005464|NM_021059	histone 2, H3c
145101	0	0.024495	0.25	0.0118773	0.105	2.06233	0	0
145583	GYPC	1.40766	35.695	0.685507	17.31	2.05346	NM_002101|NM_016815	glycophorin C (Gerbich blood group)
145632	GCLM	0.584308	18.06	1.26692	37.725	0.461202	NM_002061	glutamate-cysteine ligase, modifier subunit
146332	BRD4	0.0394716	0.395	0.101906	1.035	0.387335	NM_014299	bromodomain containing 4
146666	SAA2	0.0263819	0.265	0.0555308	0.555	0.475086	NM_030754	serum amyloid A2
147436	MAP2	0.157639	1.585	0.0769617	0.77	2.04828	NM_031846|NM_002374|NM_031845|NM_031847	microtubule-associated protein 2
147448	CEBPA	0.107	1.07	0.242671	2.445	0.440927	NM_004364	CCAAT/enhancer binding protein (C/EBP), alpha
147603	0	0.532246	5.325	1.25614	12.535	0.423717	0	0
147936	SLC7A1	0.0265519	0.31	0.0596497	0.595	0.445131	NM_003045	solute carrier family 7 (cationic amino acid transporter, y+ system), member 1
148152	SOX1	0.200485	2.025	0.0633276	0.635	3.16584	NM_005986	SRY (sex determining region Y)-box 1
148222	RPL41	0.590314	128.7	1.57459	332.81	0.374901	NM_021104|NM_001035267	ribosomal protein L41
148434	FZD9	0.275028	2.765	0.120289	1.2	2.28639	NM_003508	frizzled homolog 9 (Drosophila)
149567	0	0.0217486	0.27	0.083459	0.835	0.260591	0	0
149581	SLC22A1	0.0176291	0.205	0.0669836	0.67	0.263186	NM_003057|NM_153187	solute carrier family 22 (organic cation transporter), member 1
149612	HIST1H1E	0.0571316	0.575	0.128185	1.28	0.445695	NM_005321	histone 1, H1e
149805	FRZB	0.0105014	0.085	0.0312565	0.315	0.335975	NM_001463	frizzled-related protein
150112	EHD1	0.555118	5.575	1.12557	11.245	0.493188	NM_006795	EH-domain containing 1
150245	VAV2	0.0148137	0.155	0.0375656	0.375	0.394341	NM_003371	vav 2 oncogene
150358	MAFK	0.0104748	0.1	0.0212673	0.225	0.492532	NM_002360	v-maf musculoaponeurotic fibrosarcoma oncogene homolog K (avian)
151108	ASNS	0.583136	12.965	1.43747	31.735	0.405669	NM_001673|NM_133436|NM_183356	asparagine synthetase
151259	PDGFRA	0.0653454	0.655	0.0214086	0.215	3.05229	NM_006206	platelet-derived growth factor receptor, alpha polypeptide
152507	NOTCH4	0.544191	5.515	1.12831	11.28	0.482307	NM_004557	Notch homolog 4 (Drosophila)
152736	LOC91664	0.030496	0.305	0.0616548	0.615	0.494625	0	0
153476	NDRG2	0.179416	1.795	0.0731794	0.73	2.45173	NM_016250|NM_201535|NM_201536|NM_201537|NM_201538|NM_201539|NM_201540|NM_201541	NDRG family member 2
154163	#N/A	0.01	0.08	0.0285331	0.285	0.35047	#N/A	#N/A
154434	AMIGO2	0.554872	5.55	1.27119	12.725	0.4365	NM_181847	adhesion molecule with Ig-like domain 2
154628	HS3ST1	0.0419525	0.42	0.0139999	0.14	2.99664	NM_005114	heparan sulfate (glucosamine) 3-O-sulfotransferase 1
154663	BIRC3	0.0556778	0.56	0.184475	1.845	0.301818	NM_001165|NM_182962	baculoviral IAP repeat-containing 3
154864	PCSK6	0.355381	3.56	0.149363	1.515	2.37931	NM_138319|NM_002570	proprotein convertase subtilisin/kexin type 6
154892	KCNAB3	0.0956716	0.97	0.0467344	0.47	2.04714	NM_004732	potassium voltage-gated channel, shaker-related subfamily, beta member 3
155360	0	0.102514	1.03	0.0390738	0.4	2.62359	0	0
155406	FAM90A1	0.0164925	0.165	0.0895587	0.895	0.184153	NM_018088	family with sequence similarity 90, member A1
155575	RGS7	0.0882613	0.885	0.202528	2.03	0.435798	NM_002924	regulator of G-protein signalling 7
155980	SH3RF2	0.01755	0.195	0.086754	0.87	0.202296	NM_152550	SH3 domain containing ring finger 2
156160	0	0.618688	7.275	1.43173	16.805	0.432125	0	0
156186	ARRDC4	0.01	0.09	0.0437921	0.445	0.228352	NM_183376	arrestin domain containing 4
156527	XBP1	0.648819	39.595	1.43462	87.545	0.452259	NM_005080	X-box binding protein 1
156864	KLF5	0.534987	5.35	1.10205	11.005	0.485446	NM_001730	Kruppel-like factor 5 (intestinal)
157169	GPR1	0.01	0.055	0.0421549	0.43	0.237221	NM_005279	G protein-coupled receptor 1
157201	FOXI1	0.015	0.15	0.037512	0.39	0.399873	NM_012188|NM_144769	forkhead box I1
157769	POU5F1	0.0294959	0.295	0.0115184	0.115	2.56075	NM_203289	POU domain, class 5, transcription factor 1
157942	C11orf17	0.216888	2.17	0.571763	5.74	0.379332	NM_030952|NM_182901	chromosome 11 open reading frame 17|NUAK family, SNF1-like kinase, 2
157943	VEGF	0.140958	1.45	0.327823	3.315	0.429981	NM_001025366|NM_003376|NM_001025367|NM_001025368	vascular endothelial growth factor
157963	CSPG4	1.51399	47.175	0.606227	18.795	2.49741	NM_001897	chondroitin sulfate proteoglycan 4 (melanoma-associated)
158364	DKFZp434J1015	0.0379475	0.39	0.0161861	0.17	2.34445	0	0
158397	ST6GALNAC5	0.0550819	0.575	0.167135	1.685	0.329566	NM_030965	ST6 (alpha-N-acetyl-neuraminyl-2,3-beta-galactosyl-1,3)-N-acetylgalactosaminide alpha-2,6-sialyltransferase 5
158472	HIST1H4A	0.0187617	0.19	0.0384384	0.385	0.488099	NM_003538	histone 1, H4a
158562	RAGE	0.261611	2.63	0.578534	5.775	0.452197	NM_014226	renal tumor antigen
159524	NUDT7	0.0481665	0.49	0.0175947	0.18	2.73756	XM_496170	nudix (nucleoside diphosphate linked moiety X)-type motif 7
160257	DDIT4	0.589038	15.815	1.36813	35.815	0.430541	NM_019058	DNA-damage-inducible transcript 4
160681	#N/A	0.01	0.065	0.0267702	0.27	0.37355	#N/A	#N/A
160841	0	0.0141422	0.15	0.0414576	0.415	0.341124	0	0
161019	0	0.0346411	0.35	0.0152237	0.165	2.27548	0	0
161022	SCRN2	0.0779233	0.785	0.0372431	0.38	2.09229	NM_138355	secernin 2
161427	KIF1B	0.0487444	0.49	0.0243106	0.245	2.00507	NM_015074	kinesin family member 1B
161532	LA16c-360B4.1	0.186829	1.87	0.0887017	0.895	2.10627	NM_022773	0
161539	CLCF1	0.062338	0.625	0.140106	1.405	0.444934	NM_013246	cardiotrophin-like cytokine factor 1
161697	MGC11082	0.0897555	0.91	0.222453	2.225	0.40348	0	0
161974	COP1	0.270051	2.76	0.107184	1.085	2.51951	NM_052889	0
162236	HSPB2	0.0240001	0.3	0.051765	0.525	0.463635	NM_001541	heat shock 27kDa protein 2
162429	SPINK1	0.0238748	0.245	0.0606274	0.61	0.393795	NM_003122	serine peptidase inhibitor, Kazal type 1
162533	0	1.39435	51.06	0.657522	24.025	2.12061	0	0
162854	FLJ14213	0.0278389	0.28	0.0133995	0.135	2.07761	NM_024841	0
163241	IL6	0.0393829	0.4	0.403589	4.035	0.0975817	NM_000600	interleukin 6 (interferon, beta 2)
163434	LOC400214	0.0394716	0.395	0.0133995	0.13	2.94576	0	0
163509	DDIT3	0.484642	24.555	1.50675	74.87	0.321647	NM_004083	DNA-damage-inducible transcript 3
163513	GBP2	1.34696	13.48	0.602738	6.025	2.23474	NM_004120	guanylate binding protein 2, interferon-inducible
163861	FGD6	0.0243722	0.245	0.0118773	0.115	2.05199	NM_018351	FYVE, RhoGEF and PH domain containing 6
163892	LOC283130	0.126784	1.275	0.0611967	0.615	2.07174	0	0
164053	PDE4D	0.01	0.075	0.037013	0.38	0.270175	NM_006203	phosphodiesterase 4D, cAMP-specific (phosphodiesterase E3 dunce homolog, Drosophila)
164476	0	0.0339118	0.365	0.0681071	0.68	0.497918	0	0
164725	FAP	1.39963	27.84	0.619294	12.32	2.26005	NM_004460	fibroblast activation protein, alpha
164732	SCN3B	0.0229783	0.28	0.0468525	0.47	0.49044	NM_018400	sodium channel, voltage-gated, type III, beta
164860	NR1D1	0.114508	1.185	0.284536	2.85	0.402438	NM_021724	nuclear receptor subfamily 1, group D, member 1
164958	ZA20D1	0.0240417	0.255	0.0525933	0.535	0.457125	NM_020205	zinc finger, A20 domain containing 1
165166	CIITA	0.454517	4.595	0.942989	9.47	0.481996	0	class II, major histocompatibility complex, transactivator
165409	MCAM	0.713449	7.215	0.336729	3.395	2.11876	NM_006500	melanoma cell adhesion molecule
165482	DKK1	0.281465	2.815	1.17639	11.89	0.239262	NM_012242	dickkopf homolog 1 (Xenopus laevis)
165901	SEMA5A	1.35042	15.76	0.584805	6.855	2.30918	NM_003966	sema domain, seven thrombospondin repeats (type 1 and type 1-like), transmembrane domain (TM) and short cytoplasmic domain, (semaphorin) 5A
165955	RGS4	0.518954	5.19	0.229337	2.295	2.26285	NM_005613	regulator of G-protein signalling 4
166176	0	0.0256905	0.265	0.067141	0.67	0.382636	0	0
166344	KIAA1240	0.0173206	0.175	0.0366034	0.37	0.473195	XM_039676	0
166383	HTR4	0.0374968	0.375	0.0766804	0.775	0.489001	NM_000870|NM_199453	5-hydroxytryptamine (serotonin) receptor 4
166801	LOC389652	0.417063	4.18	0.858631	8.64	0.48573	XM_372040	0
166802	ASNS	0.68163	10.295	1.41583	21.405	0.481436	NM_001673|NM_133436|NM_183356	asparagine synthetase
166864	0	0.0792404	0.8	0.0380441	0.38	2.08285	0	0
167105	MYPN	0.0303975	0.325	0.0847141	0.86	0.358824	NM_032578	myopalladin
167130	0	0.0283902	0.375	0.0609003	0.635	0.466175	0	0
167316	MATN2	0.54232	5.45	0.268085	2.73	2.02294	NM_002380|NM_030583	matrilin 2
167635	ASS	0.0169116	0.185	0.0698268	0.7	0.242193	NM_000050|NM_054012	argininosuccinate synthetase
167807	A2M	1.42509	493.365	0.643369	223.095	2.21504	NM_000014	alpha-2-macroglobulin
168081	PCDHA4	0.032985	0.33	0.0724339	0.805	0.45538	NM_018907|NM_031500	protocadherin alpha 4
168176	GNRH1	0.0693255	0.715	0.148966	1.495	0.465379	NM_000825	gonadotropin-releasing hormone 1 (luteinizing-releasing hormone)
168741	TNFAIP3	0.143249	1.435	0.399192	3.995	0.358846	NM_006290	tumor necrosis factor, alpha-induced protein 3
168788	C16orf24	0.694349	7.145	0.328632	3.285	2.11285	NM_023933	chromosome 16 open reading frame 24
169133	C6orf117	0.111983	1.135	0.048497	0.495	2.30906	NM_138409	chromosome 6 open reading frame 117
169301	TRIM36	0.01	0.085	0.0365072	0.365	0.273919	NM_018700	tripartite motif-containing 36
169680	GABRA3	0.0531039	0.535	0.0250638	0.25	2.11875	NM_000808	gamma-aminobutyric acid (GABA) A receptor, alpha 3
169984	SEPP1	0.3008	3.01	0.0987449	0.99	3.04623	NM_005410	selenoprotein P, plasma, 1
170127	PPM1E	0.0893256	0.9	0.195459	1.955	0.457004	NM_014906	protein phosphatase 1E (PP2C domain containing)
170352	CYP4F3	0.0100127	0.09	0.0701714	0.7	0.142689	NM_000896	cytochrome P450, family 4, subfamily F, polypeptide 3
170538	CRISPLD2	0.0489287	0.495	0.107156	1.07	0.456613	NM_031476	cysteine-rich secretory protein LCCL domain containing 2
170626	LOC284422	0.0179444	0.185	0.0416753	0.42	0.430577	XM_209196	0
170698	0	0.605497	6.1	1.2212	12.255	0.495819	0	0
171364	LOC440819	0.0174929	0.175	0.0370944	0.37	0.471578	XM_496518	0
171458	SPRR2F	0.0137666	0.14	0.0463998	0.465	0.296696	NM_001014450	small proline-rich protein 2F
171709	HR	0.0849473	0.85	0.0370402	0.37	2.29338	NM_018411|NM_005144	hairless homolog (mouse)
172171	EPPK1	0.0189737	0.21	0.043585	0.435	0.435327	NM_031308|NM_031308|NM_031308|NM_031308|NM_031308	epiplakin 1
172250	IDUA	0.373415	3.745	0.185946	1.875	2.0082	NM_000203	iduronidase, alpha-L-
172513	PALM	0.0442833	0.45	0.0215956	0.225	2.05057	NM_002579	paralemmin
172595	#N/A	0.0105014	0.09	0.0304749	0.305	0.344591	#N/A	#N/A
172684	TNFRSF9	0.0183304	0.19	0.0545539	0.55	0.336005	NM_001561	tumor necrosis factor receptor superfamily, member 9
173190	KIAA1107	0.0637732	0.66	0.0300765	0.305	2.12037	0	KIAA1107
173325	0	0.029394	0.3	0.0745537	0.745	0.394266	0	0
173408	CXCL2	0.0114892	0.115	0.0416753	0.42	0.275683	NM_002089	chemokine (C-X-C motif) ligand 2
173633	APC2	0.0301663	0.305	0.0119888	0.12	2.51621	NM_005883	adenomatosis polyposis coli 2
173748	BCHE	1.40747	29.575	0.649915	13.61	2.16562	NM_000055	butyrylcholinesterase
173780	S100A1	1.64643	26.52	0.589791	9.345	2.79154	NM_006271	S100 calcium binding protein A1
174203	ABAT	0.136558	1.37	0.063802	0.655	2.14034	NM_000663|NM_020686	4-aminobutyrate aminotransferase
174290	FLJ30707	0.012263	0.105	0.0253628	0.28	0.483503	NM_145019	0
174447	PPM2C	0.538768	12.69	1.61918	38.285	0.332742	0	protein phosphatase 2C, magnesium-dependent, catalytic subunit
174526	FAM20A	0.0619195	0.625	0.126306	1.26	0.490236	NM_017565	family with sequence similarity 20, member A
174632	OCA2	0.0179723	0.18	0.0937265	0.935	0.191752	NM_000275	oculocutaneous albinism II (pink-eye dilution homolog, mouse)
174736	VGF	0.433538	8.6	1.77985	35.55	0.243581	NM_003378	VGF nerve growth factor inducible
174773	0	0.0314326	0.32	0.0100382	0.075	3.1313	0	0
174993	SEMA3E	0.154493	1.545	0.0552587	0.555	2.79582	NM_012431	sema domain, immunoglobulin domain (Ig), short basic domain, secreted, (semaphorin) 3E
175144	PQLC3	0.216454	2.165	0.106209	1.08	2.038	NM_152391	PQ loop repeat containing 3
175147	GLUL	1.39101	27.875	0.674107	13.505	2.06349	NM_001033056|NM_001033044|NM_002065	glutamate-ammonia ligase (glutamine synthetase)
175225	NFKBIE	0.641215	11.87	1.3472	24.695	0.475962	NM_004556	nuclear factor of kappa light polypeptide gene enhancer in B-cells inhibitor, epsilon
175304	LOC401898	0.0518075	0.525	0.104236	1.045	0.497019	NM_001013691	0
175359	IFRG28	0.0538332	0.555	0.0259891	0.265	2.07138	NM_022147	0
175369	SDK1	0.0629923	0.63	0.18121	1.815	0.347621	NM_152744	sidekick homolog 1 (chicken)
175520	DCUN1D3	0.0383407	0.395	0.0839992	0.84	0.456441	0	DCN1, defective in cullin neddylation 1, domain containing 3 (S. cerevisiae)
176032	TM4SF1	1.53593	56.97	0.556448	20.57	2.76024	NM_014220	transmembrane 4 L six family member 1
176228	NDRG2	0.1796	1.8	0.086301	0.865	2.08109	NM_016250|NM_201535|NM_201536|NM_201537|NM_201538|NM_201539|NM_201540|NM_201541	NDRG family member 2
176334	ZNF599	0.0279286	0.28	0.0881903	0.895	0.316685	NM_001007247	zinc finger protein 599
176705	PLAC2	0.0167544	0.19	0.0400393	0.42	0.418449	NM_153375	placenta-specific 2
176736	SPATA3	0.0500801	0.545	0.0165649	0.17	3.02327	NM_139073	spermatogenesis associated 3
176899	IL8	0.49769	4.995	1.10546	11.035	0.450213	NM_000584	interleukin 8
176962	CALB2	0.0118172	0.105	0.0591165	0.59	0.199897	NM_001740|NM_007087	calbindin 2, 29kDa (calretinin)
176971	0	0.013	0.13	0.0545262	0.545	0.238418	0	0
176989	E2F7	0.0428137	0.43	0.104756	1.045	0.4087	NM_203394	E2F transcription factor 7
177389	CXCL3	0.112783	1.13	0.817045	8.155	0.138038	NM_002090	chemokine (C-X-C motif) ligand 3
177973	DOC1	0.157404	1.575	0.366823	3.7	0.429102	NM_014890|NM_182909	0
178184	RAB26	0.336272	3.405	0.142094	1.43	2.36655	NM_014353	RAB26, member RAS oncogene family
178238	LMO4	1.41962	157.36	0.548598	60.87	2.58772	NM_006769	LIM domain only 4
178581	LOC387763	0.0468296	0.47	0.102083	1.02	0.45874	XM_373497	0
179318	KCNE4	0.035412	0.355	0.0761873	0.76	0.464802	NM_080671	potassium voltage-gated channel, Isk-related family, member 4
180064	BCL2	0.0946998	1.055	0.0385559	0.4	2.45617	NM_000633|NM_000657	B-cell CLL/lymphoma 2
180086	ZDHHC11	0.162561	1.635	0.364245	3.65	0.446297	NM_024786	zinc finger, DHHC-type containing 11
180199	LOC440545	0.109545	1.105	0.298875	2.99	0.366525	XM_498727	0
180649	C16orf24	1.43328	39.81	0.679701	18.76	2.1087	NM_023933	chromosome 16 open reading frame 24
180726	TLR6	0.0187617	0.19	0.0480807	0.48	0.390214	NM_006068	toll-like receptor 6
180998	SLC2A3	0.638765	7.46	1.46473	17.13	0.436097	NM_006931	solute carrier family 2 (facilitated glucose transporter), member 3
181563	MGC10986	0.0428954	0.43	0.0982295	1.21	0.436685	NM_030576	0
181632	C9orf71	0.0207102	0.25	0.0438265	0.44	0.472551	NM_153237	chromosome 9 open reading frame 71
182066	LOC344887	0.0644518	0.645	0.230081	2.305	0.280127	0	0
182088	SORBS2	0.172511	1.73	0.0671035	0.67	2.57082	0	sorbin and SH3 domain containing 2
182226	TMEM4	0.019975	0.2	0.0410557	0.41	0.486536	NM_014255	transmembrane protein 4
182382	PPM1J	0.0462819	0.485	0.0222602	0.23	2.07913	NM_005167	protein phosphatase 1J (PP2C domain containing)
182464	RP11-321G1.1	0.093979	0.94	0.038932	0.405	2.41393	NM_017752	0
182574	MAP3K14	0.425836	4.28	0.860294	8.65	0.494989	NM_003954	mitogen-activated protein kinase kinase kinase 14
182614	FUT2	0.204177	4.13	0.0869738	0.885	2.34757	NM_000511	fucosyltransferase 2 (secretor status included)
182847	#N/A	0.0360001	0.45	0.124316	1.55	0.289585	#N/A	#N/A
182906	SPAG1	0.136492	1.365	0.285261	2.865	0.478483	NM_003114|NM_172218	sperm associated antigen 1
182977	CYB5R2	0.279004	2.82	0.699167	6.975	0.399053	NM_016229|NM_001001336	cytochrome b5 reductase 2
183031	0	0.0605972	0.615	0.0237459	0.25	2.55191	0	0
183096	OTUD6B	0.0852763	0.865	0.0375656	0.375	2.27007	0	OTU domain containing 6B
183303	#N/A	0.504728	19.265	1.49758	56.915	0.337029	#N/A	#N/A
183514	RP11-93B10.1	0.0124097	0.125	0.0439296	0.46	0.282491	NM_001012968	0
183865	IPP	0.0269816	0.27	0.0126974	0.11	2.12496	NM_005897	intracisternal A particle-promoted polypeptide
183890	LOC284623	0.0216334	0.255	0.0445656	0.45	0.485427	0	0
184148	STC2	0.0247387	0.315	0.273592	2.81	0.090422	NM_003714	stanniocalcin 2
184596	DHRS7C	0.0214477	0.215	0.046949	0.47	0.45683	XM_113912	dehydrogenase/reductase (SDR family) member 7C
185369	COL4A1	0.567597	5.705	0.180687	1.835	3.14132	NM_001845	collagen, type IV, alpha 1
185687	ATF3	0.566495	25.585	1.43543	64.575	0.394651	NM_001674|NM_001030287|NM_004024	activating transcription factor 3
186130	NALP11	0.0134908	0.135	0.0283564	0.285	0.475757	NM_145007	NACHT, leucine rich repeat and PYD containing 11
186353	CHAC1	0.0662724	0.665	0.272428	2.72	0.243265	NM_024111	ChaC, cation transport regulator-like 1 (E. coli)
186512	GATA6	0.30498	3.065	1.05581	10.62	0.288858	NM_005257	GATA binding protein 6
186929	HEY2	0.311044	3.145	0.142859	1.43	2.17728	NM_012259	hairy/enhancer-of-split related with YRPW motif 2
187019	AKR1B10	0.0393448	0.395	0.0896148	0.895	0.439043	NM_020299	aldo-keto reductase family 1, member B10 (aldose reductase)
187082	GATA3	0.2395	2.395	0.981417	9.8	0.244035	NM_002051|NM_001002295	GATA binding protein 3
187489	LOC201229	0.275392	2.785	0.118564	1.185	2.32272	XM_375430	0
187778	0	0.0278389	0.28	0.100984	1.015	0.275676	0	0
188050	KDR	0.0809632	0.82	0.035075	0.35	2.30829	NM_002253	kinase insert domain receptor (a type III receptor tyrosine kinase)
188227	APIP	0.467441	4.775	0.214279	2.165	2.18146	NM_015957	APAF1 interacting protein
188408	0	0.116147	1.185	0.0571102	0.57	2.03373	0	0
188708	DYRK3	0.366039	3.7	0.885967	8.945	0.413152	NM_003582|NM_001004023	dual-specificity tyrosine-(Y)-phosphorylation regulated kinase 3
188801	KLRG1	0.106349	1.085	0.0523635	0.53	2.03097	NM_005810	killer cell lectin-like receptor subfamily G, member 1
189490	NR3C2	0.0458259	0.46	0.0213851	0.24	2.14288	NM_000901	nuclear receptor subfamily 3, group C, member 2
189708	SRY	0.0214943	0.215	0.0105281	0.1	2.0416	NM_003140	sex determining region Y
189919	WFIKKN1	0.0446991	0.455	0.286049	7.945	0.156264	NM_053284	WAP, follistatin/kazal, immunoglobulin, kunitz and netrin domain containing 1
190174	MFNG	0.221001	2.21	0.485451	4.87	0.455248	NM_002405	manic fringe homolog (Drosophila)
190300	C1orf51	0.505044	5.055	1.10671	11.12	0.456346	NM_144697	chromosome 1 open reading frame 51
190653	0	0.0478332	0.48	0.0114308	0.115	4.18457	0	0
190771	FLJ30851	0.0211661	0.23	0.01	0.065	2.11661	NM_198553	0
190955	0	0.0939524	0.94	0.250918	2.51	0.374434	0	0
191065	RGS7	0.043151	0.435	0.132769	1.345	0.325008	NM_002924	regulator of G-protein signalling 7
191084	CTHRC1	1.40696	141.485	0.671285	67.225	2.09592	NM_138455	collagen triple helix repeat containing 1
191135	LRRC49	0.121046	1.215	0.261712	2.63	0.462516	NM_017691	leucine rich repeat containing 49
191265	NGFB	0.0126651	0.12	0.199696	2	0.063422	NM_002506	nerve growth factor, beta polypeptide
191394	BBS2	0.8644	8.68	0.431316	4.33	2.0041	NM_031885	Bardet-Biedl syndrome 2
191495	LOC387770	0.0373364	0.375	0.0137097	0.14	2.72336	XM_370621	0
191770	LGP2	0.0654525	0.655	0.0323934	0.325	2.02055	NM_024119	0
191842	P8	0.202362	2.035	0.47325	4.74	0.4276	NM_012385	0
191898	ABCA12	0.0243722	0.245	0.0534088	0.545	0.456333	NM_015657|NM_173076	ATP-binding cassette, sub-family A (ABC1), member 12
191944	SLC14A1	0.194518	1.99	0.935875	9.335	0.207846	NM_015865	solute carrier family 14 (urea transporter), member 1 (Kidd blood group)
192258	GADD45A	0.575592	24.325	1.43055	59.65	0.402357	NM_001924	growth arrest and DNA-damage-inducible, alpha
192373	S100A2	0.143959	1.445	0.298713	2.99	0.48193	NM_005978	S100 calcium binding protein A2
192895	0	0.0308546	0.31	0.0109824	0.11	2.80946	0	0
192935	RGS5	0.166169	1.665	0.0787944	0.79	2.1089	NM_003617	regulator of G-protein signalling 5
193082	OKL38	0.224567	2.255	0.58366	5.83	0.384756	NM_013370|NM_182980|NM_182981	0
193265	FLJ30851	0.0878752	0.885	0.043261	0.435	2.03128	NM_198553	0
193383	KRTHB1	0.0193391	0.225	0.145283	1.45	0.133113	NM_002281	keratin, hair, basic, 1
193433	#N/A	0.0593972	0.595	0.0286386	0.335	2.07403	#N/A	#N/A
193582	LMCD1	0.806214	8.115	0.369831	3.705	2.17995	NM_014583	LIM and cysteine-rich domains 1
193720	0	0.0214943	0.215	0.0452816	0.49	0.47468	0	0
193743	CCRL1	0.187083	1.875	0.0924415	0.935	2.0238	0	chemokine (C-C motif) receptor-like 1
193950	TCP11L2	0.0155116	0.16	0.0512185	0.515	0.302851	NM_152772	t-complex 11 (mouse) like 2
194026	C9orf150	0.0901003	0.945	0.413265	4.16	0.21802	NM_203403	chromosome 9 open reading frame 150
194155	#N/A	0.483629	4.84	1.00124	10.06	0.483027	#N/A	#N/A
195002	CA8	0.0165228	0.17	0.0370402	0.37	0.446077	NM_004056	carbonic anhydrase VIII
195078	LOC388461	0.0253772	0.255	0.01	0.065	2.53772	XM_373773	0
195779	ADRA1B	0.0492952	0.495	0.123765	1.235	0.398296	NM_000679	adrenergic, alpha-1B-, receptor
196933	PLCXD2	0.0113873	0.095	0.025756	0.265	0.442124	NM_153268	phosphatidylinositol-specific phospholipase C, X domain containing 2
197447	TUFT1	0.0563207	0.565	0.166924	1.665	0.337403	NM_020127	tuftelin 1
197613	H4/o	0.286985	2.935	0.855177	8.595	0.335586	NM_001034077|NM_003548	histone 2, H4
197643	0	0.034482	0.35	0.0167759	0.17	2.05545	0	0
197694	FSD1NL	0.0255148	0.26	0.0614916	0.615	0.414931	NM_031919	FSD1 N-terminal like
197907	PLSCR4	0.259724	2.6	0.0730694	0.735	3.55448	NM_020353	phospholipid scramblase 4
198318	BASP1	0.0184933	0.185	0.0651658	0.65	0.283788	NM_006317	brain abundant, membrane attached signal protein 1
198465	UGT2B11	0.0569212	0.585	0.0269013	0.27	2.11593	NM_001073	UDP glucuronosyltransferase 2 family, polypeptide B11
198574	AOC3	0.0382362	0.385	0.0817556	0.825	0.46769	NM_003734	amine oxidase, copper containing 3 (vascular adhesion protein 1)
199589	FER1L4	0.320313	3.25	0.122566	1.235	2.6134	0	fer-1-like 4 (C. elegans)
199751	C6orf35	0.0408045	0.41	0.0130882	0.135	3.11766	NM_018452	chromosome 6 open reading frame 35
200155	COL4A5	0.454605	4.55	0.219694	2.205	2.06927	NM_000495|NM_033380|NM_033381	collagen, type IV, alpha 5 (Alport syndrome)
200629	C6orf145	0.341578	3.42	0.712616	7.115	0.47933	NM_183373	chromosome 6 open reading frame 145
200665	HMFN0839	0.10245	1.05	0.394314	3.97	0.259819	NM_032717	0
200736	PDK1	0.137783	1.405	0.280557	2.815	0.491105	NM_002610	pyruvate dehydrogenase kinase, isozyme 1
200743	FAM96A	1.34115	97.345	0.66532	48.245	2.0158	NM_032231|NM_001014812	family with sequence similarity 96, member A
200834	IL7R	0.0268329	0.27	0.062368	0.665	0.430235	NM_002185	interleukin 7 receptor
201107	COL15A1	0.468902	4.72	0.196213	1.975	2.38976	NM_001855	collagen, type XV, alpha 1
201462	LEMD1	0.438617	4.425	0.21273	2.125	2.06185	0	LEM domain containing 1
201489	#N/A	0.01	0.065	0.0235119	0.235	0.425316	#N/A	#N/A
201876	0	0.0109406	0.09	0.0219648	0.22	0.498098	0	0
201975	KIAA0644	0.298748	3.025	0.142313	1.425	2.09924	NM_014817	0
202007	AKR1D1	0.0211864	0.255	0.0429228	0.43	0.493593	NM_005989	aldo-keto reductase family 1, member D1 (delta 4-3-ketosteroid-5-beta-reductase)
202118	CD72	0.0228036	0.23	0.0109406	0.105	2.08431	NM_001782	CD72 antigen
202382	FHL1	1.0496	10.505	0.505508	5.07	2.07633	NM_001449	four and a half LIM domains 1
202436	INHBE	0.0249801	0.25	0.230325	2.315	0.108456	NM_031479	inhibin, beta E
202882	BCAT1	0.027111	0.28	0.0706069	0.71	0.38397	NM_005504	branched chain aminotransferase 1, cytosolic
202937	IFIT3	0.389709	3.935	0.144764	1.445	2.69204	NM_001549|NM_001031683	interferon-induced protein with tetratricopeptide repeats 3
203394	SAA1	0.0158746	0.16	0.0449362	0.45	0.353269	NM_000331|NM_199161	serum amyloid A1
203565	LOC91316	0.061774	0.625	0.0289874	0.3	2.13106	0	0
203863	NFIL3	0.585004	7.57	1.51437	19.535	0.386302	NM_005384	nuclear factor, interleukin 3 regulated
204160	0	0.0243722	0.325	0.0599019	0.605	0.406868	0	0
204306	GAPDH	0.0187617	0.19	0.0397875	0.4	0.471548	NM_002046	glyceraldehyde-3-phosphate dehydrogenase
205172	CREB3L3	0.01	0.05	0.0380441	0.385	0.262853	NM_032607	cAMP responsive element binding protein 3-like 3
205187	KIAA0773	0.0759081	0.765	0.0310629	0.32	2.44369	NM_001031690|NM_014690	0
206185	TRHDE	0.0382362	0.385	0.0144937	0.15	2.63813	NM_013381	thyrotropin-releasing hormone degrading enzyme
206479	NEDD4	0.221487	2.215	0.457873	4.585	0.48373	NM_006154|NM_198400	neural precursor cell expressed, developmentally down-regulated 4
206520	COL4A4	0.0524787	0.525	0.0140357	0.14	3.73894	NM_000092	collagen, type IV, alpha 4
206923	ABTB1	0.201634	2.2	0.081817	0.82	2.46445	NM_032548|NM_172027|NM_172028	ankyrin repeat and BTB (POZ) domain containing 1
207047	HESX1	0.117193	1.175	0.0581653	0.585	2.01482	NM_003865	homeobox, ES cell expressed 1
207279	0	0.0137666	0.135	0.0405259	0.405	0.3397	0	0
207413	KIT	0.11995	1.205	0.0436081	0.435	2.75065	NM_000222	v-kit Hardy-Zuckerman 4 feline sarcoma viral oncogene homolog
207506	FBXO30	0.294501	2.945	0.593056	5.955	0.496581	NM_032145	F-box protein 30
207726	HOXB9	0.0187617	0.19	0.0395976	0.395	0.47381	NM_024017	homeobox B9
207762	FKBP9	1.64915	102.675	0.423379	26.495	3.8952	NM_007270|NM_182827	FK506 binding protein 9, 63 kDa|FK506 binding protein 9-like
208484	GPR172B	0.018166	0.215	0.0375656	0.4	0.48358	NM_017986	G protein-coupled receptor 172B
210229	RASAL2	0.191954	1.925	0.400097	4.05	0.479768	NM_004841|NM_170692	RAS protein activator like 2
210449	LOC442028	0.500262	5.165	1.16357	11.61	0.429936	0	0
210498	CGN	0.030496	0.305	0.0708059	0.72	0.430698	NM_020770	cingulin
210747	SCG3	0.0960316	0.965	0.039699	0.42	2.41899	NM_013243	secretogranin III
211048	MGC26963	0.012	0.12	0.0378853	0.38	0.316747	NM_152621	0
211059	NEGR1	0.0342054	0.345	0.0927996	0.93	0.368594	NM_173808	neuronal growth regulator 1
211118	GPR37	1.36019	16.21	0.670495	8.04	2.02864	NM_005302	G protein-coupled receptor 37 (endothelin receptor type B-like)
211137	LOC440104	0.0682717	0.69	0.0324864	0.325	2.10155	0	0
211371	LOC138255	0.0208567	0.22	0.0599019	0.605	0.348181	NM_001010940	0
211534	FABP7	1.44904	137.365	0.702323	65.91	2.06322	NM_001446	fatty acid binding protein 7, brain
211773	ENO3	0.0327262	0.4	0.105191	1.05	0.311111	NM_001976|NM_053013	enolase 3 (beta, muscle)
211835	ITIH5	0.0999953	1	0.0495427	0.515	2.01837	NM_030569|NM_032817	inter-alpha (globulin) inhibitor H5
211949	CST7	0.0512056	0.515	0.127225	1.27	0.40248	NM_003650	cystatin F (leukocystatin)
212088	TMEM16A	0.801529	8.12	0.268174	2.76	2.98883	NM_018043	transmembrane protein 16A
212202	MAN1B1	0.534743	5.395	0.228617	2.29	2.33904	NM_016219	mannosidase, alpha, class 1B, member 1
212777	PLEKHK1	0.0109406	0.09	0.0234262	0.235	0.467024	0	pleckstrin homology domain containing, family K member 1
212832	OR5AT1	0.0843211	1.015	0.0213851	0.24	3.94298	NM_001001966	olfactory receptor, family 5, subfamily AT, member 1
213376	MLH3	0.0540834	0.55	0.0139999	0.14	3.86314	NM_014381	mutL homolog 3 (E. coli)
213577	BHLHB3	0.273034	2.74	0.775471	7.82	0.352088	NM_030762	basic helix-loop-helix domain containing, class B, 3
213674	CACNB2	0.0234948	0.235	0.199671	6.175	0.117667	NM_000724|NM_201593|NM_201596|NM_201570|NM_201571|NM_201572|NM_201590|NM_201597	calcium channel, voltage-dependent, beta 2 subunit
214878	CYP4F2	0.0130549	0.125	0.085746	0.86	0.152251	NM_001082	cytochrome P450, family 4, subfamily F, polypeptide 2
214990	LOH3CR2A	0.476119	4.77	0.225745	2.265	2.1091	NM_013343	loss of heterozygosity, 3, chromosomal region 2, gene A
215534	FREM1	0.0225833	0.235	0.0109406	0.09	2.06417	NM_144966	FRAS1 related extracellular matrix 1
215706	0	0.0332717	0.34	0.0155511	0.16	2.13951	0	0
215759	C5orf4	0.230457	2.305	0.103569	1.04	2.22515	NM_016348|NM_032385	chromosome 5 open reading frame 4
216485	ZNF563	0.019365	0.2	0.0587242	0.6	0.329762	NM_145276	zinc finger protein 563
216600	NR4A1	1.49419	38.98	0.723078	18.525	2.06644	NM_002135|NM_173157	nuclear receptor subfamily 4, group A, member 1
216775	TNFAIP2	0.0742161	0.745	0.166526	1.665	0.445673	NM_006291	tumor necrosis factor, alpha-induced protein 2
217683	0	0.0212133	0.225	0.0100382	0.09	2.11326	0	0
217786	ZMYM6	0.044822	0.45	0.0190221	0.19	2.35632	0	zinc finger, MYM-type 6
217984	NR4A3	0.180414	1.95	0.0647868	0.65	2.78473	NM_173199	nuclear receptor subfamily 4, group A, member 3
218017	TSLP	0.0344094	0.345	0.27248	2.745	0.126282	NM_033035|NM_138551	0
218047	SBLF	1.38447	14.9	0.606855	6.54	2.28139	NM_006873	0
218151	ADARB1	0.0269816	0.27	0.0122942	0.115	2.19465	NM_001112|NM_001033049|NM_015834|NM_015833	adenosine deaminase, RNA-specific, B1 (RED1 homolog rat)
218206	TRIM25	0.049356	0.5	0.147003	1.485	0.335749	NM_005082	tripartite motif-containing 25
218218	SMPDL3B	0.0319375	0.32	0.0756777	0.755	0.422021	NM_014474|NM_001009568	sphingomyelin phosphodiesterase, acid-like 3B
218260	YY1AP1	0.0267209	0.275	0.01	0.09	2.67209	NM_139121|NM_018253|NM_139118|NM_139119|NM_139120	YY1 associated protein 1
219384	COL8A1	0.0808458	0.81	0.0342925	0.355	2.35753	0	collagen, type VIII, alpha 1
219949	ENAH	0.221676	2.265	0.466627	4.655	0.475061	0	enabled homolog (Drosophila)
219964	DOK3	0.602389	6.045	1.27175	12.77	0.47367	0	docking protein 3
220364	0	0.0267022	0.27	0.0124413	0.125	2.14625	0	0
220436	MGC20647	0.0289828	0.31	0.0934688	0.94	0.310081	0	0
220574	RASAL2	0.516432	5.275	1.13739	11.365	0.454051	0	RAS protein activator like 2
220939	IGHA2	0.0912143	0.92	0.25018	2.51	0.364595	0	immunoglobulin heavy constant alpha 2 (A2m marker)|immunoglobulin heavy constant alpha 1
221617	SFRS3	0.400476	4.005	0.852425	8.56	0.469808	0	splicing factor, arginine/serine-rich 3
221878	C10orf118	0.0139643	0.14	0.0315445	0.315	0.442685	NM_018017	chromosome 10 open reading frame 118
221896	PCDHGA3	0.0203961	0.21	0.01	0.075	2.03961	NM_032011|NM_018916	protocadherin gamma subfamily A, 3
221909	0	0.0186548	0.205	0.0467021	0.485	0.399443	0	0
222189	MGC19764	0.111472	1.115	0.279304	2.795	0.399108	NM_144975	0
222416	CSDC2	0.0264954	0.265	0.0126974	0.13	2.08667	NM_014460	cold shock domain containing C2, RNA binding
222593	ZNF534	0.0259808	0.26	0.0119888	0.12	2.1671	0	zinc finger protein 534
223108	NRG1	0.0406941	0.41	0.198186	2.005	0.205333	NM_013960|NM_013964	neuregulin 1
223468	FLJ30672	0.0342054	0.345	0.0138192	0.145	2.4752	0	0
223937	TRPM3	0.0932205	0.945	0.0456133	0.455	2.04371	0	transient receptor potential cation channel, subfamily M, member 3
224001	REST	0.066393	0.67	0.154256	1.555	0.430408	NM_005612	RE1-silencing transcription factor
224429	FXYD4	0.0210239	0.235	0.0486211	0.49	0.432402	NM_173160	FXYD domain containing ion transport regulator 4
224990	0	0.319328	3.195	0.140815	1.405	2.26772	0	0
225159	TRIM14	0.0444749	0.445	0.0210536	0.21	2.11246	NM_014788|NM_033219|NM_033220|NM_033221	tripartite motif-containing 14
225520	SAMD4	0.399913	4.05	0.170407	1.7	2.34681	NM_015589	sterile alpha motif domain containing 4
225550	NR4A1	0.354069	3.545	0.15466	1.545	2.28934	NM_173158	nuclear receptor subfamily 4, group A, member 1
225554	0	0.0105014	0.095	0.0219648	0.22	0.478101	0	0
225617	HIST1H3H	0.0134334	0.13	0.0467344	0.47	0.287442	NM_003536	histone 1, H3h
225864	0	0.0158314	0.16	0.034072	0.34	0.464647	0	0
226138	PCDHGC3	0.549927	5.555	0.235828	2.365	2.3319	NM_032402|NM_002588	protocadherin gamma subfamily C, 3
226262	FLJ36779	0.0114162	0.11	0.0370402	0.37	0.308212	NM_152571	0
226501	PHB	0.0169706	0.17	0.0349602	0.35	0.485427	NM_002634	prohibitin
226589	DCHS2	0.01	0.07	0.0204972	0.205	0.487871	NM_017639	dachsous 2 (Drosophila)
226808	PCDH10	0.115724	1.16	0.0524402	0.56	2.20678	NM_020815	protocadherin 10
227355	0	0.0240001	0.25	0.0114308	0.115	2.09959	0	0
227404	NRG1	0.0463143	0.47	0.188868	1.895	0.24522	0	neuregulin 1
227529	RP4-621O15.2	0.0201743	0.24	0.0635652	0.635	0.31738	0	0
228076	0	0.0780003	0.78	0.0361753	0.365	2.15618	0	0
228762	NANOS1	0.0330001	0.33	0.0766804	0.765	0.430359	NM_199461|NM_001009553	nanos homolog 1 (Drosophila)
229308	LOC391174	1.42786	90.87	0.687945	43.48	2.07554	0	0
229336	LOC284242	0.0359862	0.36	0.0763191	0.78	0.471523	0	0
230652	RASA4	0.0685422	0.705	0.0283564	0.285	2.41717	NM_006989|XM_376602|XM_379820	RAS p21 protein activator 4
230654	0	0.0197485	0.205	0.0568898	0.58	0.347136	0	0
230658	FLJ40142	1.52432	20.995	0.585287	8.02	2.6044	0	0
230734	FLJ25590	0.035313	0.36	0.0152237	0.16	2.31961	NM_175895	0
230947	LOC339539	0.0399501	0.4	0.0147344	0.15	2.71134	XM_378858	0
231034	0	0.0282844	0.3	0.0109406	0.085	2.58526	0	0
231047	#N/A	0.0113873	0.105	0.0378455	0.41	0.300891	#N/A	#N/A
231523	RAB37	0.0397996	0.4	0.0196459	0.22	2.02585	0	RAB37, member RAS oncogene family
231744	0	1.38763	165.025	0.649811	77.48	2.13544	0	0
231841	0	0.102118	1.12	0.233586	2.33	0.437175	0	0
231883	FLJ39779	0.0248194	0.25	0.0589377	0.59	0.421113	NM_207442	0
231921	LRRC15	0.0697426	0.7	0.143333	1.43	0.486577	NM_130830	leucine rich repeat containing 15
232003	0	0.0479897	0.48	0.193588	1.935	0.247896	0	0
232123	ZNF707	0.236982	2.38	0.576755	5.775	0.410888	0	zinc finger protein 707
232396	0	0.0367425	0.385	0.0873083	0.875	0.420836	0	0
232635	0	0.0577237	0.585	0.0258728	0.275	2.23105	0	0
232673	LOC283487	0.111499	1.115	0.23709	2.365	0.470282	NM_178514	0
232711	LOC441379	0.11225	1.125	0.0432377	0.455	2.59611	0	0
232964	0	0.0501599	0.54	0.108868	1.11	0.460741	0	0
233006	LOC400602	0.0306595	0.335	0.0792967	0.8	0.386643	XM_378682	0
233176	#N/A	0.116035	1.175	0.051629	0.515	2.24748	#N/A	#N/A
233194	0	0.013	0.13	0.0360918	0.375	0.360193	0	0
233227	LOC151162	1.38329	88.23	0.678401	43.255	2.03904	0	0
233496	0	0.0402494	0.405	0.0957423	0.97	0.420393	0	0
233641	AFF3	0.0344094	0.345	0.0753115	0.78	0.456894	NM_002285|NM_001025108	AF4/FMR2 family, member 3
233786	0	0.0357772	0.42	0.0134506	0.14	2.65989	0	0
233840	OTUD1	0.439763	4.405	0.960434	9.61	0.457879	0	OTU domain containing 1
233881	LOC121838	0.0609674	0.61	0.015915	0.165	3.83081	0	0
233967	0	0.059161	0.6	0.027456	0.275	2.15476	0	0
233997	0	0.0100127	0.1	0.0263921	0.27	0.379383	0	0
234317	0	0.792934	8.14	0.381415	3.805	2.07893	0	0
234561	0	0.0271662	0.295	0.0635652	0.635	0.427376	0	0
234596	#N/A	0.0305942	0.425	0.118886	1.285	0.257341	#N/A	#N/A
235077	SOX2	0.369333	3.825	0.112308	1.15	3.28857	NM_003106	SRY (sex determining region Y)-box 2
235541	SYNCRIP	0.0118322	0.12	0.0244343	0.245	0.484246	NM_006372	synaptotagmin binding, cytoplasmic RNA interacting protein
235646	TLN2	0.01755	0.195	0.036877	0.37	0.475906	NM_015059	talin 2
235737	MGC39545	0.0186548	0.205	0.0407978	0.41	0.457251	0	0
235969	GNG7	1.57938	61.6	0.506076	19.695	3.12083	0	guanine nucleotide binding protein (G protein), gamma 7
236353	0	0.0383668	0.435	0.166348	1.66	0.230642	0	0
