# Supplementary material for: The SOX2 response program in glioblastoma multiforme: an integrated ChIP-seq, expression microarray, and microRNA analysis
Source: BMC Genomics. 2011 Jan 6;12:11. doi: 10.1186/1471-2164-12-11 (PMC3022822; doi:10.1186/1471-2164-12-11)
Supplement: Additional file 11 — SOX2 binding and changed in gene expression. [file 1471-2164-12-11-S11.XLS]

## Sheet: Sheet1
Additional File 11. SOX2 binding and changed in gene expression
gene name	MOCK/SOX2 KO ratio	description
ALCAM	2.02279	Activated leukocyte cell adhesion molecule
ADRA1B	0.398296	Adrenergic, alpha-1B-, receptor
AFF3	0.456894	AF4/FMR2 family, member 3
AKR1D1	0.493593	Aldo-keto reductase family 1, member D1 (delta 4-3-ketosteroid-5-beta-reductase)
APIP	2.18146	APAF1 interacting protein
ARRDC4	0.228352	Arrestin domain containing 4
ASNS	0.481436	Asparagine synthetase
ABCA12	0.456333	ATP-binding cassette, sub-family A (ABC1), member 12
BCL2	2.45617	B-cell CLL/lymphoma 2
BNIP3	0.485402	BCL2/adenovirus E1B 19kDa interacting protein 3
BASP1	0.283788	Brain abundant, membrane attached signal protein 1
BCAT1	0.38397	Branched chain aminotransferase 1, cytosolic
BCHE	2.16562	Butyrylcholinesterase
CACNB2	0.117667	Calcium channel, voltage-dependent, beta 2 subunit
CPXM2	2.04783	Carboxypeptidase X (M14 family), member 2
C6orf145	0.47933	Chromosome 6 open reading frame 145
CIITA	0.481996	Class II, major histocompatibility complex, transactivator
CSDC2	2.08667	Cold shock domain containing C2, RNA binding
COL4A1	3.14132	Collagen, type IV, alpha 1
COL4A5	2.06927	Collagen, type IV, alpha 5 (Alport syndrome)
COL12A1	2.16757	Collagen, type XII, alpha 1
COL15A1	2.38976	Collagen, type XV, alpha 1
CTH	0.374208	Cystathionase (cystathionine gamma-lyase)
CRISPLD2	0.456613	Cysteine-rich secretory protein LCCL domain containing 2
DCHS2	0.487871	Dachsous 2 (Drosophila)
EBF3	2.03103	Early B-cell factor 3
ENAH	0.475061	Enabled homolog (Drosophila)
EPS8L2	0.273049	EPS8-like 2
FAM20A	0.490236	Family with sequence similarity 20, member A
FRAG1	2.42114	FGF receptor activating protein 1
DOC1	0.429102	filamin A interacting protein 1-like
FZD9	2.28639	Frizzled homolog 9 (Drosophila)
GPR1	0.237221	G protein-coupled receptor 1
GYPC	2.05346	Glycophorin C (Gerbich blood group)
GADD45A	0.402357	Growth arrest and DNA-damage-inducible, alpha
HEY2	2.17728	Hairy/enhancer-of-split related with YRPW motif 2
HS3ST1	2.99664	Heparan sulfate (glucosamine) 3-O-sulfotransferase 1
CG018	2.7207	Hypothetical gene CG018
FLJ21986	2.58796	Hypothetical protein FLJ21986
LOC201229	2.32272	Hypothetical protein LOC201229
IL6	0.0975817	Interleukin 6 (interferon, beta 2)
IL8	0.450213	Interleukin 8
KLF5	0.485446	Kruppel-like factor 5 (intestinal)
LRRC15	0.486577	Leucine rich repeat containing 15
LMCD1	2.17995	LIM and cysteine-rich domains 1
LMO4	2.58772	LIM domain only 4
MFNG	0.455248	MFNG O-fucosylpeptide 3-beta-N-acetylglucosaminyltransferase
MAP2	2.04828	Microtubule-associated protein 2
NEDD4	0.48373	Neural precursor cell expressed, developmentally down-regulated 4
NRG1	0.24522	Neuregulin 1
NEGR1	0.368594	Neuronal growth regulator 1
NFATC2	2.06197	Nuclear factor of activated T-cells, cytoplasmic, calcineurin-dependent 2
NR3C2	2.14288	Nuclear receptor subfamily 3, group C, member 2
NUPL1	0.424824	Nucleoporin like 1
ONECUT1	0.481208	One cut homeobox 1
OTUD6B	2.27007	OTU domain containing 6B
PTHLH	0.335627	Parathyroid hormone-like hormone
PDE4D	0.270175	Phosphodiesterase 4D, cAMP-specific (phosphodiesterase E3 dunce homolog, Drosophila)
PHB	0.485427	Prohibitin
PCSK6	2.37931	Proprotein convertase subtilisin/kexin type 6
PPM1E	0.457004	Protein phosphatase 1E (PP2C domain containing)
PPM1J	2.07913	Protein phosphatase 1J (PP2C domain containing)
PCDH10	2.20678	Protocadherin 10
PCDH9	3.09299	Protocadherin 9
PDK1	0.491105	Pyruvate dehydrogenase kinase, isozyme 1
RAB37	2.02585	RAB37, member RAS oncogene family
RUNX1	0.476432	Runt-related transcription factor 1 (acute myeloid leukemia 1; aml1 oncogene)
S100A2	0.48193	S100 calcium binding protein A2
SEMA5A	2.30918	Sema domain, seven thrombospondin repeats (type 1 and type 1-like), transmembrane domain (TM) and short cytoplasmic domain, (semaphorin) 5A
SDK1	0.347621	Sidekick homolog 1, cell adhesion molecule (chicken)
SLC3A2	0.482265	Solute carrier family 3 (activators of dibasic and neutral amino acid transport), member 2
SLC30A1	0.381018	Solute carrier family 30 (zinc transporter), member 1
SLC7A1	0.445131	Solute carrier family 7 (cationic amino acid transporter, y+ system), member 1
SORBS2	2.57082	Sorbin and SH3 domain containing 2
SAMD12	2.12704	Sterile alpha motif domain containing 12
SOCS2	2.14034	Suppressor of cytokine signaling 2
SYNCRIP	0.484246	Synaptotagmin binding, cytoplasmic RNA interacting protein
SYT4	0.381945	Synaptotagmin IV
TRHDE	2.63813	Thyrotropin-releasing hormone degrading enzyme
TLR4	2.25503	Toll-like receptor 4
TRPM3	2.04371	Transient receptor potential cation channel, subfamily M, member 3
TMEM16A	2.98883	Transmembrane protein 16A
TMEM195	2.07208	transmembrane protein 195
TRIM36	0.273919	Tripartite motif-containing 36
TNFAIP3	0.358846	Tumor necrosis factor, alpha-induced protein 3
KIT	2.75065	V-kit Hardy-Zuckerman 4 feline sarcoma viral oncogene homolog
XBP1	0.452259	X-box binding protein 1
ZDHHC11	0.446297	Zinc finger, DHHC-type containing 11
