# Supplementary material for: The SOX2 response program in glioblastoma multiforme: an integrated ChIP-seq, expression microarray, and microRNA analysis
Source: BMC Genomics. 2011 Jan 6;12:11. doi: 10.1186/1471-2164-12-11 (PMC3022822; doi:10.1186/1471-2164-12-11)
Supplement: Additional file 12 — SOX2 regulated miRNAs identified by Illumina's next generation sequencing. [file 1471-2164-12-11-S12.XLS]

## Sheet: Sheet1
Additional File 12. SOX2 regulated miRNAs identified by Illumina's next generation sequencing
precursor	mature miRNA ID	MOCK/SOX2 KO	logConc#	logFC#	P value	MOCK1	MOCK2	SOX2 KO-1	SOX2 KO-2	SOX2 KO/MOCK
hsa-mir-143	hsa-miR-143	0.0211165	-7.93875	6.23731	3.03877e-182	7577	7439	354599	356503	47.3563
hsa-mir-145	hsa-miR-145	0.019367	-16.3929	6.36207	1.98674e-132	18	23	1036	1081	51.6341
hsa-mir-145	hsa-miR-145*	0.026603	-16.6942	5.90403	4.73523e-113	19	20	733	733	37.5897
hsa-mir-20b	hsa-miR-20b	24.8439	-12.6803	-3.96314	1.62214e-88	9608	9646	394	381	0.0402514
hsa-mir-204	hsa-miR-204	38.2031	-15.968	-4.5842	4.44068e-83	1209	1236	37	27	0.0261759
hsa-mir-363	hsa-miR-363	21.0838	-11.3612	-3.72641	2.70389e-82	22177	22078	1073	1026	0.0474297
hsa-mir-338	hsa-miR-338-5p	42.7027	-16.678	-4.74419	2.77964e-75	805	775	15	22	0.0234177
hsa-mir-146a	hsa-miR-146a	17.3834	-7.34698	-3.44787	1.0497e-73	323653	325651	18684	18668	0.0575262
hsa-mir-143	hsa-miR-143*	0.0536585	-17.4412	4.89186	2.4075e-72	15	18	302	313	18.6364
hsa-mir-106a	hsa-miR-106a	17.8923	-13.9077	-3.48938	1.94164e-68	3513	3465	191	199	0.0558899
hsa-mir-338	hsa-miR-338-3p	32.3333	-16.8031	-4.34345	6.56433e-64	656	605	25	14	0.0309278
hsa-mir-577	hsa-miR-577	14.8829	-13.9685	-3.22404	6.79414e-60	3010	3092	213	197	0.0671911
hsa-mir-452	hsa-miR-452	0.195668	-9.7802	3.02531	4.35898e-59	6465	6290	32782	32405	5.1107
hsa-mir-592	hsa-miR-592	24.45	-16.968	-3.94003	1.70529e-52	496	482	21	19	0.0408998
hsa-mir-9-1	hsa-miR-9	10.7365	-9.35802	-2.75286	2.36545e-50	62902	63703	6055	5737	0.0931401
hsa-mir-9-3	hsa-miR-9	10.7366	-9.35777	-2.75288	2.37068e-50	62914	63714	6056	5738	0.093139
hsa-mir-9-2	hsa-miR-9	10.7359	-9.35794	-2.75277	2.39364e-50	62905	63703	6056	5737	0.0931458
hsa-mir-18b	hsa-miR-18b	21.7692	-17.0885	-3.77258	1.55053e-47	453	396	24	15	0.0459364
hsa-mir-584	hsa-miR-584	9.11619	-11.4953	-2.51689	1.40531e-42	13201	13318	1510	1399	0.109695
hsa-mir-140	hsa-miR-140-3p	8.69058	-6.5634	-2.4478	2.82086e-41	394210	396111	46349	44591	0.115067
hsa-mir-140	hsa-miR-140-5p	7.92773	-10.7611	-2.31527	4.29104e-37	20443	20694	2648	2541	0.126139
hsa-mir-9-3	hsa-miR-9*	11.0632	-16.2922	-2.79598	2.65551e-35	559	492	52	43	0.0903901
hsa-mir-9-1	hsa-miR-9*	11.8684	-16.5634	-2.89721	3.43347e-35	482	420	40	36	0.0842572
hsa-mir-9-2	hsa-miR-9*	11.8684	-16.5634	-2.89721	3.43347e-35	482	420	40	36	0.0842572
hsa-mir-20b	hsa-miR-20b*	16.8571	-18.1658	-3.40338	4.09093e-28	185	169	10	11	0.059322
hsa-mir-760	hsa-miR-760	10.7358	-17.1557	-2.75282	1.39132e-27	285	284	30	23	0.0931459
hsa-mir-30b	hsa-miR-30b	4.90703	-11.9604	-1.62312	1.20455e-19	7002	7091	1443	1429	0.203789
hsa-mir-30d	hsa-miR-30d	4.80248	-6.76197	-1.59212	2.03871e-19	256572	255392	54431	52173	0.208226
hsa-mir-501	hsa-miR-501-3p	6.15038	-16.2299	-1.94888	2.76627e-19	390	428	63	70	0.162592
hsa-mir-135b	hsa-miR-135b*	5.25882	-14.9889	-1.72293	8.40465e-19	890	898	168	172	0.190157
hsa-mir-532	hsa-miR-532-5p	4.74458	-12.8171	-1.57461	2.71417e-18	3807	3846	819	794	0.210767
hsa-mir-224	hsa-miR-224*	0.13253	-19.6785	3.58762	4.22321e-18	9	2	40	43	7.54545
hsa-mir-574	hsa-miR-574-5p	4.68318	-13.0589	-1.55574	8.73457e-18	3261	3169	696	677	0.21353
hsa-mir-135b	hsa-miR-135b	5.08824	-15.3348	-1.67575	2.86325e-17	687	697	147	125	0.196532
hsa-mir-1287	hsa-miR-1287	6.62687	-17.1653	-2.0566	6.20938e-17	211	233	32	35	0.150901
hsa-mir-1307	hsa-miR-1307	4.35714	-12.7268	-1.45174	6.38122e-16	3952	3856	923	869	0.229508
hsa-mir-2276	hsa-miR-2276	11.25	-18.8499	-2.82003	2.06002e-15	97	83	9	7	0.0888889
hsa-mir-873	hsa-miR-873	11.5	-19.0264	-2.85191	1.21036e-14	72	89	6	8	0.0869565
hsa-mir-585	hsa-miR-585	46	-20.8339	-4.85171	2.34826e-14	46	46	0	2	0.0217391
hsa-mir-500	hsa-miR-500*	4.17635	-13.6265	-1.39054	2.46414e-14	2062	2035	499	482	0.239443
hsa-mir-149	hsa-miR-149	4.26549	-14.4073	-1.42082	3.2671e-14	1265	1145	285	280	0.23444
hsa-mir-877	hsa-miR-877	4.22251	-14.9457	-1.40635	2.50749e-13	834	817	198	193	0.236826
hsa-mir-362	hsa-miR-362-5p	4.31818	-15.6217	-1.43876	8.18823e-13	520	525	124	118	0.231579
hsa-mir-454	hsa-miR-454*	7.09375	-18.1825	-2.1554	8.55428e-13	100	127	21	11	0.140969
hsa-mir-652	hsa-miR-652	3.99278	-14.4833	-1.32571	1.56859e-12	1119	1093	284	270	0.250452
hsa-mir-30d	hsa-miR-30d*	4.78723	-16.9119	-1.58813	8.375e-12	229	221	61	33	0.208889
hsa-mir-130b	hsa-miR-130b*	3.96959	-15.3918	-1.3174	2.18957e-11	581	594	153	143	0.251915
hsa-mir-501	hsa-miR-501-5p	5.16949	-17.5282	-1.69841	6.24875e-11	157	148	33	26	0.193443
hsa-mir-502	hsa-miR-502-3p	4.18543	-16.3247	-1.39373	9.80425e-11	324	308	80	71	0.238924
hsa-mir-217	hsa-miR-217	6.53571	-18.4342	-2.03676	1.10184e-10	90	93	16	12	0.153005
hsa-mir-660	hsa-miR-660	4.26515	-16.505	-1.42059	1.16721e-10	292	271	63	69	0.234458
hsa-mir-93	hsa-miR-93	3.46199	-7.6864	-1.11996	1.43296e-10	114262	114766	33788	32367	0.288851
hsa-mir-626	hsa-miR-626	0.121951	-20.7559	3.70752	2.4012e-10	3	2	19	22	8.2
hsa-mir-92a-1	hsa-miR-92a	3.37899	-10.0796	-1.08501	5.64571e-10	21467	21605	6570	6177	0.295946
hsa-mir-340	hsa-miR-340*	4.53165	-17.2019	-1.50809	5.95372e-10	186	172	38	41	0.22067
hsa-mir-92a-2	hsa-miR-92a	3.34972	-10.1463	-1.07245	8.85414e-10	20396	20551	6284	5940	0.298532
hsa-mir-187	hsa-miR-187	9.54545	-19.5089	-2.58314	1.39811e-09	51	54	6	5	0.104762
hsa-mir-18a	hsa-miR-18a	3.45741	-14.3926	-1.11805	1.76205e-09	1099	1093	326	308	0.289234
hsa-mir-17	hsa-miR-17	3.27783	-10.9123	-1.04119	2.8473e-09	12048	11772	3789	3478	0.30508
hsa-mir-615	hsa-miR-615-3p	3.79221	-16.3672	-1.25089	5.87504e-09	291	293	68	86	0.263699
hsa-mir-423	hsa-miR-423-3p	3.18931	-10.7033	-1.00149	1.0517e-08	13569	13588	4275	4240	0.313547
hsa-mir-484	hsa-miR-484	3.32246	-14.7045	-1.0604	1.7446e-08	894	837	262	259	0.300982
hsa-mir-548d-1	hsa-miR-548d-5p	3.51754	-15.8556	-1.14282	2.16768e-08	407	395	116	112	0.284289
hsa-mir-548n	hsa-miR-548n	3.84071	-16.805	-1.26972	2.66161e-08	222	212	60	53	0.260369
hsa-mir-188	hsa-miR-188-5p	4.82927	-18.1024	-1.5998	2.81955e-08	113	85	21	20	0.207071
hsa-mir-548d-2	hsa-miR-548d-5p	3.45382	-15.7417	-1.11646	3.02781e-08	436	424	127	122	0.289535
hsa-mir-589	hsa-miR-589*	3.75591	-16.6527	-1.23771	3.22725e-08	246	231	72	55	0.266247
hsa-mir-20a	hsa-miR-20a	3.02741	-10.1524	-0.926439	1.09816e-07	19546	19217	6570	6234	0.330315
hsa-mir-532	hsa-miR-532-3p	3.72277	-16.9894	-1.22492	1.47279e-07	182	194	55	46	0.268617
hsa-mir-942	hsa-miR-942	3.43151	-16.5165	-1.10712	3.81854e-07	254	247	75	71	0.291417
hsa-mir-1977	hsa-miR-1977	0.318182	-19.9623	2.32396	4.88426e-07	8	6	21	23	3.14286
hsa-mir-25	hsa-miR-25	2.91832	-9.63185	-0.873507	5.27714e-07	27462	27134	9607	9101	0.342662
hsa-mir-146a	hsa-miR-146a*	11.4	-20.5183	-2.83921	7.58826e-07	27	30	2	3	0.0877193
hsa-mir-106a	hsa-miR-106a*	20.5	-21.417	-3.68582	2.40506e-06	22	19	2	0	0.0487805
hsa-mir-125b-2	hsa-miR-125b	2.80465	-9.95005	-0.816216	2.74832e-06	21345	21583	7845	7461	0.356551
hsa-mir-125b-1	hsa-miR-125b	2.80355	-9.94976	-0.81565	2.79414e-06	21345	21583	7848	7464	0.35669
hsa-mir-589	hsa-miR-589	2.82698	-12.6895	-0.827565	2.9474e-06	3291	3163	1170	1113	0.353734
hsa-mir-1301	hsa-miR-1301	3.6	-17.5424	-1.17625	5.02629e-06	125	127	35	35	0.277778
hsa-mir-330	hsa-miR-330-5p	3.89796	-17.9998	-1.29101	5.23494e-06	101	90	27	22	0.256545
hsa-mir-1268	hsa-miR-1268	2.84605	-14.2715	-0.837259	5.27513e-06	1104	1059	390	370	0.351364
hsa-mir-590	hsa-miR-590-3p	3.15232	-16.5292	-0.984664	6.08528e-06	246	230	78	73	0.317227
hsa-mir-573	hsa-miR-573	5.66667	-19.4376	-1.83067	6.4127e-06	46	39	8	7	0.176471
hsa-mir-671	hsa-miR-671-5p	2.73094	-11.3189	-0.777749	8.58687e-06	8239	8163	3076	2930	0.366175
hsa-mir-10b	hsa-miR-10b	2.70417	-8.38627	-0.76354	1.09061e-05	62077	62534	23487	22594	0.369799
hsa-mir-28	hsa-miR-28-3p	2.69884	-10.2743	-0.760624	1.24557e-05	16910	16723	6313	6149	0.370529
hsa-mir-190	hsa-miR-190	2.77617	-14.7453	-0.800898	1.99501e-05	789	749	258	296	0.360208
hsa-mir-1305	hsa-miR-1305	3.27586	-17.2972	-1.04062	2.17398e-05	150	135	55	32	0.305263
hsa-mir-106b	hsa-miR-106b*	2.67709	-12.7567	-0.748871	2.3001e-05	2979	3015	1113	1126	0.37354
hsa-mir-15b	hsa-miR-15b*	3.18	-17.1174	-0.996949	3.05221e-05	173	145	48	52	0.314465
hsa-mir-889	hsa-miR-889	0.157895	-21.6791	3.33506	3.89283e-05	1	2	5	14	6.33333
hsa-mir-339	hsa-miR-339-5p	2.7474	-15.2818	-0.786485	4.51649e-05	527	528	200	184	0.363981
hsa-mir-200c	hsa-miR-200c	2.62573	-13.3193	-0.721533	5.37618e-05	1963	2057	834	697	0.380846
hsa-mir-196a-1	hsa-miR-196a	2.58181	-7.3097	-0.696626	5.85013e-05	128270	128514	49909	49550	0.387326
hsa-mir-671	hsa-miR-671-3p	2.82949	-16.0838	-0.828596	5.89998e-05	309	305	104	113	0.35342
hsa-mir-616	hsa-miR-616	3.26389	-17.5725	-1.03429	6.21258e-05	131	104	31	41	0.306383
hsa-mir-361	hsa-miR-361-3p	2.66066	-14.5106	-0.740319	6.28701e-05	886	886	353	313	0.375847
hsa-mir-125b-1	hsa-miR-125b-1*	2.61877	-13.693	-0.716983	6.77569e-05	1557	1541	580	603	0.381859
hsa-mir-454	hsa-miR-454	2.78723	-15.9797	-0.807025	7.67774e-05	326	329	116	119	0.358779
hsa-mir-106b	hsa-miR-106b	2.55312	-10.2165	-0.680623	9.0307e-05	16948	17103	6803	6534	0.391677
hsa-mir-196a-2	hsa-miR-196a	2.54754	-7.17019	-0.677353	9.27565e-05	140386	140587	55390	54902	0.392536
hsa-mir-1271	hsa-miR-1271	3.44	-18.0604	-1.11053	0.000102818	79	93	21	29	0.290698
hsa-mir-320a	hsa-miR-320a	2.54184	-10.437	-0.674173	0.000106251	14539	14621	5801	5671	0.393416
hsa-mir-514-3	hsa-miR-514	9.25	-20.991	-2.53755	0.000108265	20	17	1	3	0.108108
hsa-mir-514-2	hsa-miR-514	9.25	-20.991	-2.53755	0.000108265	20	17	1	3	0.108108
hsa-mir-514-1	hsa-miR-514	9.25	-20.991	-2.53755	0.000108265	20	17	1	3	0.108108
#logFC, log transformed fold changes; LogConc, log transformed concentration

## Sheet: top
	logConc	logFC	PValue	FDR		Comparison of groups: KnockDown - Control
hsa-mir-143,hsa-miR-143	-7.939	6.2373	3.039e-182	2.161e-179
hsa-mir-145,hsa-miR-145	-16.393	6.3621	1.987e-132	7.063e-130
hsa-mir-145,hsa-miR-145*	-16.694	5.904	4.735e-113	1.122e-110
hsa-mir-20b,hsa-miR-20b	-12.68	-3.9631	1.622e-88	2.883e-86
hsa-mir-204,hsa-miR-204	-15.968	-4.5842	4.441e-83	6.315e-81
hsa-mir-363,hsa-miR-363	-11.361	-3.7264	2.704e-82	3.204e-80
hsa-mir-338,hsa-miR-338-5p	-16.678	-4.7442	2.78e-75	2.823e-73
hsa-mir-146a,hsa-miR-146a	-7.347	-3.4479	1.05e-73	9.329e-72
hsa-mir-143,hsa-miR-143*	-17.441	4.8919	2.408e-72	1.902e-70
hsa-mir-106a,hsa-miR-106a	-13.908	-3.4894	1.942e-68	1.381e-66
hsa-mir-338,hsa-miR-338-3p	-16.803	-4.3435	6.564e-64	4.243e-62
hsa-mir-577,hsa-miR-577	-13.968	-3.224	6.794e-60	4.026e-58
hsa-mir-452,hsa-miR-452	-9.78	3.0253	4.359e-59	2.384e-57
hsa-mir-592,hsa-miR-592	-16.968	-3.94	1.705e-52	8.66e-51
hsa-mir-9-1,hsa-miR-9	-9.358	-2.7529	2.365e-50	1.001e-48
hsa-mir-9-3,hsa-miR-9	-9.358	-2.7529	2.371e-50	1.001e-48
hsa-mir-9-2,hsa-miR-9	-9.358	-2.7528	2.394e-50	1.001e-48
hsa-mir-18b,hsa-miR-18b	-17.088	-3.7726	1.551e-47	6.125e-46
hsa-mir-1290,hsa-miR-1290	-13.005	2.6133	1.865e-44	6.979e-43
hsa-mir-224,hsa-miR-224	-11.937	2.523	1.058e-42	3.761e-41
hsa-mir-584,hsa-miR-584	-11.495	-2.5169	1.405e-42	4.758e-41
hsa-mir-140,hsa-miR-140-3p	-6.563	-2.4478	2.821e-41	9.116e-40
hsa-mir-140,hsa-miR-140-5p	-10.761	-2.3153	4.291e-37	1.326e-35
hsa-mir-9-3,hsa-miR-9*	-16.292	-2.796	2.656e-35	7.867e-34
hsa-mir-9-1,hsa-miR-9*	-16.563	-2.8972	3.433e-35	9.389e-34
hsa-mir-9-2,hsa-miR-9*	-16.563	-2.8972	3.433e-35	9.389e-34
hsa-mir-146b,hsa-miR-146b-5p	-9.307	2.0196	1.998e-29	5.262e-28
hsa-mir-20b,hsa-miR-20b*	-18.166	-3.4034	4.091e-28	1.039e-26
hsa-mir-760,hsa-miR-760	-17.156	-2.7528	1.391e-27	3.411e-26
hsa-mir-1974,hsa-miR-1974	-17.201	2.5093	1.743e-25	4.13e-24
hsa-mir-182,hsa-miR-182	-7.533	1.7256	2.318e-22	5.316e-21
hsa-mir-1246,hsa-miR-1246	-10.471	1.669	5.814e-21	1.292e-19
hsa-mir-30b,hsa-miR-30b	-11.96	-1.6231	1.205e-19	2.595e-18
hsa-mir-30d,hsa-miR-30d	-6.762	-1.5921	2.039e-19	4.263e-18
hsa-mir-501,hsa-miR-501-3p	-16.23	-1.9489	2.766e-19	5.619e-18
hsa-mir-192,hsa-miR-192	-10.006	1.5815	4.143e-19	8.182e-18
hsa-mir-135b,hsa-miR-135b*	-14.989	-1.7229	8.405e-19	1.615e-17
hsa-mir-532,hsa-miR-532-5p	-12.817	-1.5746	2.714e-18	5.078e-17
hsa-mir-379,hsa-miR-379	-15.882	1.7693	3.564e-18	6.497e-17
hsa-mir-224,hsa-miR-224*	-19.679	3.5876	4.223e-18	7.507e-17
hsa-mir-574,hsa-miR-574-5p	-13.059	-1.5557	8.735e-18	1.515e-16
hsa-mir-135b,hsa-miR-135b	-15.335	-1.6757	2.863e-17	4.847e-16
hsa-mir-96,hsa-miR-96	-14.419	1.5633	5.013e-17	8.289e-16
hsa-mir-1287,hsa-miR-1287	-17.165	-2.0566	6.209e-17	1.003e-15
hsa-mir-1307,hsa-miR-1307	-12.727	-1.4517	6.381e-16	1.008e-14
hsa-mir-29b-1,hsa-miR-29b	-13.621	1.4423	1.99e-15	3.075e-14
hsa-mir-2276,hsa-miR-2276	-18.85	-2.82	2.06e-15	3.116e-14
hsa-mir-29b-2,hsa-miR-29b	-13.577	1.4183	5.416e-15	8.022e-14
hsa-mir-873,hsa-miR-873	-19.026	-2.8519	1.21e-14	1.756e-13
hsa-mir-585,hsa-miR-585	-20.834	-4.8517	2.348e-14	3.339e-13
hsa-mir-500,hsa-miR-500*	-13.627	-1.3905	2.464e-14	3.435e-13
hsa-mir-149,hsa-miR-149	-14.407	-1.4208	3.267e-14	4.467e-13
hsa-mir-139,hsa-miR-139-3p	-18.328	2.1593	1.737e-13	2.33e-12
hsa-mir-877,hsa-miR-877	-14.946	-1.4064	2.507e-13	3.302e-12
hsa-mir-138-2,hsa-miR-138	-11.069	1.2839	3.17e-13	4.098e-12
hsa-mir-138-1,hsa-miR-138	-11.038	1.277	4.168e-13	5.292e-12
hsa-mir-183,hsa-miR-183	-9.478	1.2668	5.209e-13	6.497e-12
hsa-mir-362,hsa-miR-362-5p	-15.622	-1.4388	8.188e-13	1.004e-11
hsa-mir-454,hsa-miR-454*	-18.182	-2.1554	8.554e-13	1.031e-11
hsa-mir-652,hsa-miR-652	-14.483	-1.3257	1.569e-12	1.859e-11
hsa-mir-31,hsa-miR-31*	-16.119	1.4401	3.308e-12	3.856e-11
hsa-mir-30d,hsa-miR-30d*	-16.912	-1.5881	8.375e-12	9.604e-11
hsa-mir-130b,hsa-miR-130b*	-15.392	-1.3174	2.19e-11	2.471e-10
hsa-mir-1-2,hsa-miR-1	-14.983	1.2614	3.011e-11	3.346e-10
hsa-mir-1-1,hsa-miR-1	-15.002	1.2561	3.512e-11	3.841e-10
hsa-mir-146b,hsa-miR-146b-3p	-18.703	2.1165	5.642e-11	6.078e-10
hsa-mir-501,hsa-miR-501-5p	-17.528	-1.6984	6.249e-11	6.631e-10
hsa-mir-502,hsa-miR-502-3p	-16.325	-1.3937	9.804e-11	1.025e-09
hsa-mir-217,hsa-miR-217	-18.434	-2.0368	1.102e-10	1.135e-09
hsa-mir-660,hsa-miR-660	-16.505	-1.4206	1.167e-10	1.186e-09
hsa-mir-93,hsa-miR-93	-7.686	-1.12	1.433e-10	1.435e-09
hsa-mir-626,hsa-miR-626	-20.756	3.7075	2.401e-10	2.371e-09
hsa-mir-194-2,hsa-miR-194	-13.698	1.125	4.775e-10	4.651e-09
hsa-mir-138-1,hsa-miR-138-1*	-16.544	1.3456	5.226e-10	5.022e-09
hsa-mir-92a-1,hsa-miR-92a	-10.08	-1.085	5.646e-10	5.352e-09
hsa-mir-340,hsa-miR-340*	-17.202	-1.5081	5.954e-10	5.57e-09
hsa-mir-92a-2,hsa-miR-92a	-10.146	-1.0724	8.854e-10	8.176e-09
hsa-mir-29a,hsa-miR-29a	-8.959	1.0668	9.942e-10	9.063e-09
hsa-mir-187,hsa-miR-187	-19.509	-2.5831	1.398e-09	1.258e-08
hsa-mir-18a,hsa-miR-18a	-14.393	-1.1181	1.762e-09	1.566e-08
hsa-mir-194-1,hsa-miR-194	-14.022	1.0904	2.125e-09	1.866e-08
hsa-mir-129-1,hsa-miR-129-5p	-17.853	1.5862	2.644e-09	2.292e-08
hsa-mir-17,hsa-miR-17	-10.912	-1.0412	2.847e-09	2.439e-08
hsa-mir-129-2,hsa-miR-129-5p	-17.844	1.5678	4.117e-09	3.481e-08
hsa-mir-181c,hsa-miR-181c*	-16.181	1.2219	4.161e-09	3.481e-08
hsa-mir-1975,hsa-miR-1975	-16.588	1.2725	4.348e-09	3.594e-08
hsa-mir-615,hsa-miR-615-3p	-16.367	-1.2509	5.875e-09	4.801e-08
hsa-mir-193a,hsa-miR-193a-5p	-14.979	1.0871	9.188e-09	7.423e-08
hsa-mir-423,hsa-miR-423-3p	-10.703	-1.0015	1.052e-08	8.402e-08
hsa-mir-484,hsa-miR-484	-14.705	-1.0604	1.745e-08	1.378e-07
hsa-mir-548d-1,hsa-miR-548d-5p	-15.856	-1.1428	2.168e-08	1.694e-07
hsa-mir-548n,hsa-miR-548n	-16.805	-1.2697	2.662e-08	2.057e-07
hsa-mir-188,hsa-miR-188-5p	-18.102	-1.5998	2.82e-08	2.156e-07
hsa-mir-548d-2,hsa-miR-548d-5p	-15.742	-1.1165	3.028e-08	2.29e-07
hsa-mir-589,hsa-miR-589*	-16.653	-1.2377	3.227e-08	2.415e-07
hsa-mir-486,hsa-miR-486-3p	-19.315	2.0639	3.303e-08	2.446e-07
hsa-mir-181c,hsa-miR-181c	-15.708	1.0872	4.096e-08	3.002e-07
hsa-mir-193b,hsa-miR-193b*	-16.016	1.1149	4.142e-08	3.005e-07
hsa-mir-365-2,hsa-miR-365*	-16.275	1.1394	4.88e-08	3.505e-07
hsa-mir-134,hsa-miR-134	-18.653	1.7049	7.869e-08	5.595e-07
hsa-mir-486,hsa-miR-486-5p	-15.907	1.0728	1.063e-07	7.482e-07
hsa-mir-20a,hsa-miR-20a	-10.152	-0.9264	1.098e-07	7.655e-07
hsa-mir-532,hsa-miR-532-3p	-16.989	-1.2249	1.473e-07	1.017e-06
hsa-mir-126,hsa-miR-126	-12.705	0.9292	1.547e-07	1.057e-06
hsa-mir-1979,hsa-miR-1979	-15.615	1.0247	2.046e-07	1.385e-06
hsa-mir-193b,hsa-miR-193b	-14.648	0.9616	2.298e-07	1.541e-06
hsa-mir-942,hsa-miR-942	-16.517	-1.1071	3.819e-07	2.537e-06
hsa-mir-1977,hsa-miR-1977	-19.962	2.324	4.884e-07	3.215e-06
hsa-mir-25,hsa-miR-25	-9.632	-0.8735	5.277e-07	3.442e-06
hsa-mir-184,hsa-miR-184	-18.67	1.6048	5.335e-07	3.448e-06
hsa-mir-146a,hsa-miR-146a*	-20.518	-2.8392	7.588e-07	4.861e-06
hsa-mir-93,hsa-miR-93*	-16.477	-1.0692	9.248e-07	5.871e-06
hsa-mir-100,hsa-miR-100	-5.931	-0.852	9.34e-07	5.876e-06
hsa-mir-30c-1,hsa-miR-30c	-11.206	-0.8524	1.096e-06	6.822e-06
hsa-mir-30c-2,hsa-miR-30c	-11.206	-0.8523	1.103e-06	6.822e-06
hsa-mir-34c,hsa-miR-34c-5p	-14.803	0.9012	1.415e-06	8.671e-06
hsa-mir-30b,hsa-miR-30b*	-18.734	-1.6505	1.52e-06	9.237e-06
hsa-mir-125b-2,hsa-miR-125b-2*	-16.136	0.9825	1.668e-06	1.005e-05
hsa-mir-199a-2,hsa-miR-199a-5p	-19.062	1.6502	1.935e-06	1.147e-05
hsa-mir-199a-1,hsa-miR-199a-5p	-19.062	1.6502	1.935e-06	1.147e-05
hsa-mir-365-2,hsa-miR-365	-15.732	0.9376	2.104e-06	1.236e-05
hsa-mir-365-1,hsa-miR-365	-15.733	0.941	2.228e-06	1.298e-05
hsa-mir-1293,hsa-miR-1293	-19.383	1.8094	2.248e-06	1.299e-05
hsa-mir-941-3,hsa-miR-941	-16.621	-1.0393	2.357e-06	1.33e-05
hsa-mir-941-2,hsa-miR-941	-16.621	-1.0393	2.357e-06	1.33e-05
hsa-mir-941-1,hsa-miR-941	-16.621	-1.0393	2.357e-06	1.33e-05
hsa-mir-106a,hsa-miR-106a*	-21.417	-3.6858	2.405e-06	1.346e-05
hsa-mir-199b,hsa-miR-199b-3p	-14.718	0.8736	2.611e-06	1.439e-05
hsa-mir-199a-1,hsa-miR-199a-3p	-14.718	0.8736	2.611e-06	1.439e-05
hsa-mir-125b-2,hsa-miR-125b	-9.95	-0.8162	2.748e-06	1.503e-05
hsa-mir-125b-1,hsa-miR-125b	-9.95	-0.8157	2.794e-06	1.517e-05
hsa-mir-589,hsa-miR-589	-12.689	-0.8276	2.947e-06	1.588e-05
hsa-mir-199a-2,hsa-miR-199a-3p	-14.705	0.8673	3.038e-06	1.624e-05
hsa-mir-1301,hsa-miR-1301	-17.542	-1.1762	5.026e-06	2.653e-05
hsa-mir-194-2,hsa-miR-194*	-17.699	1.178	5.036e-06	2.653e-05
hsa-mir-330,hsa-miR-330-5p	-18	-1.291	5.235e-06	2.737e-05
hsa-mir-1268,hsa-miR-1268	-14.271	-0.8373	5.275e-06	2.738e-05
hsa-mir-590,hsa-miR-590-3p	-16.529	-0.9847	6.085e-06	3.135e-05
hsa-mir-573,hsa-miR-573	-19.438	-1.8307	6.413e-06	3.28e-05
hsa-mir-222,hsa-miR-222*	-16.305	0.9431	6.839e-06	3.473e-05
hsa-mir-671,hsa-miR-671-5p	-11.319	-0.7777	8.587e-06	4.33e-05
hsa-mir-10b,hsa-miR-10b	-8.386	-0.7635	1.091e-05	5.461e-05
hsa-mir-28,hsa-miR-28-3p	-10.274	-0.7606	1.246e-05	6.193e-05
hsa-mir-381,hsa-miR-381	-18.852	1.4431	1.715e-05	8.468e-05
hsa-mir-190,hsa-miR-190	-14.745	-0.8009	1.995e-05	9.782e-05
hsa-mir-1305,hsa-miR-1305	-17.297	-1.0406	2.174e-05	0.0001059
hsa-mir-221,hsa-miR-221*	-10.642	0.7383	2.233e-05	0.000108
hsa-mir-106b,hsa-miR-106b*	-12.757	-0.7489	2.3e-05	0.0001105
hsa-mir-18b,hsa-miR-18b*	-35.35	-29.3325	2.413e-05	0.0001129
hsa-mir-509-2,hsa-miR-509-3p	-35.35	-29.3325	2.413e-05	0.0001129
hsa-mir-509-1,hsa-miR-509-3p	-35.35	-29.3325	2.413e-05	0.0001129
hsa-mir-509-3,hsa-miR-509-3p	-35.35	-29.3325	2.413e-05	0.0001129
hsa-mir-15b,hsa-miR-15b*	-17.117	-0.9969	3.052e-05	0.0001418
hsa-mir-889,hsa-miR-889	-21.679	3.3351	3.893e-05	0.0001785
hsa-mir-516a-2,hsa-miR-516a-5p	-20.223	2.016	3.918e-05	0.0001785
hsa-mir-516a-1,hsa-miR-516a-5p	-20.223	2.016	3.918e-05	0.0001785
hsa-mir-339,hsa-miR-339-5p	-15.282	-0.7865	4.516e-05	0.0002045
hsa-mir-200c,hsa-miR-200c	-13.319	-0.7215	5.376e-05	0.0002419
hsa-mir-196a-1,hsa-miR-196a	-7.31	-0.6966	5.85e-05	0.0002616
hsa-mir-671,hsa-miR-671-3p	-16.084	-0.8286	5.9e-05	0.0002622
hsa-mir-616,hsa-miR-616	-17.572	-1.0343	6.213e-05	0.0002744
hsa-mir-361,hsa-miR-361-3p	-14.511	-0.7403	6.287e-05	0.0002759
hsa-mir-125b-1,hsa-miR-125b-1*	-13.693	-0.717	6.776e-05	0.0002956
hsa-mir-454,hsa-miR-454	-15.98	-0.807	7.678e-05	0.0003329
hsa-mir-106b,hsa-miR-106b	-10.216	-0.6806	9.031e-05	0.0003891
hsa-mir-196a-2,hsa-miR-196a	-7.17	-0.6774	9.276e-05	0.0003973
hsa-mir-1271,hsa-miR-1271	-18.06	-1.1105	0.0001028	0.0004377
hsa-mir-320a,hsa-miR-320a	-10.437	-0.6742	0.0001063	0.0004497
hsa-mir-514-3,hsa-miR-514	-20.991	-2.5375	0.0001083	0.0004502
hsa-mir-514-2,hsa-miR-514	-20.991	-2.5375	0.0001083	0.0004502
hsa-mir-514-1,hsa-miR-514	-20.991	-2.5375	0.0001083	0.0004502
hsa-mir-186,hsa-miR-186	-10.448	-0.6706	0.0001154	0.0004769
hsa-mir-30a,hsa-miR-30a*	-9.412	-0.6668	0.000122	0.0005012
hsa-mir-1308,hsa-miR-1308	-12.971	-0.6805	0.0001238	0.0005059
hsa-mir-937,hsa-miR-937	-19.162	-1.4115	0.0001264	0.0005135
hsa-mir-382,hsa-miR-382	-20.437	2.0703	0.0001274	0.0005146
hsa-mir-542,hsa-miR-542-5p	-16.657	-0.8448	0.0001307	0.0005249
hsa-mir-744,hsa-miR-744	-12.443	-0.6733	0.0001323	0.0005267
hsa-mir-548h-3,hsa-miR-548h	-16.523	-0.8294	0.0001348	0.0005267
hsa-mir-548h-2,hsa-miR-548h	-16.523	-0.8294	0.0001348	0.0005267
hsa-mir-548h-1,hsa-miR-548h	-16.523	-0.8294	0.0001348	0.0005267
hsa-mir-548h-4,hsa-miR-548h	-16.523	-0.8294	0.0001348	0.0005267
hsa-mir-548l,hsa-miR-548l	-20.415	-2.0755	0.0001362	0.0005292
hsa-mir-411,hsa-miR-411	-20.93	2.3881	0.0001508	0.0005827
hsa-mir-373,hsa-miR-373	-17.83	1.0027	0.0001652	0.000635
hsa-mir-340,hsa-miR-340	-13.575	-0.6753	0.0001669	0.0006378
hsa-mir-576,hsa-miR-576-5p	-18.032	-1.0538	0.0001802	0.0006851
hsa-mir-548o,hsa-miR-548o	-17.119	-0.8805	0.0001897	0.0007176
hsa-mir-15b,hsa-miR-15b	-13.256	-0.6616	0.0002057	0.0007739
hsa-mir-1978,hsa-miR-1978	-15.503	0.7191	0.0002218	0.00083
hsa-mir-32,hsa-miR-32*	-21.281	-2.7874	0.0002406	0.0008958
hsa-mir-339,hsa-miR-339-3p	-13.918	-0.664	0.0002476	0.0009168
hsa-mir-22,hsa-miR-22*	-15.803	0.7268	0.0002636	0.000971
hsa-mir-30a,hsa-miR-30a	-5.836	-0.6229	0.000321	0.001176
hsa-mir-34a,hsa-miR-34a	-14.577	0.6564	0.0003835	0.001398
hsa-mir-200a,hsa-miR-200a*	-22.246	3.3721	0.0003923	0.001423
hsa-mir-720,hsa-miR-720	-15.338	-0.689	0.0003942	0.001423
hsa-mir-1261,hsa-miR-1261	-16.118	0.7245	0.0004193	0.001506
hsa-mir-25,hsa-miR-25*	-16.399	-0.7544	0.0004276	0.001528
hsa-mir-508,hsa-miR-508-3p	-20.87	-2.1356	0.0004332	0.00154
hsa-mir-500,hsa-miR-500	-18.721	-1.1687	0.0004388	0.001552
hsa-mir-92a-1,hsa-miR-92a-1*	-18.931	-1.2571	0.0004454	0.001568
hsa-mir-574,hsa-miR-574-3p	-14.516	-0.6401	0.0005257	0.001841
hsa-mir-629,hsa-miR-629	-12.741	-0.6097	0.000557	0.001941
hsa-mir-1322,hsa-miR-1322	-20.996	2.2566	0.0006084	0.00211
hsa-mir-29b-1,hsa-miR-29b-1*	-13.391	0.6085	0.0006347	0.002191
hsa-mir-548e,hsa-miR-548e	-17.623	-0.8934	0.0006707	0.002304
hsa-mir-331,hsa-miR-331-5p	-18.831	-1.1427	0.0006925	0.002367
hsa-mir-10a,hsa-miR-10a*	-16.087	-0.6942	0.0007216	0.002455
hsa-mir-1827,hsa-miR-1827	-21.435	2.3497	0.0007714	0.002612
hsa-mir-19b-1,hsa-miR-19b	-13.771	-0.6024	0.0008241	0.002777
hsa-mir-10a,hsa-miR-10a	-7.106	-0.574	0.0009106	0.003054
hsa-mir-148b,hsa-miR-148b	-9.493	-0.5741	0.0009282	0.003098
hsa-mir-19b-2,hsa-miR-19b	-13.767	-0.5971	0.0009365	0.003111
hsa-mir-128-2,hsa-miR-128	-14.418	-0.5994	0.001153	0.003814
hsa-mir-502,hsa-miR-502-5p	-19.357	-1.3093	0.001218	0.004008
hsa-mir-31,hsa-miR-31	-11.446	0.5634	0.001231	0.004016
hsa-mir-181d,hsa-miR-181d	-13.786	0.5801	0.001231	0.004016
hsa-mir-551b,hsa-miR-551b	-19.739	-1.4275	0.001318	0.00428
hsa-mir-767,hsa-miR-767-3p	-17.166	-0.7586	0.001427	0.004611
hsa-mir-320b-2,hsa-miR-320b	-13.797	-0.572	0.00153	0.004923
hsa-mir-218-2,hsa-miR-218	-16.516	-0.6857	0.001542	0.004939
hsa-mir-103-2,hsa-miR-103	-6.875	-0.5463	0.001591	0.005073
hsa-mir-128-1,hsa-miR-128	-14.274	-0.5714	0.001801	0.005715
hsa-mir-149,hsa-miR-149*	-18.907	-1.0906	0.001817	0.005742
hsa-mir-301a,hsa-miR-301a	-16.752	-0.6959	0.00185	0.005821
hsa-mir-320b-1,hsa-miR-320b	-13.821	-0.5616	0.00186	0.005825
hsa-mir-183,hsa-miR-183*	-18.372	0.9032	0.002102	0.006556
hsa-mir-624,hsa-miR-624*	-21.9	-2.7206	0.002129	0.006609
hsa-mir-767,hsa-miR-767-5p	-12.345	-0.538	0.002177	0.00673
hsa-mir-497,hsa-miR-497*	-35.744	-28.544	0.002281	0.007021
hsa-mir-708,hsa-miR-708*	-22.435	2.9938	0.002298	0.007042
hsa-mir-887,hsa-miR-887	-20.739	1.7423	0.002322	0.007085
hsa-mir-15a,hsa-miR-15a	-11.748	-0.5299	0.002413	0.007333
hsa-mir-99b,hsa-miR-99b	-7.599	-0.5214	0.002579	0.007803
hsa-mir-1296,hsa-miR-1296	-17.835	-0.8057	0.00263	0.007925
hsa-mir-130b,hsa-miR-130b	-12.186	-0.5222	0.002893	0.008659
hsa-mir-548b,hsa-miR-548b-5p	-18.027	-0.8518	0.00291	0.008659
hsa-mir-32,hsa-miR-32	-17.717	-0.7862	0.002911	0.008659
hsa-mir-29a,hsa-miR-29a*	-14.33	0.5429	0.002932	0.008687
hsa-mir-218-1,hsa-miR-218	-16.41	-0.6221	0.003502	0.01033
hsa-mir-1280,hsa-miR-1280	-16.814	0.6457	0.003745	0.011
hsa-let-7f-2,hsa-let-7f	-4.765	0.4955	0.004152	0.01215
hsa-mir-1826,hsa-miR-1826	-16.377	0.6036	0.004283	0.01248
hsa-mir-455,hsa-miR-455-5p	-15.115	-0.5436	0.004449	0.01291
hsa-let-7f-1,hsa-let-7f	-4.771	0.4899	0.004592	0.01327
hsa-mir-100,hsa-miR-100*	-17.155	-0.6739	0.004616	0.01329
hsa-mir-105-2,hsa-miR-105	-12.297	-0.4964	0.004667	0.01333
hsa-mir-105-1,hsa-miR-105	-12.297	-0.4964	0.004667	0.01333
hsa-mir-1180,hsa-miR-1180	-18.857	-0.991	0.004752	0.01352
hsa-mir-191,hsa-miR-191*	-17.415	-0.7069	0.004985	0.01412
hsa-let-7e,hsa-let-7e	-8.562	0.4832	0.005226	0.01475
hsa-mir-195,hsa-miR-195	-16.491	0.5828	0.006247	0.01749
hsa-mir-33a,hsa-miR-33a	-16.219	0.5642	0.006249	0.01749
hsa-mir-548k,hsa-miR-548k	-18.417	-0.833	0.006347	0.0177
hsa-mir-197,hsa-miR-197	-14.3	-0.4972	0.006501	0.01806
hsa-mir-148a,hsa-miR-148a	-10.608	0.4719	0.00655	0.01812
hsa-mir-24-2,hsa-miR-24	-6.715	0.468	0.006782	0.01869
hsa-mir-24-1,hsa-miR-24	-6.697	0.4675	0.00684	0.01878
hsa-mir-196a-2,hsa-miR-196a*	-16.906	-0.6196	0.006978	0.01908
hsa-mir-1276,hsa-miR-1276	-19.16	-1.0284	0.007227	0.01969
hsa-mir-582,hsa-miR-582-3p	-15.161	0.5092	0.007419	0.01999
hsa-mir-129-1,hsa-miR-129*	-23.011	3.8416	0.007424	0.01999
hsa-mir-380,hsa-miR-380*	-22.511	2.8417	0.007424	0.01999
hsa-mir-548f-2,hsa-miR-548f	-15.621	-0.527	0.007877	0.02106
hsa-mir-548f-3,hsa-miR-548f	-15.621	-0.527	0.007877	0.02106
hsa-mir-142,hsa-miR-142-3p	-19.377	1.0196	0.007987	0.02121
hsa-mir-216a,hsa-miR-216a	-20.041	-1.2667	0.007994	0.02121
hsa-mir-301b,hsa-miR-301b	-19.391	-1.0935	0.008054	0.02129
hsa-mir-99b,hsa-miR-99b*	-14.106	-0.4794	0.008491	0.02236
hsa-mir-548b,hsa-miR-548b-3p	-22.642	-3.2351	0.008943	0.02346
hsa-let-7a-2,hsa-let-7a-2*	-18.21	-0.7537	0.00912	0.02384
hsa-mir-503,hsa-miR-503	-13.729	0.4678	0.009193	0.02394
hsa-mir-664,hsa-miR-664*	-16.15	0.5304	0.009723	0.02523
hsa-mir-7-1,hsa-miR-7	-12.38	0.452	0.009949	0.02572
