# Supplementary material for: The SOX2 response program in glioblastoma multiforme: an integrated ChIP-seq, expression microarray, and microRNA analysis
Source: BMC Genomics. 2011 Jan 6;12:11. doi: 10.1186/1471-2164-12-11 (PMC3022822; doi:10.1186/1471-2164-12-11)
Supplement: Additional file 13 — Primers for Q-RT-PCR for confirmation of ChIP-Seq data. [file 1471-2164-12-11-S13.XLS]

## Sheet: Sheet1
Additional File 13. Primers for Q-RT-PCR for confirmation of ChIP-Seq data
Gene	5' Forward primer Sequence	3' reverse primer sequence
APIP	GTAGGCACAGGGCTATGGAA	AGCAAGCAGTTTCACCCTTC
SOCS2	TCCGCCCACACTATAAAAGG	GGGACCAATGGTTTTCTCAA
CRISPLD2	CGCAGAATCCTGCTCCTTAG	GCCACTAGATCACCCTGGTC
HOXA7	TTCATCATCGTCCTCCTCGT	ACCGAGCGCCAGATTAAGAT
LMCD1	TCTCTGGAGACAAAGGCTAATG	TATGCCATTTCTCCCCCTGT
CD48	AATTTTATGGCTGGCTTTGG	TTCTCCTGCCCTCCTGTCTA
CSDC2	GGCCCACCACATAAAATCTG	ACCAACAAGCCCTCTCTCAA
KIT	GCTATCCCTCCCCTCAGTTC	CCCTCGGAGTCAGTGAGTGT
BDKRB2	AGAGGGAGAGGGAGAACAGC	ATTACACAGCCGGATGGAGA
PPM1E	GGCCCCAGTGTGTAGTCTTT	ACTTTCTTTCCATTCAGGGGTA
PDGFD	ATTGCCATGGACATCAGTCA	ATTCCCTGGAATTGAGATCC
TIE1	TTTGTTTTGGGTTTGGAGGT	ACGACTTAAGCCATAATGCACA
TCF2	CAAACGTCAAGTTGGTGATGA	GTGTTAGTATCATCTCACCCCAGA
IKZF1	AATGCCCTTCAGGACACACT	GAGACAGGATCTGCCTCTGC
MYT1	TACTTGCCTTTGGGGTGAAG	GCCACCAAAAGTGTGACTGA
MAPT	TACAGGAGGTGGAGAAAGC	GTCTCCCGGCTCGTTCCT
UTF1	ACCTGGACGCTCCGCTTC	GTCCTCGGGGATGCAGGT
CEBPD	GCCTTGTGATTGCTGTTGAA	CATCGACTTCAGCGCCTAC
IKZF1	CTTATACACACACTTCAAGATTATGC	GCCTCTCACTCCACGCTGT
CHFR	TGCATGAAACGAAGGGATAA	CAGGCGTCAGCTACAGAGTG
PTPRC	GGCAGGTGAAGGTGAGTGTT	TGGAAAAATGAAGAATTATGTCC
NF1	TGCATTTCTAGCCACTGCTG	ATGGCACACATCCACTTCTT
HOXA10	GCAGTCCCACAGAGGAAAAA	TGGGAAAAGAACATCATTGC
PAX2	GGCTGTGTCAGCAAAATCCT	ACTTTTAGCCACGTCCTCCA
PAX5	TCCTCACCCTTCCTCACTGT	CCAGCCCCAGATGATTCTTA
TOB1	GCTTTGTGGACGCAAAATCT	CTTCCCACCCCTTCTCCTAC
POU2F1	TTTCCTCAGCTTTCCTGCAT	TGAAAACCGAACAACTTTCCT
